# Supplementary material for: Genome Wide Meta-Analysis identifies common genetic signatures shared by heart function and Alzheimer’s disease
Source: Sci Rep. 2019 Nov 13;9:16665. doi: 10.1038/s41598-019-52724-2 (PMC6853976; doi:10.1038/s41598-019-52724-2)
Supplement: Supplementary file 2 — Supplementary data [file 41598_2019_52724_MOESM2_ESM.xlsx]

## Sheet: Suppl 1 AD datasets
	All			Males			Females
	N	Mean Age (SD)	MIN/MAX Age	N	Mean Age (SD)	MIN/MAX Age	N	Mean Age (SD)	MIN/MAX Age
ADDN	643	73.33 (6.43)	56/90	265	77.69 (6.14)	61/90	378	77.06 (6.63)	56/90
ADGC	4925	78.65 (8.38)	26/90	2746	77.06 (8.60)	26/90	2179	78.00 (8.05)	40/90
ADNI	748	78.64 (7.13)	56/99	420	79.18 (7.06)	58/96	328	77.94 (7.16)	56/99
GNADA	1550	75.78 (8.60)	43/100	610	76.19 (8.13)	49/94	940	75.51 (8.88)	43/100
NXC	1088	59.93 (14.87)	34/96	511	56.19 (13.34)	34/89	577	63.25 (15.36)	34/96
MAYO	1915	73.58 (4.60)	60/80	892	73.48 (4.60)	60/80	1023	73.67 (4.59)	60/80
ROSMAP	953	86.62 (4.41)	66/90	346	85.57 (4.92)	66/90	607	87.23 (3.97)	72/90
TGEN	1406	82.33 (8.09)	65/102	569	79.93 (7.33)	65/97	837	84.99 (8.09)	65/102

## Sheet: Suppl 2 AROT tops
SNP	CHR	BP	A1	A2	N	P	P(R)	BETA	BETA(R)	Q	I	F0	F1	F2	F3	RS	GENE
17:2199846_T	17	2199846	C	T	4	2.121e-07	2.121e-07	-0.0101	-0.0101	0.4644	0	-0.0045	-0.0132	-0.0118	-0.0084	rs216200	LOC284009(-110.4kb)|METTL16(-119.5kb)|MNT(-87.51kb)|SGSM2(-40.96kb)|SMG6(0)|SNORD91A(-33.73kb)|SNORD91B(-32.57kb)|SRR(-7.401kb)|TSR1(-26.14kb)
17:2205664_A	17	2205664	G	A	4	3.14e-07	3.14e-07	-0.01	-0.01	0.5843	0	-0.0052	-0.0125	-0.0119	-0.0083	rs2209073	LOC284009(-104.6kb)|METTL16(-113.7kb)|MNT(-81.69kb)|SGSM2(-35.14kb)|SMG6(0)|SNORD91A(-27.91kb)|SNORD91B(-26.75kb)|SRR(-1.583kb)|TSR1(-20.32kb)
17:2205719_C	17	2205719	A	C	4	3.14e-07	3.14e-07	-0.01	-0.01	0.5843	0	-0.0052	-0.0125	-0.0119	-0.0083	rs2209072	LOC284009(-104.6kb)|METTL16(-113.6kb)|MNT(-81.63kb)|SGSM2(-35.09kb)|SMG6(0)|SNORD91A(-27.85kb)|SNORD91B(-26.7kb)|SRR(-1.528kb)|TSR1(-20.26kb)
17:2200871_T	17	2200871	C	T	4	3.647e-07	3.647e-07	-0.0098	-0.0098	0.508	0	-0.0047	-0.0127	-0.0117	-0.0081	rs216199	LOC284009(-109.4kb)|METTL16(-118.5kb)|MNT(-86.48kb)|SGSM2(-39.93kb)|SMG6(0)|SNORD91A(-32.7kb)|SNORD91B(-31.55kb)|SRR(-6.376kb)|TSR1(-25.11kb)
17:2201735_T	17	2201735	C	T	4	4.033e-07	4.033e-07	-0.0099	-0.0099	0.5191	0	-0.0048	-0.0127	-0.0117	-0.0081	rs216198	LOC284009(-108.5kb)|METTL16(-117.6kb)|MNT(-85.62kb)|SGSM2(-39.07kb)|SMG6(0)|SNORD91A(-31.84kb)|SNORD91B(-30.68kb)|SRR(-5.512kb)|TSR1(-24.25kb)
17:2203453_G	17	2203453	A	G	4	5.063e-07	5.063e-07	-0.0098	-0.0098	0.5799	0	-0.0051	-0.0126	-0.0112	-0.0081	rs216193	LOC284009(-106.8kb)|METTL16(-115.9kb)|MNT(-83.9kb)|SGSM2(-37.35kb)|SMG6(0)|SNORD91A(-30.12kb)|SNORD91B(-28.96kb)|SRR(-3.794kb)|TSR1(-22.53kb)
17:2205923_C	17	2205923	T	C	4	5.578e-07	5.578e-07	-0.0099	-0.0099	0.5622	0	-0.0049	-0.0124	-0.0121	-0.0081	rs2224770	LOC284009(-104.4kb)|METTL16(-113.4kb)|MNT(-81.43kb)|SGSM2(-34.88kb)|SMG6(0)|SNORD91A(-27.65kb)|SNORD91B(-26.5kb)|SRR(-1.324kb)|TSR1(-20.06kb)
17:2194028_C	17	2194028	T	C	4	5.99e-07	5.99e-07	-0.0096	-0.0096	0.4591	0	-0.0038	-0.0123	-0.012	-0.008	rs452363	LOC284009(-116.2kb)|METTL16(-125.3kb)|MNT(-93.32kb)|SGSM2(-46.78kb)|SMG6(0)|SNORD91A(-39.54kb)|SNORD91B(-38.39kb)|SRR(-13.22kb)|TSR1(-31.95kb)
17:2197185_A	17	2197185	G	A	4	6.413e-07	6.413e-07	-0.0097	-0.0097	0.4766	0	-0.0039	-0.0123	-0.0121	-0.0082	rs12949991	LOC284009(-113.1kb)|METTL16(-122.2kb)|MNT(-90.17kb)|SGSM2(-43.62kb)|SMG6(0)|SNORD91A(-36.39kb)|SNORD91B(-35.23kb)|SRR(-10.06kb)|TSR1(-28.8kb)
17:2187401_A	17	2187401	G	A	4	6.577e-07	6.577e-07	-0.0097	-0.0097	0.4235	0	-0.0037	-0.0127	-0.012	-0.008	rs216189	LOC284009(-122.9kb)|METTL16(-131.9kb)|MNT(-99.95kb)|SGSM2(-53.4kb)|SMG6(0)|SNORD91A(-46.17kb)|SNORD91B(-45.02kb)|SRR(-19.85kb)|TSR1(-38.58kb)
17:2187457_T	17	2187457	C	T	4	6.577e-07	6.577e-07	-0.0097	-0.0097	0.4235	0	-0.0037	-0.0127	-0.012	-0.008	rs216190	LOC284009(-122.8kb)|METTL16(-131.9kb)|MNT(-99.9kb)|SGSM2(-53.35kb)|SMG6(0)|SNORD91A(-46.12kb)|SNORD91B(-44.96kb)|SRR(-19.79kb)|TSR1(-38.52kb)
17:2196826_C	17	2196826	T	C	4	6.841e-07	6.841e-07	-0.0096	-0.0096	0.4591	0	-0.0037	-0.0122	-0.012	-0.008	rs216203	LOC284009(-113.4kb)|METTL16(-122.5kb)|MNT(-90.53kb)|SGSM2(-43.98kb)|SMG6(0)|SNORD91A(-36.75kb)|SNORD91B(-35.59kb)|SRR(-10.42kb)|TSR1(-29.16kb)
17:2196905_G	17	2196905	A	G	4	6.841e-07	6.841e-07	-0.0096	-0.0096	0.4591	0	-0.0037	-0.0122	-0.012	-0.008	rs170045	LOC284009(-113.4kb)|METTL16(-122.4kb)|MNT(-90.45kb)|SGSM2(-43.9kb)|SMG6(0)|SNORD91A(-36.67kb)|SNORD91B(-35.51kb)|SRR(-10.34kb)|TSR1(-29.08kb)
17:2197387_C	17	2197387	T	C	4	6.841e-07	6.841e-07	-0.0096	-0.0096	0.4591	0	-0.0037	-0.0122	-0.012	-0.008	rs216202	LOC284009(-112.9kb)|METTL16(-122kb)|MNT(-89.97kb)|SGSM2(-43.42kb)|SMG6(0)|SNORD91A(-36.18kb)|SNORD91B(-35.03kb)|SRR(-9.86kb)|TSR1(-28.59kb)
17:2197637_T	17	2197637	C	T	4	6.841e-07	6.841e-07	-0.0096	-0.0096	0.4591	0	-0.0037	-0.0122	-0.012	-0.008	rs177567	LOC284009(-112.6kb)|METTL16(-121.7kb)|MNT(-89.72kb)|SGSM2(-43.17kb)|SMG6(0)|SNORD91A(-35.94kb)|SNORD91B(-34.78kb)|SRR(-9.61kb)|TSR1(-28.34kb)
17:2196088_T	17	2196088	C	T	4	7.433e-07	7.433e-07	-0.0096	-0.0096	0.453	0	-0.0037	-0.0123	-0.012	-0.008	rs216206	LOC284009(-114.2kb)|METTL16(-123.3kb)|MNT(-91.26kb)|SGSM2(-44.72kb)|SMG6(0)|SNORD91A(-37.48kb)|SNORD91B(-36.33kb)|SRR(-11.16kb)|TSR1(-29.89kb)
17:2191960_G	17	2191960	A	G	4	7.55e-07	7.55e-07	-0.0098	-0.0098	0.4491	0	-0.0039	-0.0126	-0.0122	-0.0081	rs432200	LOC284009(-118.3kb)|METTL16(-127.4kb)|MNT(-95.39kb)|SGSM2(-48.84kb)|SMG6(0)|SNORD91A(-41.61kb)|SNORD91B(-40.46kb)|SRR(-15.29kb)|TSR1(-34.02kb)
17:2155430_A	17	2155430	G	A	4	7.712e-07	7.712e-07	-0.0098	-0.0098	0.428	0	-0.0036	-0.0129	-0.0116	-0.0083	rs216221	HIC1(+192.4kb)|LOC284009(-154.8kb)|METTL16(-163.9kb)|MNT(-131.9kb)|SGSM2(-85.38kb)|SMG6(0)|SNORD91A(-78.14kb)|SNORD91B(-76.99kb)|SRR(-51.82kb)|TSR1(-70.55kb)
17:2198800_T	17	2198800	C	T	4	7.924e-07	7.924e-07	-0.0096	-0.0096	0.4721	0	-0.0038	-0.0122	-0.0121	-0.0081	rs216201	LOC284009(-111.5kb)|METTL16(-120.5kb)|MNT(-88.55kb)|SGSM2(-42kb)|SMG6(0)|SNORD91A(-34.77kb)|SNORD91B(-33.62kb)|SRR(-8.447kb)|TSR1(-27.18kb)
17:2199749_A	17	2199749	C	A	4	7.924e-07	7.924e-07	-0.0096	-0.0096	0.4721	0	-0.0038	-0.0122	-0.0121	-0.0081	rs394752	LOC284009(-110.5kb)|METTL16(-119.6kb)|MNT(-87.6kb)|SGSM2(-41.06kb)|SMG6(0)|SNORD91A(-33.82kb)|SNORD91B(-32.67kb)|SRR(-7.498kb)|TSR1(-26.23kb)
17:2199754_A	17	2199754	G	A	4	7.924e-07	7.924e-07	-0.0096	-0.0096	0.4721	0	-0.0038	-0.0122	-0.0121	-0.0081	rs375245	LOC284009(-110.5kb)|METTL16(-119.6kb)|MNT(-87.6kb)|SGSM2(-41.05kb)|SMG6(0)|SNORD91A(-33.82kb)|SNORD91B(-32.66kb)|SRR(-7.493kb)|TSR1(-26.23kb)
17:2196659_A	17	2196659	G	A	4	8.142e-07	8.142e-07	-0.0095	-0.0095	0.4616	0	-0.0037	-0.0122	-0.012	-0.008	rs216204	LOC284009(-113.6kb)|METTL16(-122.7kb)|MNT(-90.69kb)|SGSM2(-44.15kb)|SMG6(0)|SNORD91A(-36.91kb)|SNORD91B(-35.76kb)|SRR(-10.59kb)|TSR1(-29.32kb)
17:2188639_T	17	2188639	C	T	4	8.354e-07	8.354e-07	-0.0097	-0.0097	0.432	0	-0.0037	-0.0127	-0.012	-0.0081	rs216191	LOC284009(-121.6kb)|METTL16(-130.7kb)|MNT(-98.71kb)|SGSM2(-52.17kb)|SMG6(0)|SNORD91A(-44.93kb)|SNORD91B(-43.78kb)|SRR(-18.61kb)|TSR1(-37.34kb)
17:2180709_C	17	2180709	G	C	4	8.877e-07	8.877e-07	0.0096	0.0096	0.4451	0	0.0037	0.0127	0.0116	0.0081	rs7405464	LOC284009(-129.6kb)|METTL16(-138.6kb)|MNT(-106.6kb)|SGSM2(-60.1kb)|SMG6(0)|SNORD91A(-52.86kb)|SNORD91B(-51.71kb)|SRR(-26.54kb)|TSR1(-45.27kb)
17:2180823_T	17	2180823	C	T	4	8.877e-07	8.877e-07	0.0096	0.0096	0.4451	0	0.0037	0.0127	0.0116	0.0081	rs8065650	LOC284009(-129.5kb)|METTL16(-138.5kb)|MNT(-106.5kb)|SGSM2(-59.98kb)|SMG6(0)|SNORD91A(-52.75kb)|SNORD91B(-51.6kb)|SRR(-26.42kb)|TSR1(-45.16kb)
17:2180968_G	17	2180968	A	G	4	8.877e-07	8.877e-07	0.0096	0.0096	0.4451	0	0.0037	0.0127	0.0116	0.0081	rs8066372	LOC284009(-129.3kb)|METTL16(-138.4kb)|MNT(-106.4kb)|SGSM2(-59.84kb)|SMG6(0)|SNORD91A(-52.6kb)|SNORD91B(-51.45kb)|SRR(-26.28kb)|TSR1(-45.01kb)
17:2181591_A	17	2181591	G	A	4	8.877e-07	8.877e-07	0.0096	0.0096	0.4451	0	0.0037	0.0127	0.0116	0.0081	rs4790322	LOC284009(-128.7kb)|METTL16(-137.8kb)|MNT(-105.8kb)|SGSM2(-59.21kb)|SMG6(0)|SNORD91A(-51.98kb)|SNORD91B(-50.83kb)|SRR(-25.66kb)|TSR1(-44.39kb)
17:2191260_A	17	2191260	G	A	4	8.88e-07	8.88e-07	-0.0095	-0.0095	0.4672	0	-0.0041	-0.0123	-0.0121	-0.0078	rs403553	LOC284009(-119kb)|METTL16(-128.1kb)|MNT(-96.09kb)|SGSM2(-49.54kb)|SMG6(0)|SNORD91A(-42.31kb)|SNORD91B(-41.16kb)|SRR(-15.99kb)|TSR1(-34.72kb)
17:2189324_C	17	2189324	T	C	4	8.915e-07	8.915e-07	-0.0096	-0.0096	0.466	0	-0.0038	-0.0123	-0.012	-0.008	rs11078024	LOC284009(-121kb)|METTL16(-130kb)|MNT(-98.03kb)|SGSM2(-51.48kb)|SMG6(0)|SNORD91A(-44.25kb)|SNORD91B(-43.09kb)|SRR(-17.92kb)|TSR1(-36.66kb)
17:2190318_T	17	2190318	C	T	4	8.915e-07	8.915e-07	-0.0096	-0.0096	0.466	0	-0.0038	-0.0123	-0.012	-0.008	rs410378	LOC284009(-120kb)|METTL16(-129kb)|MNT(-97.04kb)|SGSM2(-50.49kb)|SMG6(0)|SNORD91A(-43.25kb)|SNORD91B(-42.1kb)|SRR(-16.93kb)|TSR1(-35.66kb)
17:2190767_C	17	2190767	T	C	4	8.915e-07	8.915e-07	-0.0096	-0.0096	0.466	0	-0.0038	-0.0123	-0.012	-0.008	rs441750	LOC284009(-119.5kb)|METTL16(-128.6kb)|MNT(-96.59kb)|SGSM2(-50.04kb)|SMG6(0)|SNORD91A(-42.8kb)|SNORD91B(-41.65kb)|SRR(-16.48kb)|TSR1(-35.21kb)
17:2191000_A	17	2191000	G	A	4	8.915e-07	8.915e-07	-0.0096	-0.0096	0.466	0	-0.0038	-0.0123	-0.012	-0.008	rs404392	LOC284009(-119.3kb)|METTL16(-128.3kb)|MNT(-96.35kb)|SGSM2(-49.8kb)|SMG6(0)|SNORD91A(-42.57kb)|SNORD91B(-41.42kb)|SRR(-16.25kb)|TSR1(-34.98kb)
17:2191681_C	17	2191681	A	C	4	8.915e-07	8.915e-07	-0.0096	-0.0096	0.466	0	-0.0038	-0.0123	-0.012	-0.008	rs1675698	LOC284009(-118.6kb)|METTL16(-127.7kb)|MNT(-95.67kb)|SGSM2(-49.12kb)|SMG6(0)|SNORD91A(-41.89kb)|SNORD91B(-40.74kb)|SRR(-15.57kb)|TSR1(-34.3kb)
17:2192085_T	17	2192085	C	T	4	8.915e-07	8.915e-07	0.0096	0.0096	0.466	0	0.0038	0.0123	0.012	0.008	rs4790325	LOC284009(-118.2kb)|METTL16(-127.3kb)|MNT(-95.27kb)|SGSM2(-48.72kb)|SMG6(0)|SNORD91A(-41.49kb)|SNORD91B(-40.33kb)|SRR(-15.16kb)|TSR1(-33.9kb)
17:2176964_G	17	2176964	A	G	4	9.629e-07	9.629e-07	0.0096	0.0096	0.4408	0	0.0037	0.0127	0.0116	0.008	rs6502155	LOC284009(-133.3kb)|METTL16(-142.4kb)|MNT(-110.4kb)|SGSM2(-63.84kb)|SMG6(0)|SNORD91A(-56.61kb)|SNORD91B(-55.45kb)|SRR(-30.28kb)|TSR1(-49.02kb)
17:2177732_C	17	2177732	T	C	4	9.629e-07	9.629e-07	0.0096	0.0096	0.4408	0	0.0037	0.0127	0.0116	0.008	rs9905529	LOC284009(-132.5kb)|METTL16(-141.6kb)|MNT(-109.6kb)|SGSM2(-63.07kb)|SMG6(0)|SNORD91A(-55.84kb)|SNORD91B(-54.69kb)|SRR(-29.52kb)|TSR1(-48.25kb)
17:2184555_G	17	2184555	A	G	4	9.629e-07	9.629e-07	0.0096	0.0096	0.4408	0	0.0037	0.0127	0.0116	0.008	rs8077545	LOC284009(-125.7kb)|METTL16(-134.8kb)|MNT(-102.8kb)|SGSM2(-56.25kb)|SMG6(0)|SNORD91A(-49.02kb)|SNORD91B(-47.86kb)|SRR(-22.69kb)|TSR1(-41.43kb)
17:2186100_T	17	2186100	C	T	4	9.629e-07	9.629e-07	0.0096	0.0096	0.4408	0	0.0037	0.0127	0.0116	0.008	rs749240	LOC284009(-124.2kb)|METTL16(-133.2kb)|MNT(-101.3kb)|SGSM2(-54.7kb)|SMG6(0)|SNORD91A(-47.47kb)|SNORD91B(-46.32kb)|SRR(-21.15kb)|TSR1(-39.88kb)
17:2197502_C	17	2197502	G	C	4	9.901e-07	9.901e-07	-0.0095	-0.0095	0.4913	0	-0.0038	-0.0122	-0.0115	-0.008	rs170044	LOC284009(-112.8kb)|METTL16(-121.8kb)|MNT(-89.85kb)|SGSM2(-43.3kb)|SMG6(0)|SNORD91A(-36.07kb)|SNORD91B(-34.92kb)|SRR(-9.745kb)|TSR1(-28.48kb)
17:2201944_G	17	2201944	A	G	4	1.002e-06	1.002e-06	-0.0096	-0.0096	0.5423	0	-0.0042	-0.0121	-0.0115	-0.0081	rs216197	LOC284009(-108.3kb)|METTL16(-117.4kb)|MNT(-85.41kb)|SGSM2(-38.86kb)|SMG6(0)|SNORD91A(-31.63kb)|SNORD91B(-30.47kb)|SRR(-5.303kb)|TSR1(-24.04kb)
17:2148821_T	17	2148821	G	T	4	1.014e-06	1.014e-06	-0.0095	-0.0095	0.4684	0	-0.0036	-0.0125	-0.0111	-0.0082	rs216220	HIC1(+185.8kb)|LOC284009(-161.5kb)|METTL16(-170.5kb)|MIR132(+195.5kb)|MIR212(+195.1kb)|MNT(-138.5kb)|SGSM2(-91.98kb)|SMG6(0)|SNORD91A(-84.75kb)|SNORD91B(-83.6kb)|SRR(-58.43kb)|TSR1(-77.16kb)
17:2176209_C	17	2176209	G	C	4	1.028e-06	1.028e-06	0.0096	0.0096	0.4469	0	0.0037	0.0127	0.0116	0.0081	rs7223296	LOC284009(-134.1kb)|METTL16(-143.1kb)|MNT(-111.1kb)|SGSM2(-64.6kb)|SMG6(0)|SNORD91A(-57.36kb)|SNORD91B(-56.21kb)|SRR(-31.04kb)|TSR1(-49.77kb)
17:2176532_G	17	2176532	A	G	4	1.028e-06	1.028e-06	0.0096	0.0096	0.4469	0	0.0037	0.0127	0.0116	0.0081	rs11869805	LOC284009(-133.7kb)|METTL16(-142.8kb)|MNT(-110.8kb)|SGSM2(-64.27kb)|SMG6(0)|SNORD91A(-57.04kb)|SNORD91B(-55.89kb)|SRR(-30.72kb)|TSR1(-49.45kb)
17:2176705_G	17	2176705	A	G	4	1.028e-06	1.028e-06	0.0096	0.0096	0.4469	0	0.0037	0.0127	0.0116	0.0081	rs6502154	LOC284009(-133.6kb)|METTL16(-142.6kb)|MNT(-110.6kb)|SGSM2(-64.1kb)|SMG6(0)|SNORD91A(-56.87kb)|SNORD91B(-55.71kb)|SRR(-30.54kb)|TSR1(-49.28kb)
17:2159982_T	17	2159982	C	T	4	1.035e-06	1.035e-06	-0.0096	-0.0096	0.4696	0	-0.0036	-0.0125	-0.0114	-0.0083	rs12450354	HIC1(+197kb)|LOC284009(-150.3kb)|METTL16(-159.4kb)|MNT(-127.4kb)|SGSM2(-80.82kb)|SMG6(0)|SNORD91A(-73.59kb)|SNORD91B(-72.44kb)|SRR(-47.26kb)|TSR1(-66kb)
17:2160214_C	17	2160214	T	C	4	1.035e-06	1.035e-06	-0.0096	-0.0096	0.4696	0	-0.0036	-0.0125	-0.0114	-0.0083	rs12453323	HIC1(+197.2kb)|LOC284009(-150.1kb)|METTL16(-159.1kb)|MNT(-127.1kb)|SGSM2(-80.59kb)|SMG6(0)|SNORD91A(-73.36kb)|SNORD91B(-72.2kb)|SRR(-47.03kb)|TSR1(-65.77kb)
17:2160854_G	17	2160854	A	G	4	1.035e-06	1.035e-06	-0.0096	-0.0096	0.4696	0	-0.0036	-0.0125	-0.0114	-0.0083	rs12938295	HIC1(+197.9kb)|LOC284009(-149.4kb)|METTL16(-158.5kb)|MNT(-126.5kb)|SGSM2(-79.95kb)|SMG6(0)|SNORD91A(-72.72kb)|SNORD91B(-71.56kb)|SRR(-46.39kb)|TSR1(-65.13kb)
17:2161633_A	17	2161633	G	A	4	1.035e-06	1.035e-06	0.0096	0.0096	0.4696	0	0.0036	0.0125	0.0114	0.0083	rs9909895	HIC1(+198.7kb)|LOC284009(-148.6kb)|METTL16(-157.7kb)|MNT(-125.7kb)|SGSM2(-79.17kb)|SMG6(0)|SNORD91A(-71.94kb)|SNORD91B(-70.78kb)|SRR(-45.61kb)|TSR1(-64.35kb)
17:2187931_A	17	2187931	C	A	4	1.04e-06	1.04e-06	0.0096	0.0096	0.4624	0	0.0038	0.0126	0.0115	0.008	rs8074850	LOC284009(-122.3kb)|METTL16(-131.4kb)|MNT(-99.42kb)|SGSM2(-52.87kb)|SMG6(0)|SNORD91A(-45.64kb)|SNORD91B(-44.49kb)|SRR(-19.32kb)|TSR1(-38.05kb)
17:2192839_T	17	2192839	C	T	4	1.057e-06	1.057e-06	0.0104	0.0104	0.8446	0	0.0111	0.0119	0.0118	0.0075	rs12103726	LOC284009(-117.4kb)|METTL16(-126.5kb)|MNT(-94.51kb)|SGSM2(-47.97kb)|SMG6(0)|SNORD91A(-40.73kb)|SNORD91B(-39.58kb)|SRR(-14.41kb)|TSR1(-33.14kb)
17:2155948_T	17	2155948	C	T	4	1.079e-06	1.079e-06	-0.0095	-0.0095	0.4607	0	-0.0035	-0.0125	-0.0114	-0.0083	rs216223	HIC1(+193kb)|LOC284009(-154.3kb)|METTL16(-163.4kb)|MNT(-131.4kb)|SGSM2(-84.86kb)|SMG6(0)|SNORD91A(-77.62kb)|SNORD91B(-76.47kb)|SRR(-51.3kb)|TSR1(-70.03kb)
17:2156910_G	17	2156910	C	G	4	1.079e-06	1.079e-06	-0.0095	-0.0095	0.4607	0	-0.0035	-0.0125	-0.0114	-0.0083	rs12950555	HIC1(+193.9kb)|LOC284009(-153.4kb)|METTL16(-162.4kb)|MNT(-130.4kb)|SGSM2(-83.9kb)|SMG6(0)|SNORD91A(-76.66kb)|SNORD91B(-75.51kb)|SRR(-50.34kb)|TSR1(-69.07kb)
17:2156917_A	17	2156917	G	A	4	1.079e-06	1.079e-06	-0.0095	-0.0095	0.4607	0	-0.0035	-0.0125	-0.0114	-0.0083	rs9899193	HIC1(+193.9kb)|LOC284009(-153.4kb)|METTL16(-162.4kb)|MNT(-130.4kb)|SGSM2(-83.89kb)|SMG6(0)|SNORD91A(-76.66kb)|SNORD91B(-75.5kb)|SRR(-50.33kb)|TSR1(-69.06kb)
17:2157925_A	17	2157925	G	A	4	1.079e-06	1.079e-06	-0.0095	-0.0095	0.4607	0	-0.0035	-0.0125	-0.0114	-0.0083	rs7406247	HIC1(+194.9kb)|LOC284009(-152.3kb)|METTL16(-161.4kb)|MNT(-129.4kb)|SGSM2(-82.88kb)|SMG6(0)|SNORD91A(-75.65kb)|SNORD91B(-74.49kb)|SRR(-49.32kb)|TSR1(-68.06kb)
17:2162049_A	17	2162049	G	A	4	1.128e-06	1.128e-06	-0.0095	-0.0095	0.4787	0	-0.0036	-0.0124	-0.0114	-0.0083	rs422632	HIC1(+199.1kb)|LOC284009(-148.2kb)|METTL16(-157.3kb)|MNT(-125.3kb)|SGSM2(-78.76kb)|SMG6(0)|SNORD91A(-71.52kb)|SNORD91B(-70.37kb)|SRR(-45.2kb)|TSR1(-63.93kb)
12:68319661_G	12	68319661	A	G	4	1.134e-06	1.134e-06	0.0093	0.0093	0.799	0	0.012	0.0068	0.0105	0.0097	rs17683624	.
17:2196150_T	17	2196150	C	T	4	1.138e-06	1.138e-06	-0.0103	-0.0103	0.8002	0	-0.0108	-0.0116	-0.0124	-0.0071	rs216205	LOC284009(-114.1kb)|METTL16(-123.2kb)|MNT(-91.2kb)|SGSM2(-44.66kb)|SMG6(0)|SNORD91A(-37.42kb)|SNORD91B(-36.27kb)|SRR(-11.1kb)|TSR1(-29.83kb)
17:2168509_C	17	2168509	G	C	4	1.162e-06	1.162e-06	-0.0095	-0.0095	0.4714	0	-0.0036	-0.0124	-0.0115	-0.0082	rs216176	LOC284009(-141.8kb)|METTL16(-150.8kb)|MNT(-118.8kb)|SGSM2(-72.3kb)|SMG6(0)|SNORD91A(-65.06kb)|SNORD91B(-63.91kb)|SRR(-38.74kb)|TSR1(-57.47kb)
17:2168772_A	17	2168772	C	A	4	1.162e-06	1.162e-06	0.0095	0.0095	0.4714	0	0.0036	0.0124	0.0115	0.0082	rs9897772	LOC284009(-141.5kb)|METTL16(-150.6kb)|MNT(-118.6kb)|SGSM2(-72.03kb)|SMG6(0)|SNORD91A(-64.8kb)|SNORD91B(-63.65kb)|SRR(-38.48kb)|TSR1(-57.21kb)
17:2168840_C	17	2168840	T	C	4	1.162e-06	1.162e-06	-0.0095	-0.0095	0.4714	0	-0.0036	-0.0124	-0.0115	-0.0082	rs216178	LOC284009(-141.4kb)|METTL16(-150.5kb)|MNT(-118.5kb)|SGSM2(-71.96kb)|SMG6(0)|SNORD91A(-64.73kb)|SNORD91B(-63.58kb)|SRR(-38.41kb)|TSR1(-57.14kb)
17:2168878_A	17	2168878	T	A	4	1.162e-06	1.162e-06	-0.0095	-0.0095	0.4714	0	-0.0036	-0.0124	-0.0115	-0.0082	rs216179	LOC284009(-141.4kb)|METTL16(-150.5kb)|MNT(-118.5kb)|SGSM2(-71.93kb)|SMG6(0)|SNORD91A(-64.69kb)|SNORD91B(-63.54kb)|SRR(-38.37kb)|TSR1(-57.1kb)
17:2164210_C	17	2164210	A	C	4	1.174e-06	1.174e-06	0.0095	0.0095	0.4838	0	0.0037	0.0124	0.0114	0.0082	rs9893527	LOC284009(-146.1kb)|METTL16(-155.1kb)|MNT(-123.1kb)|SGSM2(-76.6kb)|SMG6(0)|SNORD91A(-69.36kb)|SNORD91B(-68.21kb)|SRR(-43.04kb)|TSR1(-61.77kb)
17:2165340_G	17	2165340	A	G	4	1.174e-06	1.174e-06	0.0095	0.0095	0.4838	0	0.0037	0.0124	0.0114	0.0082	rs7213232	LOC284009(-144.9kb)|METTL16(-154kb)|MNT(-122kb)|SGSM2(-75.46kb)|SMG6(0)|SNORD91A(-68.23kb)|SNORD91B(-67.08kb)|SRR(-41.91kb)|TSR1(-60.64kb)
17:2158094_G	17	2158094	C	G	4	1.188e-06	1.188e-06	-0.0104	-0.0104	0.8779	0	-0.0107	-0.0121	-0.0111	-0.0078	rs4790070	HIC1(+195.1kb)|LOC284009(-152.2kb)|METTL16(-161.3kb)|MNT(-129.3kb)|SGSM2(-82.71kb)|SMG6(0)|SNORD91A(-75.48kb)|SNORD91B(-74.32kb)|SRR(-49.15kb)|TSR1(-67.89kb)
17:2170858_G	17	2170858	A	G	4	1.197e-06	1.197e-06	0.0095	0.0095	0.4636	0	0.0036	0.0124	0.0116	0.0081	rs1122645	LOC284009(-139.4kb)|METTL16(-148.5kb)|MNT(-116.5kb)|SGSM2(-69.95kb)|SMG6(0)|SNORD91A(-62.71kb)|SNORD91B(-61.56kb)|SRR(-36.39kb)|TSR1(-55.12kb)
17:2147291_C	17	2147291	T	C	4	1.216e-06	1.216e-06	-0.0094	-0.0094	0.4361	0	-0.0033	-0.0125	-0.011	-0.008	rs216219	HIC1(+184.3kb)|LOC284009(-163kb)|METTL16(-172.1kb)|MIR132(+194kb)|MIR212(+193.6kb)|MNT(-140.1kb)|SGSM2(-93.51kb)|SMG6(0)|SNORD91A(-86.28kb)|SNORD91B(-85.13kb)|SRR(-59.96kb)|TSR1(-78.69kb)
17:2172416_G	17	2172416	C	G	4	1.245e-06	1.245e-06	-0.0095	-0.0095	0.4681	0	-0.0037	-0.0124	-0.0116	-0.008	rs216180	LOC284009(-137.9kb)|METTL16(-146.9kb)|MNT(-114.9kb)|SGSM2(-68.39kb)|SMG6(0)|SNORD91A(-61.16kb)|SNORD91B(-60kb)|SRR(-34.83kb)|TSR1(-53.56kb)
17:2173923_G	17	2173923	A	G	4	1.245e-06	1.245e-06	-0.0095	-0.0095	0.4681	0	-0.0037	-0.0124	-0.0116	-0.008	rs216183	LOC284009(-136.4kb)|METTL16(-145.4kb)|MNT(-113.4kb)|SGSM2(-66.88kb)|SMG6(0)|SNORD91A(-59.65kb)|SNORD91B(-58.5kb)|SRR(-33.32kb)|TSR1(-52.06kb)
17:2209888_A	17	2209888	G	A	4	1.302e-06	1.302e-06	-0.0099	-0.0099	0.5337	0	-0.004	-0.0118	-0.0131	-0.0084	rs4548913	LOC284009(-100.4kb)|METTL16(-109.5kb)|MNT(-77.46kb)|SGSM2(-30.92kb)|SMG6(+2.819kb)|SNORD91A(-23.68kb)|SNORD91B(-22.53kb)|SRR(0)|TSR1(-16.09kb)
17:2145090_A	17	2145090	G	A	4	1.326e-06	1.326e-06	-0.0094	-0.0094	0.4801	0	-0.0036	-0.0124	-0.0109	-0.0081	rs216217	DPH1(+198.4kb)|HIC1(+182.1kb)|LOC284009(-165.2kb)|METTL16(-174.3kb)|MIR132(+191.8kb)|MIR212(+191.4kb)|MNT(-142.3kb)|OVCA2(+198.4kb)|SGSM2(-95.72kb)|SMG6(0)|SNORD91A(-88.48kb)|SNORD91B(-87.33kb)|SRR(-62.16kb)|TSR1(-80.89kb)
17:2145329_G	17	2145329	A	G	4	1.326e-06	1.326e-06	-0.0094	-0.0094	0.4801	0	-0.0036	-0.0124	-0.0109	-0.0081	rs216218	DPH1(+198.6kb)|HIC1(+182.3kb)|LOC284009(-164.9kb)|METTL16(-174kb)|MIR132(+192kb)|MIR212(+191.7kb)|MNT(-142kb)|OVCA2(+198.6kb)|SGSM2(-95.48kb)|SMG6(0)|SNORD91A(-88.24kb)|SNORD91B(-87.09kb)|SRR(-61.92kb)|TSR1(-80.65kb)
17:2173184_G	17	2173184	A	G	4	1.366e-06	1.366e-06	0.0095	0.0095	0.466	0	0.0037	0.0124	0.0117	0.008	rs4790071	LOC284009(-137.1kb)|METTL16(-146.2kb)|MNT(-114.2kb)|SGSM2(-67.62kb)|SMG6(0)|SNORD91A(-60.39kb)|SNORD91B(-59.23kb)|SRR(-34.06kb)|TSR1(-52.8kb)
17:2186455_G	17	2186455	A	G	4	1.366e-06	1.366e-06	-0.0095	-0.0095	0.466	0	-0.0037	-0.0124	-0.0117	-0.008	rs216188	LOC284009(-123.8kb)|METTL16(-132.9kb)|MNT(-100.9kb)|SGSM2(-54.35kb)|SMG6(0)|SNORD91A(-47.12kb)|SNORD91B(-45.96kb)|SRR(-20.79kb)|TSR1(-39.53kb)
17:2191428_C	17	2191428	T	C	4	1.393e-06	1.393e-06	-0.0095	-0.0095	0.494	0	-0.0039	-0.0123	-0.0115	-0.0079	rs395566	LOC284009(-118.8kb)|METTL16(-127.9kb)|MNT(-95.92kb)|SGSM2(-49.38kb)|SMG6(0)|SNORD91A(-42.14kb)|SNORD91B(-40.99kb)|SRR(-15.82kb)|TSR1(-34.55kb)
17:2143460_T	17	2143460	G	T	4	1.399e-06	1.399e-06	0.0094	0.0094	0.4498	0	0.0034	0.0126	0.0106	0.0081	rs10852932	DPH1(+196.7kb)|HIC1(+180.5kb)|LOC284009(-166.8kb)|METTL16(-175.9kb)|MIR132(+190.2kb)|MIR212(+189.8kb)|MNT(-143.9kb)|OVCA2(+196.7kb)|SGSM2(-97.34kb)|SMG6(0)|SNORD91A(-90.11kb)|SNORD91B(-88.96kb)|SRR(-63.79kb)|TSR1(-82.52kb)
17:2176528_A	17	2176528	G	A	4	1.436e-06	1.436e-06	0.0095	0.0095	0.4588	0	0.0037	0.0127	0.0111	0.008	rs11872068	LOC284009(-133.7kb)|METTL16(-142.8kb)|MNT(-110.8kb)|SGSM2(-64.28kb)|SMG6(0)|SNORD91A(-57.04kb)|SNORD91B(-55.89kb)|SRR(-30.72kb)|TSR1(-49.45kb)
17:2152306_G	17	2152306	A	G	4	1.55e-06	1.55e-06	0.0093	0.0093	0.8932	0	0.0058	0.0095	0.0101	0.0102	rs9303272	HIC1(+189.3kb)|LOC284009(-158kb)|METTL16(-167kb)|MIR132(+199kb)|MIR212(+198.6kb)|MNT(-135kb)|SGSM2(-88.5kb)|SMG6(0)|SNORD91A(-81.27kb)|SNORD91B(-80.11kb)|SRR(-54.94kb)|TSR1(-73.68kb)
1:90912754_G	1	90912754	C	G	4	1.582e-06	1.582e-06	0.0349	0.0349	0.3921	0	0.0316	0.0272	0.055	0.023	rs113114616	.
17:2160581_T	17	2160581	C	T	4	1.591e-06	1.591e-06	-0.0094	-0.0094	0.5029	0	-0.0037	-0.0124	-0.0108	-0.0082	rs35691028	HIC1(+197.6kb)|LOC284009(-149.7kb)|METTL16(-158.8kb)|MNT(-126.8kb)|SGSM2(-80.22kb)|SMG6(0)|SNORD91A(-72.99kb)|SNORD91B(-71.84kb)|SRR(-46.67kb)|TSR1(-65.4kb)
17:2171197_C	17	2171197	A	C	4	1.617e-06	1.617e-06	0.0095	0.0095	0.4761	0	0.0036	0.0124	0.0113	0.0081	rs1984664	LOC284009(-139.1kb)|METTL16(-148.2kb)|MNT(-116.2kb)|SGSM2(-69.61kb)|SMG6(0)|SNORD91A(-62.38kb)|SNORD91B(-61.22kb)|SRR(-36.05kb)|TSR1(-54.78kb)
17:2146586_C	17	2146586	G	C	4	1.73e-06	1.73e-06	0.0102	0.0102	0.8423	0	0.0108	0.0119	0.0113	0.0073	rs4790318	DPH1(+199.9kb)|HIC1(+183.6kb)|LOC284009(-163.7kb)|METTL16(-172.8kb)|MIR132(+193.3kb)|MIR212(+192.9kb)|MNT(-140.8kb)|OVCA2(+199.9kb)|SGSM2(-94.22kb)|SMG6(0)|SNORD91A(-86.99kb)|SNORD91B(-85.83kb)|SRR(-60.66kb)|TSR1(-79.4kb)
17:2176181_A	17	2176181	G	A	4	1.819e-06	1.819e-06	0.0102	0.0102	0.7732	0	0.0109	0.0117	0.0122	0.0068	rs7223161	LOC284009(-134.1kb)|METTL16(-143.2kb)|MNT(-111.2kb)|SGSM2(-64.62kb)|SMG6(0)|SNORD91A(-57.39kb)|SNORD91B(-56.24kb)|SRR(-31.07kb)|TSR1(-49.8kb)
17:2175210_C	17	2175210	G	C	4	1.872e-06	1.872e-06	0.0094	0.0094	0.4996	0	0.0038	0.0124	0.011	0.008	rs11657644	LOC284009(-135.1kb)|METTL16(-144.1kb)|MNT(-112.1kb)|SGSM2(-65.6kb)|SMG6(0)|SNORD91A(-58.36kb)|SNORD91B(-57.21kb)|SRR(-32.04kb)|TSR1(-50.77kb)
17:2175768_T	17	2175768	C	T	4	1.95e-06	1.95e-06	0.0102	0.0102	0.7623	0	0.0109	0.0117	0.0122	0.0067	rs9910849	LOC284009(-134.5kb)|METTL16(-143.6kb)|MNT(-111.6kb)|SGSM2(-65.04kb)|SMG6(0)|SNORD91A(-57.8kb)|SNORD91B(-56.65kb)|SRR(-31.48kb)|TSR1(-50.21kb)
17:2157774_G	17	2157774	A	G	4	2.006e-06	2.006e-06	-0.0094	-0.0094	0.4646	0	-0.0032	-0.0124	-0.011	-0.0082	rs12943566	HIC1(+194.8kb)|LOC284009(-152.5kb)|METTL16(-161.6kb)|MNT(-129.6kb)|SGSM2(-83.03kb)|SMG6(0)|SNORD91A(-75.8kb)|SNORD91B(-74.64kb)|SRR(-49.47kb)|TSR1(-68.21kb)
17:2155343_G	17	2155343	A	G	4	2.012e-06	2.012e-06	0.0094	0.0094	0.4861	0	0.0035	0.0124	0.0108	0.0082	rs8082546	HIC1(+192.4kb)|LOC284009(-154.9kb)|METTL16(-164kb)|MNT(-132kb)|SGSM2(-85.46kb)|SMG6(0)|SNORD91A(-78.23kb)|SNORD91B(-77.08kb)|SRR(-51.9kb)|TSR1(-70.64kb)
11:133856811_C	11	133856811	G	C	4	2.041e-06	0.001675	0.0144	0.0145	0.0876	54.22	0.0275	0.0163	0.0011	0.0154	rs12807621	IGSF9B(+30.16kb)|JAM3(-82.01kb)|LOC100128239(-45.36kb)|MIR4697(+88.34kb)|MIR4697HG(+85.18kb)|NCAPD3(-165.5kb)|SPATA19(+141.4kb)
17:2173497_G	17	2173497	A	G	4	2.089e-06	2.089e-06	0.0094	0.0094	0.5091	0	0.0037	0.0119	0.0117	0.008	rs4790072	LOC284009(-136.8kb)|METTL16(-145.8kb)|MNT(-113.9kb)|SGSM2(-67.31kb)|SMG6(0)|SNORD91A(-60.08kb)|SNORD91B(-58.92kb)|SRR(-33.75kb)|TSR1(-52.48kb)
17:2173499_T	17	2173499	C	T	4	2.089e-06	2.089e-06	0.0094	0.0094	0.5091	0	0.0037	0.0119	0.0117	0.008	rs4790321	LOC284009(-136.8kb)|METTL16(-145.8kb)|MNT(-113.9kb)|SGSM2(-67.31kb)|SMG6(0)|SNORD91A(-60.07kb)|SNORD91B(-58.92kb)|SRR(-33.75kb)|TSR1(-52.48kb)
17:2208899_T	17	2208899	G	T	4	2.308e-06	2.308e-06	-0.0096	-0.0096	0.5523	0	-0.0039	-0.0114	-0.0128	-0.0081	rs4523957	LOC284009(-101.4kb)|METTL16(-110.4kb)|MNT(-78.45kb)|SGSM2(-31.91kb)|SMG6(+1.83kb)|SNORD91A(-24.67kb)|SNORD91B(-23.52kb)|SRR(0)|TSR1(-17.08kb)
17:2133205_T	17	2133205	C	T	4	2.409e-06	2.409e-06	0.0092	0.0092	0.4205	0	0.0027	0.0124	0.0105	0.0082	rs9896535	DPH1(+186.5kb)|HIC1(+170.2kb)|LOC284009(-177.1kb)|METTL16(-186.1kb)|MIR132(+179.9kb)|MIR212(+179.5kb)|MNT(-154.1kb)|OVCA2(+186.5kb)|SGSM2(-107.6kb)|SMG6(0)|SNORD91A(-100.4kb)|SNORD91B(-99.21kb)|SRR(-74.04kb)|TSR1(-92.78kb)
17:2134214_C	17	2134214	T	C	4	2.558e-06	9.561e-05	-0.0092	-0.0089	0.2543	26.24	-0.001	-0.0128	-0.0106	-0.0085	rs216212	DPH1(+187.5kb)|HIC1(+171.2kb)|LOC284009(-176.1kb)|METTL16(-185.1kb)|MIR132(+180.9kb)|MIR212(+180.5kb)|MNT(-153.1kb)|OVCA2(+187.5kb)|SGSM2(-106.6kb)|SMG6(0)|SNORD91A(-99.36kb)|SNORD91B(-98.2kb)|SRR(-73.03kb)|TSR1(-91.77kb)
17:2134225_A	17	2134225	G	A	4	2.558e-06	9.561e-05	-0.0092	-0.0089	0.2543	26.24	-0.001	-0.0128	-0.0106	-0.0085	rs216213	DPH1(+187.5kb)|HIC1(+171.2kb)|LOC284009(-176kb)|METTL16(-185.1kb)|MIR132(+180.9kb)|MIR212(+180.6kb)|MNT(-153.1kb)|OVCA2(+187.5kb)|SGSM2(-106.6kb)|SMG6(0)|SNORD91A(-99.35kb)|SNORD91B(-98.19kb)|SRR(-73.02kb)|TSR1(-91.76kb)
19:44141015_C	19	44141015	T	C	4	2.609e-06	1.362e-05	-0.0108	-0.0108	0.3325	12.06	-0.0057	-0.009	-0.0089	-0.0177	rs400058	CADM4(0)|ETHE1(+109.6kb)|IRGC(-79.2kb)|IRGQ(+40.73kb)|KCNN4(-129.7kb)|LYPD3(+171.2kb)|LYPD5(-159.1kb)|PHLDB3(+132kb)|PINLYP(+54.76kb)|PLAUR(-9.231kb)|SMG9(-94.28kb)|SRRM5(+22.36kb)|XRCC1(+61.28kb)|ZNF283(-190.5kb)|ZNF428(+17kb)|ZNF575(+100.7kb)|ZNF576(+36.43kb)
17:2098272_C	17	2098272	G	C	4	2.646e-06	2.646e-06	0.0091	0.0091	0.4475	0	0.0028	0.0115	0.0116	0.0078	rs7217687	DPH1(+151.5kb)|HIC1(+135.3kb)|MIR132(+145kb)|MIR212(+144.6kb)|MNT(-189.1kb)|OVCA2(+151.5kb)|RTN4RL1(+170.1kb)|SGSM2(-142.5kb)|SMG6(0)|SNORD91A(-135.3kb)|SNORD91B(-134.1kb)|SRR(-109kb)|TSR1(-127.7kb)
17:2194852_T	17	2194852	C	T	4	2.772e-06	2.772e-06	-0.0093	-0.0093	0.4498	0	-0.0037	-0.0119	-0.0123	-0.0072	rs12941621	LOC284009(-115.4kb)|METTL16(-124.5kb)|MNT(-92.5kb)|SGSM2(-45.95kb)|SMG6(0)|SNORD91A(-38.72kb)|SNORD91B(-37.57kb)|SRR(-12.4kb)|TSR1(-31.13kb)
17:2132324_C	17	2132324	T	C	4	2.785e-06	0.0001933	-0.0091	-0.0089	0.2241	31.37	-0.0005	-0.0125	-0.0113	-0.0085	rs143499	DPH1(+185.6kb)|HIC1(+169.3kb)|LOC284009(-178kb)|METTL16(-187kb)|MIR132(+179kb)|MIR212(+178.6kb)|MNT(-155kb)|OVCA2(+185.6kb)|SGSM2(-108.5kb)|SMG6(0)|SNORD91A(-101.2kb)|SNORD91B(-100.1kb)|SRR(-74.92kb)|TSR1(-93.66kb)
17:2209871_T	17	2209871	C	T	4	2.845e-06	2.845e-06	-0.0096	-0.0096	0.5566	0	-0.0039	-0.0113	-0.0129	-0.0081	rs4606747	LOC284009(-100.4kb)|METTL16(-109.5kb)|MNT(-77.48kb)|SGSM2(-30.93kb)|SMG6(+2.802kb)|SNORD91A(-23.7kb)|SNORD91B(-22.55kb)|SRR(0)|TSR1(-16.11kb)
17:2136065_G	17	2136065	T	G	4	2.849e-06	8.119e-05	0.0091	0.0089	0.2652	24.35	0.001	0.0127	0.0104	0.0086	rs7217226	DPH1(+189.3kb)|HIC1(+173.1kb)|LOC284009(-174.2kb)|METTL16(-183.3kb)|MIR132(+182.8kb)|MIR212(+182.4kb)|MNT(-151.3kb)|OVCA2(+189.3kb)|SGSM2(-104.7kb)|SMG6(0)|SNORD91A(-97.51kb)|SNORD91B(-96.35kb)|SRR(-71.18kb)|TSR1(-89.92kb)
17:2097483_G	17	2097483	T	G	4	2.874e-06	2.874e-06	0.009	0.009	0.6527	0	0.0047	0.0111	0.0111	0.0075	rs1532292	DPH1(+150.8kb)|HIC1(+134.5kb)|MIR132(+144.2kb)|MIR212(+143.8kb)|MNT(-189.9kb)|OVCA2(+150.8kb)|RTN4RL1(+169.3kb)|SGSM2(-143.3kb)|SMG6(0)|SNORD91A(-136.1kb)|SNORD91B(-134.9kb)|SRR(-109.8kb)|TSR1(-128.5kb)
17:2098417_T	17	2098417	C	T	4	2.891e-06	2.891e-06	0.009	0.009	0.4515	0	0.0028	0.0114	0.0115	0.0079	rs11651451	DPH1(+151.7kb)|HIC1(+135.4kb)|MIR132(+145.1kb)|MIR212(+144.7kb)|MNT(-188.9kb)|OVCA2(+151.7kb)|RTN4RL1(+170.2kb)|SGSM2(-142.4kb)|SMG6(0)|SNORD91A(-135.2kb)|SNORD91B(-134kb)|SRR(-108.8kb)|TSR1(-127.6kb)
17:2096580_A	17	2096580	G	A	4	2.974e-06	2.974e-06	0.0091	0.0091	0.4606	0	0.0027	0.0112	0.0118	0.0081	rs6503321	DPH1(+149.9kb)|HIC1(+133.6kb)|MIR132(+143.3kb)|MIR212(+142.9kb)|MNT(-190.8kb)|OVCA2(+149.9kb)|RTN4RL1(+168.4kb)|SGSM2(-144.2kb)|SMG6(0)|SNORD91A(-137kb)|SNORD91B(-135.8kb)|SRR(-110.7kb)|TSR1(-129.4kb)
17:2097583_G	17	2097583	T	G	4	2.994e-06	2.994e-06	0.009	0.009	0.6442	0	0.0046	0.0111	0.0111	0.0075	rs1002135	DPH1(+150.9kb)|HIC1(+134.6kb)|MIR132(+144.3kb)|MIR212(+143.9kb)|MNT(-189.8kb)|OVCA2(+150.9kb)|RTN4RL1(+169.4kb)|SGSM2(-143.2kb)|SMG6(0)|SNORD91A(-136kb)|SNORD91B(-134.8kb)|SRR(-109.7kb)|TSR1(-128.4kb)
17:2119818_T	17	2119818	A	T	4	3.128e-06	3.128e-06	0.009	0.009	0.4074	0	0.0024	0.0119	0.0109	0.0078	rs12603592	DPH1(+173.1kb)|HIC1(+156.8kb)|LOC284009(-190.5kb)|METTL16(-199.5kb)|MIR132(+166.5kb)|MIR212(+166.1kb)|MNT(-167.5kb)|OVCA2(+173.1kb)|RTN4RL1(+191.6kb)|SGSM2(-121kb)|SMG6(0)|SNORD91A(-113.8kb)|SNORD91B(-112.6kb)|SRR(-87.43kb)|TSR1(-106.2kb)
17:2138016_T	17	2138016	A	T	4	3.171e-06	2.79e-05	0.0091	0.009	0.3129	15.77	0.0013	0.0123	0.0106	0.0086	rs2169356	DPH1(+191.3kb)|HIC1(+175kb)|LOC284009(-172.3kb)|METTL16(-181.3kb)|MIR132(+184.7kb)|MIR212(+184.3kb)|MNT(-149.3kb)|OVCA2(+191.3kb)|SGSM2(-102.8kb)|SMG6(0)|SNORD91A(-95.56kb)|SNORD91B(-94.4kb)|SRR(-69.23kb)|TSR1(-87.96kb)
17:2131773_G	17	2131773	A	G	4	3.29e-06	0.000233	0.0091	0.0088	0.2213	31.83	0.0004	0.0125	0.0112	0.0086	rs7219004	DPH1(+185kb)|HIC1(+168.8kb)|LOC284009(-178.5kb)|METTL16(-187.6kb)|MIR132(+178.5kb)|MIR212(+178.1kb)|MNT(-155.6kb)|OVCA2(+185kb)|SGSM2(-109kb)|SMG6(0)|SNORD91A(-101.8kb)|SNORD91B(-100.6kb)|SRR(-75.47kb)|TSR1(-94.21kb)
17:2129210_A	17	2129210	C	A	4	3.363e-06	3.363e-06	0.009	0.009	0.4159	0	0.0026	0.0122	0.0107	0.0079	rs9906500	DPH1(+182.5kb)|HIC1(+166.2kb)|LOC284009(-181.1kb)|METTL16(-190.1kb)|MIR132(+175.9kb)|MIR212(+175.5kb)|MNT(-158.1kb)|OVCA2(+182.5kb)|SGSM2(-111.6kb)|SMG6(0)|SNORD91A(-104.4kb)|SNORD91B(-103.2kb)|SRR(-78.04kb)|TSR1(-96.77kb)
17:2130592_A	17	2130592	C	A	4	3.518e-06	0.0001316	-0.009	-0.0088	0.2493	27.09	-0.0007	-0.0124	-0.011	-0.0084	rs4790887	DPH1(+183.9kb)|HIC1(+167.6kb)|LOC284009(-179.7kb)|METTL16(-188.8kb)|MIR132(+177.3kb)|MIR212(+176.9kb)|MNT(-156.8kb)|OVCA2(+183.9kb)|SGSM2(-110.2kb)|SMG6(0)|SNORD91A(-103kb)|SNORD91B(-101.8kb)|SRR(-76.66kb)|TSR1(-95.39kb)
5:16679446_A	5	16679446	G	A	4	3.807e-06	3.807e-06	0.0198	0.0198	0.8479	0	0.0127	0.0214	0.0244	0.0184	rs17429287	FAM134B(+62.28kb)|MYO10(0)
17:2124972_A	17	2124972	G	A	4	3.871e-06	0.0001619	0.009	0.0088	0.2424	28.27	0.0006	0.0123	0.0112	0.0083	rs1231209	DPH1(+178.2kb)|HIC1(+162kb)|LOC284009(-185.3kb)|METTL16(-194.4kb)|MIR132(+171.7kb)|MIR212(+171.3kb)|MNT(-162.4kb)|OVCA2(+178.2kb)|RTN4RL1(+196.8kb)|SGSM2(-115.8kb)|SMG6(0)|SNORD91A(-108.6kb)|SNORD91B(-107.4kb)|SRR(-82.28kb)|TSR1(-101kb)
1:218468961_C	1	218468961	T	C	4	3.952e-06	3.952e-06	-0.0281	-0.0281	0.8081	0	-0.0101	-0.0353	-0.0266	-0.027	rs1933641	LOC728463(-48.58kb)|RRP15(0)|TGFB2(-49.71kb)
17:2135980_T	17	2135980	A	T	4	4.122e-06	0.0001081	0.009	0.0088	0.2645	24.47	0.0008	0.0125	0.0103	0.0085	rs7212249	DPH1(+189.3kb)|HIC1(+173kb)|LOC284009(-174.3kb)|METTL16(-183.4kb)|MIR132(+182.7kb)|MIR212(+182.3kb)|MNT(-151.4kb)|OVCA2(+189.3kb)|SGSM2(-104.8kb)|SMG6(0)|SNORD91A(-97.59kb)|SNORD91B(-96.44kb)|SRR(-71.27kb)|TSR1(-90kb)
17:2112567_C	17	2112567	T	C	4	4.282e-06	4.282e-06	0.0089	0.0089	0.4589	0	0.0028	0.0115	0.0111	0.0075	rs12603057	DPH1(+165.8kb)|HIC1(+149.6kb)|LOC284009(-197.7kb)|MIR132(+159.3kb)|MIR212(+158.9kb)|MNT(-174.8kb)|OVCA2(+165.8kb)|RTN4RL1(+184.4kb)|SGSM2(-128.2kb)|SMG6(0)|SNORD91A(-121kb)|SNORD91B(-119.9kb)|SRR(-94.68kb)|TSR1(-113.4kb)
17:2123200_T	17	2123200	A	T	4	4.364e-06	0.0001809	0.0089	0.0087	0.2411	28.5	0.0005	0.0122	0.0112	0.0083	rs12602764	DPH1(+176.5kb)|HIC1(+160.2kb)|LOC284009(-187.1kb)|METTL16(-196.1kb)|MIR132(+169.9kb)|MIR212(+169.5kb)|MNT(-164.2kb)|OVCA2(+176.5kb)|RTN4RL1(+195kb)|SGSM2(-117.6kb)|SMG6(0)|SNORD91A(-110.4kb)|SNORD91B(-109.2kb)|SRR(-84.05kb)|TSR1(-102.8kb)
17:2125605_A	17	2125605	G	A	4	4.496e-06	0.0001368	0.009	0.0088	0.2555	26.02	0.0007	0.0123	0.011	0.0084	rs1231206	DPH1(+178.9kb)|HIC1(+162.6kb)|LOC284009(-184.7kb)|METTL16(-193.7kb)|MIR132(+172.3kb)|MIR212(+171.9kb)|MNT(-161.7kb)|OVCA2(+178.9kb)|RTN4RL1(+197.4kb)|SGSM2(-115.2kb)|SMG6(0)|SNORD91A(-108kb)|SNORD91B(-106.8kb)|SRR(-81.64kb)|TSR1(-100.4kb)
17:2125131_A	17	2125131	G	A	4	4.509e-06	4.509e-06	0.0099	0.0099	0.8533	0	0.0084	0.0113	0.0123	0.0077	rs1231208	DPH1(+178.4kb)|HIC1(+162.2kb)|LOC284009(-185.1kb)|METTL16(-194.2kb)|MIR132(+171.8kb)|MIR212(+171.5kb)|MNT(-162.2kb)|OVCA2(+178.4kb)|RTN4RL1(+197kb)|SGSM2(-115.7kb)|SMG6(0)|SNORD91A(-108.4kb)|SNORD91B(-107.3kb)|SRR(-82.12kb)|TSR1(-100.8kb)
17:2200434_C	17	2200434	A	C	4	4.718e-06	4.718e-06	-0.0103	-0.0103	0.9111	0	-0.0109	-0.0112	-0.0121	-0.0079	rs170043	LOC284009(-109.8kb)|METTL16(-118.9kb)|MNT(-86.92kb)|SGSM2(-40.37kb)|SMG6(0)|SNORD91A(-33.14kb)|SNORD91B(-31.98kb)|SRR(-6.813kb)|TSR1(-25.55kb)
17:2121566_G	17	2121566	A	G	4	4.73e-06	0.0001695	0.0089	0.0087	0.2467	27.54	0.0005	0.0121	0.0112	0.0083	rs9897160	DPH1(+174.8kb)|HIC1(+158.6kb)|LOC284009(-188.7kb)|METTL16(-197.8kb)|MIR132(+168.3kb)|MIR212(+167.9kb)|MNT(-165.8kb)|OVCA2(+174.8kb)|RTN4RL1(+193.4kb)|SGSM2(-119.2kb)|SMG6(0)|SNORD91A(-112kb)|SNORD91B(-110.9kb)|SRR(-85.68kb)|TSR1(-104.4kb)
17:2121745_G	17	2121745	A	G	4	4.73e-06	0.0001695	0.0089	0.0087	0.2467	27.54	0.0005	0.0121	0.0112	0.0083	rs9897624	DPH1(+175kb)|HIC1(+158.8kb)|LOC284009(-188.5kb)|METTL16(-197.6kb)|MIR132(+168.4kb)|MIR212(+168.1kb)|MNT(-165.6kb)|OVCA2(+175kb)|RTN4RL1(+193.6kb)|SGSM2(-119.1kb)|SMG6(0)|SNORD91A(-111.8kb)|SNORD91B(-110.7kb)|SRR(-85.5kb)|TSR1(-104.2kb)
17:2096441_T	17	2096441	C	T	4	4.836e-06	4.836e-06	0.0089	0.0089	0.4838	0	0.0029	0.0112	0.0114	0.0076	rs2169357	DPH1(+149.7kb)|HIC1(+133.5kb)|MIR132(+143.1kb)|MIR212(+142.8kb)|MNT(-190.9kb)|OVCA2(+149.7kb)|RTN4RL1(+168.3kb)|SGSM2(-144.4kb)|SMG6(0)|SNORD91A(-137.1kb)|SNORD91B(-136kb)|SRR(-110.8kb)|TSR1(-129.5kb)
17:2126003_G	17	2126003	A	G	4	4.856e-06	0.0001434	0.0089	0.0087	0.2565	25.85	0.0006	0.0123	0.0106	0.0084	rs9893573	DPH1(+179.3kb)|HIC1(+163kb)|LOC284009(-184.3kb)|METTL16(-193.3kb)|MIR132(+172.7kb)|MIR212(+172.3kb)|MNT(-161.4kb)|OVCA2(+179.3kb)|RTN4RL1(+197.8kb)|SGSM2(-114.8kb)|SMG6(0)|SNORD91A(-107.6kb)|SNORD91B(-106.4kb)|SRR(-81.24kb)|TSR1(-99.98kb)
17:2109109_A	17	2109109	T	A	4	5.047e-06	5.047e-06	0.0089	0.0089	0.4285	0	0.002	0.0115	0.0105	0.0083	rs11078865	DPH1(+162.4kb)|HIC1(+146.1kb)|MIR132(+155.8kb)|MIR212(+155.4kb)|MNT(-178.2kb)|OVCA2(+162.4kb)|RTN4RL1(+180.9kb)|SGSM2(-131.7kb)|SMG6(0)|SNORD91A(-124.5kb)|SNORD91B(-123.3kb)|SRR(-98.14kb)|TSR1(-116.9kb)
5:80861930_C	5	80861930	T	C	4	5.132e-06	5.132e-06	-0.0193	-0.0193	0.8759	0	-0.0257	-0.0206	-0.0149	-0.0167	rs62368672	ACOT12(+171.9kb)|RNU5D-1(+115.2kb)|RNU5E-1(+115.2kb)|SSBP2(0)
17:2105299_C	17	2105299	G	C	4	5.456e-06	8.846e-05	0.0089	0.0087	0.28	21.74	0.0009	0.0117	0.0117	0.008	rs4790884	DPH1(+158.6kb)|HIC1(+142.3kb)|MIR132(+152kb)|MIR212(+151.6kb)|MNT(-182.1kb)|OVCA2(+158.6kb)|RTN4RL1(+177.1kb)|SGSM2(-135.5kb)|SMG6(0)|SNORD91A(-128.3kb)|SNORD91B(-127.1kb)|SRR(-101.9kb)|TSR1(-120.7kb)
3:106261098_T	3	106261098	C	T	4	5.514e-06	5.514e-06	0.0341	0.0341	0.4533	0	0.0536	0.0399	0.0219	0.0216	rs116185263	.
5:146131646_A	5	146131646	G	A	2	5.562e-06	5.562e-06	0.0673	0.0673	0.6042	0	NA	0.0606	0.0761	NA	rs72813707	PPP2R2B(0)|PPP2R2B-IT1(-162.1kb)
19:44145282_G	19	44145282	A	G	4	5.672e-06	0.0001276	0.0107	0.0106	0.2575	25.69	0.0051	0.0063	0.013	0.0164	rs10408322	CADM4(+1.291kb)|ETHE1(+113.9kb)|IRGC(-74.93kb)|IRGQ(+45kb)|KCNN4(-125.4kb)|LYPD3(+175.5kb)|LYPD5(-154.8kb)|PHLDB3(+136.3kb)|PINLYP(+59.03kb)|PLAUR(-4.964kb)|SMG9(-90.02kb)|SRRM5(+26.63kb)|XRCC1(+65.55kb)|ZNF283(-186.2kb)|ZNF428(+21.27kb)|ZNF575(+105kb)|ZNF576(+40.7kb)
17:2112431_T	17	2112431	C	T	4	5.811e-06	9.229e-05	0.0088	0.0087	0.2807	21.61	0.0008	0.0117	0.0115	0.0081	rs12601834	DPH1(+165.7kb)|HIC1(+149.4kb)|LOC284009(-197.8kb)|MIR132(+159.1kb)|MIR212(+158.8kb)|MNT(-174.9kb)|OVCA2(+165.7kb)|RTN4RL1(+184.3kb)|SGSM2(-128.4kb)|SMG6(0)|SNORD91A(-121.1kb)|SNORD91B(-120kb)|SRR(-94.82kb)|TSR1(-113.6kb)
17:2112720_G	17	2112720	A	G	4	5.811e-06	9.229e-05	0.0088	0.0087	0.2807	21.61	0.0008	0.0117	0.0115	0.0081	rs62069332	DPH1(+166kb)|HIC1(+149.7kb)|LOC284009(-197.6kb)|MIR132(+159.4kb)|MIR212(+159kb)|MNT(-174.6kb)|OVCA2(+166kb)|RTN4RL1(+184.5kb)|SGSM2(-128.1kb)|SMG6(0)|SNORD91A(-120.9kb)|SNORD91B(-119.7kb)|SRR(-94.53kb)|TSR1(-113.3kb)
17:2117945_G	17	2117945	A	G	4	5.872e-06	5.608e-05	0.0088	0.0087	0.3039	17.43	0.0009	0.0117	0.0111	0.0083	rs2281727	DPH1(+171.2kb)|HIC1(+155kb)|LOC284009(-192.3kb)|MIR132(+164.6kb)|MIR212(+164.3kb)|MNT(-169.4kb)|OVCA2(+171.2kb)|RTN4RL1(+189.8kb)|SGSM2(-122.9kb)|SMG6(0)|SNORD91A(-115.6kb)|SNORD91B(-114.5kb)|SRR(-89.3kb)|TSR1(-108kb)
19:44142771_G	19	44142771	A	G	4	5.957e-06	4.249e-05	0.0105	0.0105	0.3109	16.13	0.0059	0.0066	0.0117	0.0164	rs7252391	CADM4(0)|ETHE1(+111.4kb)|IRGC(-77.44kb)|IRGQ(+42.48kb)|KCNN4(-127.9kb)|LYPD3(+172.9kb)|LYPD5(-157.3kb)|PHLDB3(+133.8kb)|PINLYP(+56.52kb)|PLAUR(-7.475kb)|SMG9(-92.53kb)|SRRM5(+24.12kb)|XRCC1(+63.04kb)|ZNF283(-188.7kb)|ZNF428(+18.76kb)|ZNF575(+102.5kb)|ZNF576(+38.18kb)
17:2115922_G	17	2115922	C	G	4	6.102e-06	6.966e-05	0.0088	0.0087	0.2958	18.91	0.0008	0.0117	0.0111	0.0083	rs9895551	DPH1(+169.2kb)|HIC1(+152.9kb)|LOC284009(-194.4kb)|MIR132(+162.6kb)|MIR212(+162.2kb)|MNT(-171.4kb)|OVCA2(+169.2kb)|RTN4RL1(+187.7kb)|SGSM2(-124.9kb)|SMG6(0)|SNORD91A(-117.6kb)|SNORD91B(-116.5kb)|SRR(-91.32kb)|TSR1(-110.1kb)
17:2165714_T	17	2165714	C	T	4	6.126e-06	6.126e-06	-0.01	-0.01	0.9525	0	-0.0117	-0.0111	-0.0087	-0.0088	rs170040	LOC284009(-144.6kb)|METTL16(-153.6kb)|MNT(-121.6kb)|SGSM2(-75.09kb)|SMG6(0)|SNORD91A(-67.86kb)|SNORD91B(-66.7kb)|SRR(-41.53kb)|TSR1(-60.27kb)
12:64341666_A	12	64341666	G	A	4	6.138e-06	6.138e-06	-0.0383	-0.0383	0.4042	0	-0.025	-0.0393	-0.0258	-0.061	rs75773089	SRGAP1(0)|TMEM5(+138.3kb)
8:125601203_G	8	125601203	A	G	4	6.425e-06	4.525e-05	0.0102	0.0103	0.2951	19.03	0.0098	0.0087	0.0184	0.0063	rs28628873	MTSS1(0)|NDUFB9(+38.98kb)|RNF139(+100.3kb)|TATDN1(+49.87kb)|TRMT12(+135.9kb)
17:2102453_C	17	2102453	G	C	4	6.453e-06	9.752e-05	0.0088	0.0086	0.2816	21.46	0.0008	0.0116	0.0116	0.008	rs9908888	DPH1(+155.7kb)|HIC1(+139.5kb)|MIR132(+149.2kb)|MIR212(+148.8kb)|MNT(-184.9kb)|OVCA2(+155.7kb)|RTN4RL1(+174.3kb)|SGSM2(-138.4kb)|SMG6(0)|SNORD91A(-131.1kb)|SNORD91B(-130kb)|SRR(-104.8kb)|TSR1(-123.5kb)
17:2185827_A	17	2185827	T	A	4	6.461e-06	6.461e-06	0.011	0.011	0.9607	0	0.0123	0.0123	0.0103	0.0093	rs9899330	LOC284009(-124.4kb)|METTL16(-133.5kb)|MNT(-101.5kb)|SGSM2(-54.98kb)|SMG6(0)|SNORD91A(-47.74kb)|SNORD91B(-46.59kb)|SRR(-21.42kb)|TSR1(-40.15kb)
12:64343844_A	12	64343844	C	A	4	6.525e-06	6.525e-06	-0.0381	-0.0381	0.4093	0	-0.0243	-0.04	-0.0257	-0.0602	rs141250957	SRGAP1(0)|TMEM5(+140.5kb)
17:2119101_T	17	2119101	C	T	4	7.067e-06	7.067e-06	0.0088	0.0088	0.4609	0	0.0027	0.0119	0.0102	0.0077	rs11655813	DPH1(+172.4kb)|HIC1(+156.1kb)|LOC284009(-191.2kb)|MIR132(+165.8kb)|MIR212(+165.4kb)|MNT(-168.3kb)|OVCA2(+172.4kb)|RTN4RL1(+190.9kb)|SGSM2(-121.7kb)|SMG6(0)|SNORD91A(-114.5kb)|SNORD91B(-113.3kb)|SRR(-88.15kb)|TSR1(-106.9kb)
17:2164898_G	17	2164898	A	G	4	7.166e-06	7.166e-06	-0.01	-0.01	0.9447	0	-0.0117	-0.0109	-0.0099	-0.0081	rs216174	LOC284009(-145.4kb)|METTL16(-154.4kb)|MNT(-122.5kb)|SGSM2(-75.91kb)|SMG6(0)|SNORD91A(-68.67kb)|SNORD91B(-67.52kb)|SRR(-42.35kb)|TSR1(-61.08kb)
16:57103532_A	16	57103532	C	A	3	7.288e-06	0.00197	0.0749	0.0725	0.1453	48.15	0.022	0.0778	0.1081	NA	rs113126635	ARL2BP(-175.5kb)|CETP(+85.78kb)|CPNE2(-22.92kb)|FAM192A(-82.84kb)|HERPUD1(+125.7kb)|NLRC5(0)|PLLP(-186.5kb)|RSPRY1(-116.7kb)|SLC12A3(+153.8kb)
17:2099931_A	17	2099931	C	A	4	7.423e-06	6.915e-05	0.0087	0.0086	0.3023	17.72	0.0009	0.0115	0.0114	0.008	rs8076939	DPH1(+153.2kb)|HIC1(+137kb)|MIR132(+146.6kb)|MIR212(+146.3kb)|MNT(-187.4kb)|OVCA2(+153.2kb)|RTN4RL1(+171.8kb)|SGSM2(-140.9kb)|SMG6(0)|SNORD91A(-133.6kb)|SNORD91B(-132.5kb)|SRR(-107.3kb)|TSR1(-126kb)
17:2126504_C	17	2126504	G	C	4	7.436e-06	0.0001033	0.0088	0.0087	0.287	20.49	0.0008	0.0122	0.0102	0.0085	rs216172	DPH1(+179.8kb)|HIC1(+163.5kb)|LOC284009(-183.8kb)|METTL16(-192.8kb)|MIR132(+173.2kb)|MIR212(+172.8kb)|MNT(-160.8kb)|OVCA2(+179.8kb)|RTN4RL1(+198.3kb)|SGSM2(-114.3kb)|SMG6(0)|SNORD91A(-107.1kb)|SNORD91B(-105.9kb)|SRR(-80.74kb)|TSR1(-99.48kb)
17:2101134_A	17	2101134	G	A	4	7.496e-06	5.95e-05	0.0088	0.0087	0.3095	16.39	0.001	0.0116	0.0113	0.0081	rs9900379	DPH1(+154.4kb)|HIC1(+138.2kb)|MIR132(+147.8kb)|MIR212(+147.5kb)|MNT(-186.2kb)|OVCA2(+154.4kb)|RTN4RL1(+173kb)|SGSM2(-139.7kb)|SMG6(0)|SNORD91A(-132.4kb)|SNORD91B(-131.3kb)|SRR(-106.1kb)|TSR1(-124.8kb)
17:2100512_A	17	2100512	G	A	4	7.711e-06	8.515e-05	0.0087	0.0086	0.2943	19.18	0.0008	0.0115	0.0114	0.008	rs6503324	DPH1(+153.8kb)|HIC1(+137.5kb)|MIR132(+147.2kb)|MIR212(+146.8kb)|MNT(-186.8kb)|OVCA2(+153.8kb)|RTN4RL1(+172.3kb)|SGSM2(-140.3kb)|SMG6(0)|SNORD91A(-133.1kb)|SNORD91B(-131.9kb)|SRR(-106.7kb)|TSR1(-125.5kb)
19:44149449_G	19	44149449	A	G	4	7.772e-06	4.787e-05	0.0104	0.0104	0.3176	14.88	0.0047	0.0064	0.0129	0.0154	rs8105647	CADM4(+5.458kb)|ETHE1(+118.1kb)|IRGC(-70.76kb)|IRGQ(+49.16kb)|KCNN4(-121.2kb)|LYPD3(+179.6kb)|LYPD5(-150.6kb)|PHLDB3(+140.5kb)|PINLYP(+63.19kb)|PLAUR(-0.797kb)|SMG9(-85.85kb)|SRRM5(+30.8kb)|XRCC1(+69.72kb)|ZNF283(-182kb)|ZNF428(+25.44kb)|ZNF575(+109.2kb)|ZNF576(+44.86kb)
16:4951463_G	16	4951463	T	G	4	7.825e-06	6.336e-05	-0.0102	-0.0103	0.2938	19.27	-0.0175	-0.0122	-0.0034	-0.01	rs4786555	ALG1(-170.3kb)|ANKS3(+167.1kb)|C16orf71(+152.1kb)|C16orf89(-142.7kb)|FAM86A(-182.8kb)|GLYR1(+54.16kb)|NAGPA(-123.4kb)|NAGPA-AS1(-132.2kb)|PPL(0)|ROGDI(+98.51kb)|SEC14L5(-56.85kb)|SEPT12(+112.9kb)|SMIM22(+105kb)|UBN1(+19.1kb)|ZNF500(+134.3kb)
17:43374860_A	17	43374860	G	A	2	7.945e-06	0.1877	-0.0832	-0.0728	0.0037	88.1	NA	-0.1266	-0.0161	NA	rs145704149	ACBD4(+153.3kb)|ARHGAP27(-96.41kb)|FMNL1(+50.18kb)|HEXIM1(+145.4kb)|HEXIM2(+127.5kb)|MAP3K14(0)|MAP3K14-AS1(+28.86kb)|MIR4315-1(-177.9kb)|MIR4315-2(-177.9kb)|NMT1(+188.5kb)|PLCD3(+165kb)|PLEKHM1(-138.4kb)|SPATA32(+35.38kb)
17:2175003_T	17	2175003	C	T	4	7.965e-06	7.965e-06	0.0099	0.0099	0.9199	0	0.0118	0.0111	0.0097	0.0078	rs28601570	LOC284009(-135.3kb)|METTL16(-144.3kb)|MNT(-112.4kb)|SGSM2(-65.8kb)|SMG6(0)|SNORD91A(-58.57kb)|SNORD91B(-57.42kb)|SRR(-32.24kb)|TSR1(-50.98kb)
17:2108578_A	17	2108578	G	A	4	8.268e-06	5.127e-05	0.0088	0.0087	0.3201	14.41	0.001	0.0117	0.0108	0.0082	rs4790885	DPH1(+161.9kb)|HIC1(+145.6kb)|MIR132(+155.3kb)|MIR212(+154.9kb)|MNT(-178.8kb)|OVCA2(+161.9kb)|RTN4RL1(+180.4kb)|SGSM2(-132.2kb)|SMG6(0)|SNORD91A(-125kb)|SNORD91B(-123.8kb)|SRR(-98.67kb)|TSR1(-117.4kb)
12:64340363_A	12	64340363	G	A	4	8.411e-06	8.411e-06	-0.0383	-0.0383	0.3992	0	-0.0295	-0.0384	-0.0228	-0.0616	rs145763419	SRGAP1(0)|TMEM5(+137kb)
19:44145543_A	19	44145543	T	A	4	8.724e-06	5.367e-05	0.0104	0.0103	0.315	15.37	0.0048	0.0065	0.0126	0.0157	rs4803648	CADM4(+1.552kb)|ETHE1(+114.1kb)|IRGC(-74.67kb)|IRGQ(+45.26kb)|KCNN4(-125.1kb)|LYPD3(+175.7kb)|LYPD5(-154.5kb)|PHLDB3(+136.6kb)|PINLYP(+59.29kb)|PLAUR(-4.703kb)|SMG9(-89.76kb)|SRRM5(+26.89kb)|XRCC1(+65.81kb)|ZNF283(-185.9kb)|ZNF428(+21.53kb)|ZNF575(+105.3kb)|ZNF576(+40.96kb)
13:21057449_C	13	21057449	G	C	4	9.009e-06	9.009e-06	0.0244	0.0244	0.8984	0	0.0243	0.0292	0.0224	0.0187	rs117955501	CRYL1(0)|IFT88(-83.76kb)|MIR4499(+49.46kb)
16:4952194_T	16	4952194	C	T	4	9.295e-06	3.144e-05	0.0102	0.0102	0.3358	11.41	0.0177	0.012	0.004	0.0096	rs13334749	ALG1(-169.6kb)|ANKS3(+167.8kb)|C16orf71(+152.8kb)|C16orf89(-141.9kb)|FAM86A(-182.1kb)|GLYR1(+54.89kb)|NAGPA(-122.6kb)|NAGPA-AS1(-131.5kb)|PPL(0)|ROGDI(+99.24kb)|SEC14L5(-56.12kb)|SEPT12(+113.7kb)|SMIM22(+105.7kb)|UBN1(+19.83kb)|ZNF500(+135kb)
17:2145046_G	17	2145046	A	G	4	9.49e-06	9.49e-06	-0.0099	-0.0099	0.9554	0	-0.0116	-0.0109	-0.0091	-0.0084	rs216216	DPH1(+198.3kb)|HIC1(+182.1kb)|LOC284009(-165.2kb)|METTL16(-174.3kb)|MIR132(+191.7kb)|MIR212(+191.4kb)|MNT(-142.3kb)|OVCA2(+198.3kb)|SGSM2(-95.76kb)|SMG6(0)|SNORD91A(-88.53kb)|SNORD91B(-87.37kb)|SRR(-62.2kb)|TSR1(-80.94kb)
12:54405190_T	12	54405190	C	T	4	9.698e-06	9.698e-06	-0.0098	-0.0098	0.4251	0	-0.0017	-0.0094	-0.0139	-0.0114	rs4142680	FLJ12825(-46.85kb)|HOTAIR(+36.45kb)|HOXC-AS5(+71.76kb)|HOXC4(-5.451kb)|HOXC5(-5.451kb)|HOXC6(-5.451kb)|HOXC8(0)|HOXC9(+8.07kb)|HOXC10(+21.13kb)|HOXC11(+34.99kb)|HOXC12(+54.84kb)|HOXC13(+64.86kb)|LOC400043(-114.7kb)|LOC100240734(-90.8kb)|LOC100240735(-67.43kb)|MIR196A2(+19.56kb)|MIR615(-22.54kb)|SMUG1(-169kb)
19:44150012_A	19	44150012	T	A	4	9.705e-06	6.928e-05	0.0103	0.0103	0.309	16.49	0.0046	0.0062	0.0129	0.0153	rs6509099	CADM4(+6.021kb)|ETHE1(+118.6kb)|IRGC(-70.2kb)|IRGQ(+49.72kb)|KCNN4(-120.7kb)|LYPD3(+180.2kb)|LYPD5(-150.1kb)|PHLDB3(+141kb)|PINLYP(+63.76kb)|PLAUR(-0.234kb)|SMG9(-85.29kb)|SRRM5(+31.36kb)|XRCC1(+70.28kb)|ZNF283(-181.5kb)|ZNF428(+26kb)|ZNF575(+109.7kb)|ZNF576(+45.42kb)
9:9165730_G	9	9165730	A	G	4	9.983e-06	9.983e-06	-0.0273	-0.0273	0.7944	0	-0.0217	-0.0243	-0.0244	-0.0382	rs79210149	PTPRD(0)

## Sheet: Suppl 3 LAS tops
CHR	BP	A1	A2	N	P	P(R)	BETA	BETA(R)	Q	I	F0	F1	F2	RS	GENE
5	171079416	A	G	3	2.509e-06	2.509e-06	-0.0393	-0.0393	0.5391	0	-0.0312	-0.0534	-0.0354	rs10063194	FGF18(+194.8kb)
3	18384452	A	C	3	2.62e-06	2.824e-05	-0.0531	-0.0533	0.2829	20.79	-0.0314	-0.054	-0.0777	rs144610555	LOC339862(+74.04kb)|SATB1(-4.68kb)
16	9376210	C	T	2	2.766e-06	0.0001221	0.0724	0.0726	0.2213	33.16	0.0541	NA	0.0919	rs117843385	C16orf72(+162.7kb)|MIR548X(+47.41kb)
2	75683350	C	T	3	3.227e-06	0.01824	-0.013	-0.0132	0.018	75.11	-0.0138	-0.0224	-0.0036	rs12994030	EVA1A(-36.09kb)|MRPL19(-190.6kb)
22	44709611	T	C	2	3.698e-06	0.0001239	-0.0257	-0.0261	0.2251	32.05	-0.0338	-0.0201	NA	rs73165836	KIAA1644(+0.88kb)|LDOC1L(-178.8kb)|PARVB(+144.5kb)|PARVG(+105.3kb)
3	18470337	G	A	3	4.118e-06	4.118e-06	-0.0529	-0.0529	0.4071	0	-0.0361	-0.0496	-0.0748	rs114305827	LOC339862(+159.9kb)|SATB1(0)
20	16009257	T	C	3	4.357e-06	4.357e-06	0.0111	0.0111	0.9435	0	0.0114	0.01	0.0119	rs1225886	MACROD2(0)
6	121258457	A	G	3	5.034e-06	0.00227	0.0145	0.0147	0.1003	56.51	0.0211	0.0055	0.018	rs9285441	TBC1D32(-142.2kb)
1	208635549	A	G	3	5.285e-06	5.285e-06	-0.0161	-0.0161	0.5531	0	-0.0168	-0.013	-0.0222	rs1392096	.
7	11612766	T	C	3	5.475e-06	5.475e-06	0.0118	0.0118	0.4938	0	0.0167	0.009	0.0109	rs67661140	THSD7A(0)
6	121251199	T	G	3	5.73e-06	0.001727	-0.0145	-0.0147	0.1155	53.67	-0.0209	-0.0058	-0.018	rs148987132	TBC1D32(-149.4kb)
3	18288924	G	T	3	5.877e-06	0.0005883	-0.043	-0.0429	0.1814	41.41	-0.0177	-0.0497	-0.061	rs74737527	LOC339862(0)|SATB1(-100.2kb)
18	10444655	C	T	3	5.907e-06	5.907e-06	-0.0113	-0.0113	0.5101	0	-0.0151	-0.0078	-0.0112	rs206439	APCDD1(-9.969kb)|NAPG(-81.22kb)
2	46249628	C	T	3	6.014e-06	0.002619	-0.0418	-0.0438	0.0864	59.17	-0.0675	-0.0185	-0.0496	rs79742315	PRKCE(0)
5	171088007	C	G	3	6.217e-06	6.217e-06	-0.043	-0.043	0.6688	0	-0.035	-0.0568	-0.0411	rs75866020	.
6	121251991	C	T	3	6.324e-06	0.001864	-0.0144	-0.0146	0.1141	53.92	-0.0208	-0.0057	-0.018	rs12530110	TBC1D32(-148.6kb)
6	121253545	C	A	3	7.072e-06	0.002299	-0.0143	-0.0146	0.1065	55.36	-0.0209	-0.0055	-0.0179	rs9688373	TBC1D32(-147.1kb)
7	11612595	A	G	3	7.283e-06	7.283e-06	0.0118	0.0118	0.5188	0	0.016	0.0083	0.012	rs34059711	THSD7A(0)
7	11609239	G	C	3	7.416e-06	7.416e-06	0.0143	0.0143	0.5087	0	0.0163	0.0093	0.0175	rs7790988	THSD7A(0)
20	53194887	G	A	3	7.421e-06	5.201e-05	-0.0301	-0.03	0.2989	17.2	-0.0171	-0.0271	-0.0439	rs13040605	DOK5(0)
11	97486665	C	T	3	7.666e-06	0.0002161	-0.0118	-0.0117	0.2406	29.81	-0.0058	-0.017	-0.0113	rs7943838	.
20	53194594	G	A	3	8.098e-06	5.95e-05	-0.03	-0.0299	0.2963	17.79	-0.0171		-0.0439	rs13040265	DOK5(0)
20	53195167	G	T	3	8.142e-06	5.24e-05	-0.03	-0.0299	0.3014	16.61	-0.0172	-0.0268	-0.0438	rs33998726	DOK5(0)
20	53195265	G	A	3	8.142e-06	5.24e-05	-0.03	-0.0299	0.3014	16.61	-0.0172	-0.0268	-0.0438	rs16999805	DOK5(0)
20	53195455	C	T	3	8.142e-06	5.24e-05	-0.03	-0.0299	0.3014	16.61	-0.0172	-0.0268	-0.0438	rs59446079	DOK5(0)
3	183581924	T	C	2	8.243e-06	8.243e-06	0.073	0.073	0.9427	0	0.0716	0.074	NA	rs56410937	ABCC5(-55.8kb)|ABCC5-AS1(-142.2kb)|HTR3C(-188.9kb)|HTR3D(-167.4kb)|KLHL24(+179.6kb)|MAP6D1(+38.53kb)|PARL(0)|YEATS2(+51.51kb)
7	11614579	G	T	3	8.586e-06	8.586e-06	0.0142	0.0142	0.5788	0	0.0157	0.0099	0.0174	rs2040816	THSD7A(0)
16	5860104	C	G	3	8.602e-06	0.002975	-0.0114	-0.0117	0.0946	57.59	-0.0201	-0.0068	-0.0091	rs11647096	.
13	22500866	C	T	2	8.799e-06	5.761e-05	-0.0777	-0.0791	0.277	15.37	NA	-0.1086	-0.066	rs2985090	LINC00424(+48.57kb)
5	171075268	A	T	3	9.198e-06	9.198e-06	-0.0438	-0.0438	0.8597	0	-0.0369	-0.0507	-0.0436	rs114073562	FGF18(+190.6kb)
6	121258838	C	A	3	9.321e-06	0.001942	0.014	0.0143	0.122	52.47	0.0212	0.0057	0.0165	rs9387908	TBC1D32(-141.8kb)
20	53197231	G	A	3	9.513e-06	3.989e-05	-0.0299	-0.0299	0.3172	12.91	-0.0172	-0.0269	-0.0435	rs79053701	DOK5(0)
7	11614545	C	A	3	9.863e-06	9.863e-06	0.0141	0.0141	0.554	0	0.0159	0.0096	0.0173	rs2040817	THSD7A(0)
5	134784102	G	C	3	9.972e-06	0.008286	-0.0428	-0.0442	0.0514	66.31	-0.0564	-0.066	-0.0125	rs7729059	C5orf20(+1.064kb)|CXCL14(-122.3kb)|H2AFY(+48.52kb)|LOC100996485(+103.7kb)|NEUROG1(-85.87kb)|TIFAB(-0.455kb)

## Sheet: Suppl 4 LVID tops
CHR	BP	A1	A2	N	P	P(R)	BETA	BETA(R)	Q	I	F0	F1	F2	F3	RS	GENE
4	11308073	C	T	2	8.655e-07	1.507e-06	-0.0547	-0.0549	0.3074	4.02	NA	-0.0708	NA	-0.0467	rs149965425	HS3ST1(-91.91kb)|MIR572(-62.38kb)
18	1977721	C	T	4	1.183e-06	1.183e-06	0.0094	0.0094	0.8045	0	0.0071	0.0094	0.0083	0.0119	rs6505988	.
10	2372094	C	G	4	1.21e-06	1.21e-06	-0.0187	-0.0187	0.4084	0	-0.0163	-0.0323	-0.0146	-0.0155	rs35448922	LINC00701(+14.83kb)
8	3866581	G	A	4	1.517e-06	1.517e-06	-0.0214	-0.0214	0.4262	0	-0.0262	-0.0316	-0.014	-0.0145	rs144536382	CSMD1(0)
8	3886893	A	T	4	1.828e-06	5.619e-05	-0.0247	-0.0255	0.2327	29.91	-0.0264	-0.0427	-0.0226	-0.0146	rs141632870	CSMD1(0)
8	3856367	T	A	4	2.228e-06	2.228e-06	-0.0224	-0.0224	0.4853	0	-0.0171	-0.036	-0.0233	-0.0179	rs148325923	CSMD1(0)
10	113975832	T	C	4	2.359e-06	0.003296	0.0103	0.0109	0.0347	65.23	0.0129	0.0067	0.0219	0.004	rs1962270	ACSL5(-158.1kb)|GPAM(+32.3kb)|GUCY2GP(-92.1kb)|TECTB(-67.66kb)
10	113982162	A	G	4	2.409e-06	0.002375	0.0092	0.0098	0.0447	62.81	0.0114	0.0061	0.0195	0.004	rs4575188	ACSL5(-151.8kb)|GPAM(+38.62kb)|GUCY2GP(-85.77kb)|TECTB(-61.33kb)
10	113980428	T	C	4	2.55e-06	0.002487	0.0092	0.0098	0.0439	62.98	0.0114	0.006	0.0195	0.004	rs7898213	ACSL5(-153.5kb)|GPAM(+36.89kb)|GUCY2GP(-87.51kb)|TECTB(-63.06kb)
20	37876885	A	G	4	2.586e-06	1.425e-05	-0.023	-0.0228	0.3282	12.87	-0.0293	-0.0167	-0.0089	-0.0313	rs932429	LOC339568(+23.49kb)
10	113982675	T	G	4	2.587e-06	0.001437	0.0092	0.0097	0.0682	57.86	0.0111	0.0064	0.019	0.0042	rs2419608	ACSL5(-151.2kb)|GPAM(+39.14kb)|GUCY2GP(-85.26kb)|TECTB(-60.82kb)
1	226909873	A	T	4	2.768e-06	0.0001485	0.0101	0.01	0.2156	32.78	0.0174	0.0084	0.0062	0.0072	rs12039991	C1orf95(+113kb)|ITPKB(0)|ITPKB-IT1(+47.1kb)|PSEN2(-148.4kb)
15	80559325	G	A	4	2.898e-06	0.0004556	-0.041	-0.0411	0.1514	43.35	-0.0533	-0.0343	-0.01	-0.0668	rs72741713	ARNT2(-137.4kb)|FAH(+80.4kb)|LINC00927(0)|ZFAND6(+128.6kb)
10	113996047	C	T	4	2.903e-06	4.086e-06	0.0086	0.0086	0.3777	2.96	0.0087	0.0043	0.0146	0.0082	rs2001737	ACSL5(-137.9kb)|GPAM(+52.51kb)|GUCY2GP(-71.89kb)|TECTB(-47.44kb)|ZDHHC6(-194kb)
11	116674818	A	G	4	2.908e-06	3.322e-06	-0.0087	-0.0087	0.3864	1.13	-0.0072	-0.0138	-0.0042	-0.0096	rs1729408	APOA1(-31.65kb)|APOA4(-16.6kb)|APOA5(+11.68kb)|APOC3(-25.8kb)|BUD13(+31.1kb)|SIK3(-39.3kb)|ZNF259(+16.08kb)
6	151894716	G	A	4	2.917e-06	2.917e-06	0.0109	0.0109	0.5497	0	0.0077	0.0086	0.01	0.0157	rs1807906	C6orf211(+103.5kb)|CCDC170(0)|ESR1(-116.9kb)|RMND1(+121.4kb)|ZBTB2(+182kb)
10	113983496	A	G	4	2.967e-06	0.001836	0.0092	0.0098	0.0562	60.28	0.0114	0.0062	0.0195	0.0043	rs10787431	ACSL5(-150.4kb)|GPAM(+39.96kb)|GUCY2GP(-84.44kb)|TECTB(-60kb)
15	80554645	G	A	4	3.416e-06	0.0001721	-0.0399	-0.04	0.2086	33.94	-0.0493	-0.0341	-0.0121	-0.0647	rs115217537	ARNT2(-142kb)|FAH(+75.72kb)|LINC00927(-0.764kb)|ZFAND6(+123.9kb)
2	30484203	A	G	4	3.647e-06	4.365e-05	-0.0302	-0.0305	0.2757	22.51	-0.0444	-0.0135	-0.0286	-0.0399	rs148702215	LBH(+1.304kb)|LCLAT1(-185.9kb)|YPEL5(+100.8kb)
2	26029494	T	C	4	4.02e-06	0.001124	-0.019	-0.0204	0.0804	55.54	-0.0311	-0.0171	-0.0312	-0.0064	rs77538110	ASXL2(0)|DTNB(+133kb)|KIF3C(-120kb)
15	63884462	T	C	4	4.152e-06	4.152e-06	0.0092	0.0092	0.9626	0	0.0086	0.0104	0.0102	0.0078	rs8023506	FBXL22(-5.089kb)|HERC1(-16.35kb)|USP3(0)|USP3-AS1(0)
10	113978499	T	G	4	4.388e-06	0.003782	0.0088	0.0095	0.0359	64.91	0.0079	0.0061	0.0208	0.005	rs2419607	ACSL5(-155.4kb)|GPAM(+34.96kb)|GUCY2GP(-89.44kb)|TECTB(-64.99kb)
8	125233191	G	C	4	5.006e-06	1.699e-05	0.0116	0.0115	0.3424	10.12	0.0176	0.0128	0.0043	0.0093	rs73341032	FER1L6(+100.9kb)|FER1L6-AS1(+180.2kb)|FER1L6-AS2(+49.43kb)|TMEM65(-89.97kb)
8	125233279	A	G	4	5.006e-06	1.699e-05	0.0116	0.0115	0.3424	10.12	0.0176	0.0128	0.0043	0.0093	rs34169935	FER1L6(+101kb)|FER1L6-AS1(+180.3kb)|FER1L6-AS2(+49.52kb)|TMEM65(-89.88kb)
8	125233509	G	A	4	5.006e-06	1.699e-05	0.0116	0.0115	0.3424	10.12	0.0176	0.0128	0.0043	0.0093	rs12548635	FER1L6(+101.2kb)|FER1L6-AS1(+180.5kb)|FER1L6-AS2(+49.75kb)|TMEM65(-89.65kb)
10	114008509	C	T	4	5.329e-06	1.274e-05	0.0085	0.0085	0.3524	8.15	0.0085	0.0041	0.0147	0.0082	rs4918729	ACSL5(-125.4kb)|GPAM(+64.97kb)|GUCY2GP(-59.43kb)|TECTB(-34.98kb)|VTI1A(-198.2kb)|ZDHHC6(-181.5kb)
3	125455743	G	A	3	5.37e-06	5.37e-06	-0.0276	-0.0276	0.4848	0	-0.0181	NA	-0.0278	-0.0344	rs9858650	ALG1L(-192.4kb)|FAM86JP(-179.7kb)|MIR548I1(-53.5kb)|OSBPL11(+141.4kb)
18	1989939	G	C	4	5.39e-06	5.39e-06	0.0086	0.0086	0.8623	0	0.0073	0.0072	0.0082	0.0109	rs28722178	.
10	114009012	T	C	4	5.709e-06	1.026e-05	0.0085	0.0085	0.3653	5.55	0.0081	0.0044	0.0148	0.0082	rs10787433	ACSL5(-124.9kb)|GPAM(+65.48kb)|GUCY2GP(-58.92kb)|TECTB(-34.48kb)|VTI1A(-197.7kb)|ZDHHC6(-181kb)
10	114007786	A	C	4	5.977e-06	8.717e-06	0.0085	0.0085	0.3748	3.58	0.0081	0.0044	0.0147	0.0082	rs7902995	ACSL5(-126.1kb)|GPAM(+64.25kb)|GUCY2GP(-60.15kb)|TECTB(-35.71kb)|VTI1A(-199kb)|ZDHHC6(-182.3kb)
15	91152959	A	C	4	5.983e-06	0.009056	-0.0404	-0.0382	0.0475	62.17	-0.0754	-0.0106	-0.0379	-0.0236	rs144181162	BLM(-107.6kb)|CRTC3(0)|IQGAP1(+107.5kb)
10	114007931	G	C	4	6.052e-06	1.282e-05	0.0085	0.0085	0.3574	7.13	0.0081	0.0043	0.0148	0.0082	rs7903487	ACSL5(-126kb)|GPAM(+64.39kb)|GUCY2GP(-60kb)|TECTB(-35.56kb)|VTI1A(-198.8kb)|ZDHHC6(-182.1kb)
10	114008269	C	T	4	6.334e-06	1.096e-05	0.0084	0.0085	0.3668	5.23	0.0081	0.0043	0.0147	0.0082	rs4918728	ACSL5(-125.6kb)|GPAM(+64.73kb)|GUCY2GP(-59.67kb)|TECTB(-35.22kb)|VTI1A(-198.5kb)|ZDHHC6(-181.8kb)
10	114005970	T	C	4	6.451e-06	9.543e-06	0.0084	0.0085	0.374	3.74	0.0081	0.0044	0.0147	0.0081	rs11195850	ACSL5(-127.9kb)|GPAM(+62.43kb)|GUCY2GP(-61.96kb)|TECTB(-37.52kb)|ZDHHC6(-184.1kb)
1	164133724	A	T	4	6.683e-06	6.683e-06	0.0076	0.0076	0.8014	0	0.0098	0.0061	0.0088	0.0061	rs4657352	.
10	114007531	A	C	4	7.087e-06	1.354e-05	0.0084	0.0084	0.3617	6.26	0.0078	0.0044	0.0148	0.0082	rs6585145	ACSL5(-126.4kb)|GPAM(+63.99kb)|GUCY2GP(-60.4kb)|TECTB(-35.96kb)|VTI1A(-199.2kb)|ZDHHC6(-182.5kb)
10	114015017	C	T	4	7.411e-06	1.505e-05	0.0085	0.0085	0.3587	6.89	0.008	0.0042	0.0147	0.0084	rs7086979	ACSL5(-118.9kb)|GPAM(+71.48kb)|GUCY2GP(-52.92kb)|TECTB(-28.48kb)|VTI1A(-191.7kb)|ZDHHC6(-175kb)
10	114016824	T	A	4	7.46e-06	5.607e-05	0.0085	0.0086	0.2908	19.8	0.008	0.004	0.0153	0.0084	rs4918731	ACSL5(-117.1kb)|GPAM(+73.29kb)|GUCY2GP(-51.11kb)|TECTB(-26.67kb)|VTI1A(-189.9kb)|ZDHHC6(-173.2kb)
14	100046774	C	T	2	7.745e-06	7.745e-06	-0.0145	-0.0145	0.8363	0	NA	-0.0149	-0.0133	NA	rs12892075	CCDC85C(0)|CCNK(+68.92kb)|CYP46A1(-104kb)|HHIPL1(-64.7kb)|MIR5698(-93.44kb)|SETD3(+99.55kb)
11	62969308	C	G	4	7.81e-06	7.81e-06	-0.0255	-0.0255	0.9633	0	-0.0234	-0.0291	-0.0262	-0.0206	rs117033948	MIR3680-1(-45.31kb)|MIR3680-2(-45.31kb)|SLC22A8(+186kb)|SLC22A9(-168kb)|SLC22A10(-88.12kb)|SLC22A24(+57.62kb)|SLC22A25(0)
15	91114748	C	T	4	7.887e-06	0.009932	-0.0394	-0.0373	0.0478	62.1	-0.0739	-0.0093	-0.0388	-0.022	rs118011960	BLM(-145.8kb)|CRTC3(0)|IQGAP1(+69.27kb)
5	240820	T	G	2	8.406e-06	8.406e-06	-0.0764	-0.0764	0.8029	0	-0.0815	NA	-0.0728	NA	rs150390853	AHRR(-63.47kb)|CCDC127(+22.52kb)|LRRC14B(+45.35kb)|PDCD6(-30.92kb)|PLEKHG4B(+50.73kb)|SDHA(0)
10	114017122	G	T	4	8.44e-06	2.043e-05	0.0084	0.0084	0.3496	8.71	0.0079	0.0041	0.0147	0.0084	rs7096918	ACSL5(-116.8kb)|GPAM(+73.58kb)|GUCY2GP(-50.81kb)|TECTB(-26.37kb)|VTI1A(-189.6kb)|ZDHHC6(-172.9kb)
14	100048517	G	T	2	8.696e-06	8.696e-06	-0.0147	-0.0147	1	0	NA	-0.0147	-0.0147	NA	rs755480	CCDC85C(0)|CCNK(+70.66kb)|CYP46A1(-102.2kb)|HHIPL1(-62.96kb)|MIR5698(-91.7kb)|SETD3(+101.3kb)
8	3924206	T	C	4	8.705e-06	8.705e-06	-0.0244	-0.0244	0.5433	0	-0.0256	-0.0334	-0.0345	-0.0156	rs144652854	CSMD1(0)
11	26694670	G	A	4	8.744e-06	8.744e-06	-0.011	-0.011	0.8666	0	-0.0081	-0.0099	-0.013	-0.013	rs4576775	ANO3(+9.834kb)|MUC15(+100.9kb)|SLC5A12(0)
10	114024711	C	T	4	8.79e-06	1.094e-05	0.0085	0.0085	0.3815	2.18	0.0078	0.0044	0.0146	0.0085	rs7075132	ACSL5(-109.2kb)|GPAM(+81.17kb)|GUCY2GP(-43.22kb)|TECTB(-18.78kb)|VTI1A(-182kb)|ZDHHC6(-165.3kb)
19	49055796	T	C	2	9.062e-06	9.062e-06	-0.0329	-0.0329	0.9759	0	NA	-0.033	-0.0325	NA	rs279447	CA11(-85.48kb)|CYTH2(+70.22kb)|DBP(-78.02kb)|FAM83E(-48.06kb)|FUT1(-195.5kb)|FUT2(-143.4kb)|GRIN2D(+107.6kb)|GRWD1(+98.63kb)|IZUMO1(-188.3kb)|KCNJ14(+86.43kb)|KDELR1(+161kb)|LMTK3(+39.35kb)|MAMSTR(-160.5kb)|NTN5(-108.9kb)|RASIP1(-168kb)|RPL18(-62.79kb)|SEC1P(-85.5kb)|SPACA4(-54.2kb)|SPHK2(-66.75kb)|SULT2B1(0)|SYNGR4(+176.2kb)|TMEM143(+188.6kb)
10	114018437	T	A	4	9.265e-06	2.169e-05	0.0084	0.0085	0.3507	8.49	0.008	0.0041	0.0147	0.0084	rs12415348	ACSL5(-115.5kb)|GPAM(+74.9kb)|GUCY2GP(-49.5kb)|TECTB(-25.06kb)|VTI1A(-188.3kb)|ZDHHC6(-171.6kb)
10	114018656	G	A	4	9.265e-06	2.169e-05	0.0084	0.0085	0.3507	8.49	0.008	0.0041	0.0147	0.0084	rs7897127	ACSL5(-115.3kb)|GPAM(+75.12kb)|GUCY2GP(-49.28kb)|TECTB(-24.84kb)|VTI1A(-188.1kb)|ZDHHC6(-171.4kb)
10	114018784	C	T	4	9.265e-06	2.169e-05	0.0084	0.0085	0.3507	8.49	0.008	0.0041	0.0147	0.0084	rs7897067	ACSL5(-115.1kb)|GPAM(+75.25kb)|GUCY2GP(-49.15kb)|TECTB(-24.71kb)|VTI1A(-188kb)|ZDHHC6(-171.3kb)
10	114019350	C	T	4	9.395e-06	1.914e-05	0.0084	0.0085	0.3575	7.12	0.0079	0.0042	0.0147	0.0084	rs12357806	ACSL5(-114.6kb)|GPAM(+75.81kb)|GUCY2GP(-48.58kb)|TECTB(-24.14kb)|VTI1A(-187.4kb)|ZDHHC6(-170.7kb)
4	143227742	G	A	4	9.591e-06	0.001817	0.0118	0.0125	0.0828	55.1	0.0053	0.0152	0.0244	0.0079	rs1907108	INPP4B(0)
14	30911736	T	C	4	9.65e-06	9.65e-06	0.009	0.009	0.871	0	0.0109	0.006	0.0093	0.0092	rs1956976	G2E3(-116.6kb)|SCFD1(-179.7kb)
20	49713326	C	T	4	9.844e-06	0.01056	-0.009	-0.0084	0.0578	59.94	-0.0096	-0.012	0.0021	-0.0125	rs6013086	ADNP(+165.8kb)|DPM1(+138.3kb)|KCNG1(+73.65kb)|MOCS3(+134.9kb)
10	114019129	A	C	4	9.956e-06	2.366e-05	0.0084	0.0084	0.3496	8.71	0.0079	0.0041	0.0147	0.0084	rs7897367	ACSL5(-114.8kb)|GPAM(+75.59kb)|GUCY2GP(-48.81kb)|TECTB(-24.36kb)|VTI1A(-187.6kb)|ZDHHC6(-170.9kb)
10	114019420	C	T	4	9.956e-06	2.366e-05	0.0084	0.0084	0.3496	8.71	0.0079	0.0041	0.0147	0.0084	rs4917629	ACSL5(-114.5kb)|GPAM(+75.88kb)|GUCY2GP(-48.52kb)|TECTB(-24.07kb)|VTI1A(-187.3kb)|ZDHHC6(-170.6kb)
10	114019544	C	A	4	9.956e-06	2.366e-05	0.0084	0.0084	0.3496	8.71	0.0079	0.0041	0.0147	0.0084	rs4918732	ACSL5(-114.4kb)|GPAM(+76.01kb)|GUCY2GP(-48.39kb)|TECTB(-23.95kb)|VTI1A(-187.2kb)|ZDHHC6(-170.5kb)
10	114019830	G	A	4	9.956e-06	2.366e-05	0.0084	0.0084	0.3496	8.71	0.0079	0.0041	0.0147	0.0084	rs4917630	ACSL5(-114.1kb)|GPAM(+76.29kb)|GUCY2GP(-48.1kb)|TECTB(-23.66kb)|VTI1A(-186.9kb)|ZDHHC6(-170.2kb)

## Sheet: Suppl 5 LVM tops
CHR	BP	A1	A2	N	P	P(R)	BETA	BETA(R)	Q	I	F0	F1	F2	F3	RS	GENE
16	57921752	A	G	4	7.356e-08	1.859e-06	-0.0255	-0.0249	0.3426	10.09	-0.0293	-0.0255	-0.0303	-0.0058	rs11076207	CCDC135(+156.4kb)|CNGB1(0)|GPR97(+198.5kb)|KATNB1(+130.6kb)|KIFC3(+85.31kb)|LOC388282(+70.92kb)|MMP15(-137.5kb)|TEPP(-88.59kb)|USB1(-113.5kb)|ZNF319(-106.8kb)
11	117350320	G	A	4	9.287e-08	9.287e-08	0.0238	0.0238	0.7386	0	0.0249	0.0324	0.0203	0.0208	rs7930881	BACE1(+163.3kb)|BACE1-AS(+187.5kb)|CEP164(+66.34kb)|DSCAML1(0)|RNF214(+193.9kb)
11	117350336	G	A	4	1.189e-07	1.189e-07	0.0236	0.0236	0.6246	0	0.0237	0.0339	0.0199	0.0197	rs2155393	BACE1(+163.4kb)|BACE1-AS(+187.5kb)|CEP164(+66.35kb)|DSCAML1(0)|RNF214(+193.9kb)
11	117350966	C	T	4	1.693e-07	1.693e-07	0.0236	0.0236	0.6395	0	0.024	0.0337	0.0207	0.0187	rs11823335	BACE1(+164kb)|BACE1-AS(+188.1kb)|CEP164(+66.98kb)|DSCAML1(0)|RNF214(+194.6kb)
11	117350621	C	A	4	1.837e-07	1.837e-07	0.0235	0.0235	0.6322	0	0.023	0.0339	0.0203	0.0192	rs58080742	BACE1(+163.6kb)|BACE1-AS(+187.8kb)|CEP164(+66.64kb)|DSCAML1(0)|RNF214(+194.2kb)
11	117353294	G	T	4	3.065e-07	3.065e-07	0.0225	0.0225	0.4101	0	0.0129	0.0354	0.0189	0.0199	rs7942824	BACE1(+166.3kb)|BACE1-AS(+190.4kb)|CEP164(+69.31kb)|DSCAML1(0)|RNF214(+196.9kb)
3	158212019	G	A	4	3.229e-07	0.0003071	0.0192	0.018	0.1776	39.05	-0.0055	0.0199	0.024	0.0206	rs9865460	GFM1(-150.3kb)|LXN(-172.2kb)|MLF1(-76.93kb)|RSRC1(0)
3	158209066	A	G	4	3.571e-07	0.0003421	0.019	0.0178	0.1761	39.29	-0.0057	0.0194	0.0233	0.0213	rs4431160	GFM1(-153.2kb)|LXN(-175.1kb)|MLF1(-79.89kb)|RSRC1(0)
3	158208076	C	T	4	3.644e-07	0.0003231	0.019	0.0178	0.1789	38.84	-0.0056	0.0193	0.0233	0.0213	rs4680439	GFM1(-154.2kb)|LXN(-176.1kb)|MLF1(-80.88kb)|RSRC1(0)
3	158208560	T	C	4	3.654e-07	0.0003191	0.019	0.0178	0.1794	38.75	-0.0056	0.0194	0.0233	0.0212	rs1369562	GFM1(-153.8kb)|LXN(-175.6kb)|MLF1(-80.39kb)|RSRC1(0)
3	158212055	T	C	4	3.738e-07	0.0003057	0.0191	0.0179	0.1801	38.64	-0.0054	0.0198	0.0237	0.0208	rs9810114	GFM1(-150.3kb)|LXN(-172.1kb)|MLF1(-76.9kb)|RSRC1(0)
3	158211291	C	T	4	3.881e-07	0.0003613	0.0191	0.0179	0.174	39.64	-0.0057	0.0197	0.0235	0.0212	rs1978779	GFM1(-151kb)|LXN(-172.9kb)|MLF1(-77.66kb)|RSRC1(0)
3	158222436	A	G	4	4.032e-07	0.0008218	0.0188	0.0174	0.1436	44.63	-0.0071	0.0197	0.0233	0.0209	rs7623732	GFM1(-139.9kb)|LXN(-161.8kb)|MLF1(-66.52kb)|RARRES1(-192.5kb)|RSRC1(0)
3	158244196	A	G	4	4.145e-07	0.000773	0.0188	0.0174	0.1467	44.13	-0.007	0.0198	0.0233	0.0207	rs58733163	GFM1(-118.1kb)|LXN(-140kb)|MLF1(-44.76kb)|RARRES1(-170.7kb)|RSRC1(0)
3	158206783	G	T	4	4.221e-07	0.0003059	0.0189	0.0177	0.1843	37.96	-0.0055	0.0191	0.0232	0.0212	rs1978781	GFM1(-155.5kb)|LXN(-177.4kb)|MLF1(-82.17kb)|RSRC1(0)
3	158245883	A	G	4	4.245e-07	0.000731	0.0188	0.0174	0.1494	43.67	-0.0069	0.0198	0.0233	0.0206	rs7620927	GFM1(-116.4kb)|LXN(-138.3kb)|MLF1(-43.07kb)|RARRES1(-169kb)|RSRC1(0)
3	158223794	A	G	4	4.264e-07	0.0008101	0.0188	0.0174	0.1452	44.36	-0.0071	0.0197	0.0232	0.0209	rs9859129	GFM1(-138.5kb)|LXN(-160.4kb)|MLF1(-65.16kb)|RARRES1(-191.1kb)|RSRC1(0)
3	158214471	C	T	4	4.273e-07	0.0007338	0.019	0.0176	0.1488	43.78	-0.0068	0.0196	0.0238	0.0209	rs6795376	GFM1(-147.8kb)|LXN(-169.7kb)|MLF1(-74.48kb)|RSRC1(0)
3	158215141	T	C	4	4.273e-07	0.0007338	0.019	0.0176	0.1488	43.78	-0.0068	0.0196	0.0238	0.0209	rs11719037	GFM1(-147.2kb)|LXN(-169.1kb)|MLF1(-73.81kb)|RARRES1(-199.8kb)|RSRC1(0)
3	158222838	G	A	4	4.427e-07	0.000816	0.0188	0.0173	0.1457	44.28	-0.0071	0.0197	0.0232	0.0208	rs7648618	GFM1(-139.5kb)|LXN(-161.4kb)|MLF1(-66.11kb)|RARRES1(-192.1kb)|RSRC1(0)
3	158223291	A	G	4	4.427e-07	0.000816	0.0188	0.0173	0.1457	44.28	-0.0071	0.0197	0.0232	0.0208	rs9858318	GFM1(-139kb)|LXN(-160.9kb)|MLF1(-65.66kb)|RARRES1(-191.6kb)|RSRC1(0)
3	158225999	G	C	4	4.427e-07	0.000816	0.0188	0.0173	0.1457	44.28	-0.0071	0.0197	0.0232	0.0208	rs9883657	GFM1(-136.3kb)|LXN(-158.2kb)|MLF1(-62.95kb)|RARRES1(-188.9kb)|RSRC1(0)
3	158209553	T	A	4	4.467e-07	0.0003575	0.019	0.0178	0.1773	39.09	-0.0057	0.0195	0.0233	0.0213	rs4510417	GFM1(-152.8kb)|LXN(-174.6kb)|MLF1(-79.4kb)|RSRC1(0)
3	158209650	A	C	4	4.467e-07	0.0003575	0.019	0.0178	0.1773	39.09	-0.0057	0.0195	0.0233	0.0213	rs9812624	GFM1(-152.7kb)|LXN(-174.6kb)|MLF1(-79.3kb)|RSRC1(0)
3	158221710	C	G	4	4.535e-07	0.0008704	0.0188	0.0174	0.1438	44.6	-0.0071	0.0197	0.0233	0.0209	rs9810887	GFM1(-140.6kb)|LXN(-162.5kb)|MLF1(-67.24kb)|RARRES1(-193.2kb)|RSRC1(0)
3	158234747	T	C	4	4.548e-07	0.0008656	0.0188	0.0174	0.1441	44.56	-0.0071	0.0198	0.0233	0.0208	rs2363655	GFM1(-127.6kb)|LXN(-149.5kb)|MLF1(-54.2kb)|RARRES1(-180.1kb)|RSRC1(0)
3	158215542	T	C	4	4.575e-07	0.0007689	0.019	0.0175	0.1482	43.88	-0.0069	0.0196	0.0237	0.0209	rs6762860	GFM1(-146.8kb)|LXN(-168.7kb)|MLF1(-73.41kb)|RARRES1(-199.4kb)|RSRC1(0)
3	158248622	G	A	4	4.575e-07	0.0006228	0.0188	0.0175	0.157	42.42	-0.0067	0.0199	0.023	0.021	rs12637678	GFM1(-113.7kb)|LXN(-135.6kb)|MLF1(-40.33kb)|RARRES1(-166.3kb)|RSRC1(0)
3	158068261	G	C	4	4.606e-07	4.606e-07	0.0188	0.0188	0.7729	0	0.007	0.0201	0.0195	0.021	rs67761009	RSRC1(0)
3	158203468	T	C	4	4.637e-07	0.0002629	0.0188	0.0177	0.1925	36.6	-0.0052	0.0187	0.0232	0.0212	rs10936146	GFM1(-158.8kb)|LXN(-180.7kb)|MLF1(-85.48kb)|RSRC1(0)
3	158203794	A	C	4	4.637e-07	0.0002629	0.0188	0.0177	0.1925	36.6	-0.0052	0.0187	0.0232	0.0212	rs9835244	GFM1(-158.5kb)|LXN(-180.4kb)|MLF1(-85.16kb)|RSRC1(0)
3	158241071	G	A	4	4.653e-07	0.0008192	0.0188	0.0174	0.1468	44.11	-0.007	0.0198	0.0233	0.0207	rs6441206	GFM1(-121.2kb)|LXN(-143.1kb)|MLF1(-47.88kb)|RARRES1(-173.8kb)|RSRC1(0)
3	158241453	T	C	4	4.653e-07	0.0008192	0.0188	0.0174	0.1468	44.11	-0.007	0.0198	0.0233	0.0207	rs7639678	GFM1(-120.9kb)|LXN(-142.7kb)|MLF1(-47.5kb)|RARRES1(-173.4kb)|RSRC1(0)
3	158241767	A	C	4	4.653e-07	0.0008192	0.0188	0.0174	0.1468	44.11	-0.007	0.0198	0.0233	0.0207	rs1595029	GFM1(-120.5kb)|LXN(-142.4kb)|MLF1(-47.18kb)|RARRES1(-173.1kb)|RSRC1(0)
3	158241898	T	C	4	4.653e-07	0.0008192	0.0188	0.0174	0.1468	44.11	-0.007	0.0198	0.0233	0.0207	rs1595028	GFM1(-120.4kb)|LXN(-142.3kb)|MLF1(-47.05kb)|RARRES1(-173kb)|RSRC1(0)
3	158228272	C	T	4	4.704e-07	0.000877	0.0188	0.0173	0.1443	44.52	-0.0071	0.0197	0.0233	0.0208	rs9819134	GFM1(-134kb)|LXN(-155.9kb)|MLF1(-60.68kb)|RARRES1(-186.6kb)|RSRC1(0)
3	158228797	A	G	4	4.704e-07	0.000877	0.0188	0.0173	0.1443	44.52	-0.0071	0.0197	0.0233	0.0208	rs9857535	GFM1(-133.5kb)|LXN(-155.4kb)|MLF1(-60.16kb)|RARRES1(-186.1kb)|RSRC1(0)
3	158235416	G	A	4	4.717e-07	0.0008726	0.0188	0.0173	0.1445	44.48	-0.0071	0.0198	0.0233	0.0207	rs6780010	GFM1(-126.9kb)|LXN(-148.8kb)|MLF1(-53.54kb)|RARRES1(-179.5kb)|RSRC1(0)
18	57311685	C	T	2	4.734e-07	4.734e-07	-0.1474	-0.1474	0.9852	0	-0.1463	NA	-0.1477	NA	rs142726941	CCBE1(0)
3	158219834	G	T	4	5.37e-07	0.0008988	0.0188	0.0174	0.1443	44.53	-0.007	0.0196	0.0235	0.0209	rs12638438	GFM1(-142.5kb)|LXN(-164.4kb)|MLF1(-69.12kb)|RARRES1(-195.1kb)|RSRC1(0)
3	158200575	T	A	4	5.625e-07	0.0002752	0.0187	0.0176	0.1952	36.16	-0.0052	0.0184	0.0231	0.0211	rs6778202	GFM1(-161.7kb)|LXN(-183.6kb)|MLF1(-88.38kb)|RSRC1(0)
3	158200869	C	G	4	5.625e-07	0.0002752	0.0187	0.0176	0.1952	36.16	-0.0052	0.0184	0.0231	0.0211	rs939117	GFM1(-161.4kb)|LXN(-183.3kb)|MLF1(-88.08kb)|RSRC1(0)
3	158065671	T	A	4	5.743e-07	5.743e-07	0.0186	0.0186	0.627	0	0.0043	0.0206	0.0189	0.0219	rs6797629	RSRC1(0)
3	158200213	T	A	4	5.816e-07	0.0002815	0.0186	0.0176	0.1951	36.18	-0.0052	0.0183	0.0231	0.0211	rs6441204	GFM1(-162.1kb)|LXN(-184kb)|MLF1(-88.74kb)|RSRC1(0)
3	158195395	G	A	4	6.008e-07	0.0002181	0.0185	0.0175	0.2059	34.4	-0.0049	0.018	0.023	0.021	rs6780896	GFM1(-166.9kb)|LXN(-188.8kb)|MLF1(-93.56kb)|RSRC1(0)
3	158195550	C	A	4	6.008e-07	0.0002181	0.0185	0.0175	0.2059	34.4	-0.0049	0.018	0.023	0.021	rs6783284	GFM1(-166.8kb)|LXN(-188.7kb)|MLF1(-93.4kb)|RSRC1(0)
3	158193667	G	A	4	6.128e-07	0.0002062	0.0185	0.0175	0.2086	33.95	-0.0048	0.0179	0.023	0.021	rs1595030	GFM1(-168.6kb)|LXN(-190.5kb)|MLF1(-95.28kb)|RSRC1(0)
3	158194140	G	A	4	6.128e-07	0.0002062	0.0185	0.0175	0.2086	33.95	-0.0048	0.0179	0.023	0.021	rs6441203	GFM1(-168.2kb)|LXN(-190.1kb)|MLF1(-94.81kb)|RSRC1(0)
3	158194685	C	T	4	6.128e-07	0.0002062	0.0185	0.0175	0.2086	33.95	-0.0048	0.0179	0.023	0.021	rs11714821	GFM1(-167.6kb)|LXN(-189.5kb)|MLF1(-94.27kb)|RSRC1(0)
3	158194720	G	A	4	6.128e-07	0.0002062	0.0185	0.0175	0.2086	33.95	-0.0048	0.0179	0.023	0.021	rs11714869	GFM1(-167.6kb)|LXN(-189.5kb)|MLF1(-94.23kb)|RSRC1(0)
9	132969577	C	T	3	6.154e-07	6.154e-07	0.1258	0.1258	0.8182	0	NA	0.1447	0.1257	0.1005	rs142778220	FNBP1(+164.1kb)|GPR107(+67.13kb)|NCS1(0)
3	158067237	C	T	4	6.565e-07	6.565e-07	0.0185	0.0185	0.6893	0	0.0051	0.0196	0.0193	0.0212	rs6788703	RSRC1(0)
3	158053803	T	C	4	6.735e-07	6.735e-07	0.0185	0.0185	0.7063	0	0.0054	0.0199	0.0192	0.0212	rs4309677	RSRC1(0)
3	158059007	T	C	4	6.834e-07	6.834e-07	0.0185	0.0185	0.6927	0	0.0052	0.0198	0.0193	0.0212	rs113575144	RSRC1(0)
3	158095220	G	A	4	6.842e-07	6.842e-07	0.0184	0.0184	0.6948	0	0.0052	0.0196	0.0192	0.0212	rs28578723	MLF1(-193.7kb)|RSRC1(0)
3	158053448	A	G	4	7.002e-07	7.002e-07	0.0185	0.0185	0.7102	0	0.0055	0.0198	0.0191	0.0213	rs4680426	RSRC1(0)
3	158062027	G	A	4	7.039e-07	7.039e-07	0.0185	0.0185	0.7017	0	0.0053	0.0197	0.0192	0.0213	rs2176893	RSRC1(0)
3	158097269	A	G	4	7.142e-07	7.142e-07	0.0184	0.0184	0.6496	0	0.0041	0.0206	0.0196	0.02	rs9879545	MLF1(-191.7kb)|RSRC1(0)
3	158056231	A	G	4	7.199e-07	7.199e-07	0.0185	0.0185	0.7084	0	0.0054	0.0197	0.0192	0.0212	rs10936129	RSRC1(0)
3	158057601	A	G	4	7.199e-07	7.199e-07	0.0185	0.0185	0.7084	0	0.0054	0.0197	0.0192	0.0212	rs73170315	RSRC1(0)
3	158108089	A	G	4	7.224e-07	7.224e-07	0.0184	0.0184	0.6942	0	0.0051	0.0197	0.0192	0.021	rs6414388	MLF1(-180.9kb)|RSRC1(0)
3	158108138	G	A	4	7.224e-07	7.224e-07	0.0184	0.0184	0.6942	0	0.0051	0.0197	0.0192	0.021	rs6414389	MLF1(-180.8kb)|RSRC1(0)
3	158108144	A	G	4	7.224e-07	7.224e-07	0.0184	0.0184	0.6942	0	0.0051	0.0197	0.0192	0.021	rs6414390	MLF1(-180.8kb)|RSRC1(0)
3	158104706	A	G	4	7.324e-07	7.324e-07	0.0184	0.0184	0.6898	0	0.005	0.0197	0.0192	0.021	rs7648196	MLF1(-184.2kb)|RSRC1(0)
3	158116453	T	C	4	7.356e-07	7.356e-07	0.0184	0.0184	0.6928	0	0.0051	0.0197	0.0191	0.0211	rs9880806	MLF1(-172.5kb)|RSRC1(0)
3	158186335	T	C	4	7.362e-07	0.0002003	0.0186	0.0176	0.2122	33.35	-0.0047	0.0182	0.023	0.0212	rs6780782	GFM1(-176kb)|LXN(-197.9kb)|MLF1(-102.6kb)|RSRC1(0)
3	158066295	A	T	4	7.376e-07	7.376e-07	0.0185	0.0185	0.6982	0	0.0052	0.0196	0.0192	0.0213	rs60336101	RSRC1(0)
3	158050196	T	C	4	7.391e-07	7.391e-07	0.0185	0.0185	0.6961	0	0.0052	0.0202	0.0189	0.0212	rs9827781	RSRC1(0)
3	158072257	A	G	4	7.405e-07	7.405e-07	0.0185	0.0185	0.6902	0	0.0051	0.0196	0.0193	0.0212	rs7610713	RSRC1(0)
3	158077344	G	A	4	7.405e-07	7.405e-07	0.0185	0.0185	0.6902	0	0.0051	0.0196	0.0193	0.0212	rs9867617	RSRC1(0)
3	158077995	C	T	4	7.405e-07	7.405e-07	0.0185	0.0185	0.6902	0	0.0051	0.0196	0.0193	0.0212	rs9872089	RSRC1(0)
3	158089733	G	C	4	7.467e-07	7.467e-07	0.0184	0.0184	0.6952	0	0.0051	0.0196	0.0192	0.021	rs11709804	MLF1(-199.2kb)|RSRC1(0)
3	158089973	C	A	4	7.467e-07	7.467e-07	0.0184	0.0184	0.6952	0	0.0051	0.0196	0.0192	0.021	rs10936133	MLF1(-199kb)|RSRC1(0)
3	158090123	A	G	4	7.467e-07	7.467e-07	0.0184	0.0184	0.6952	0	0.0051	0.0196	0.0192	0.021	rs10936134	MLF1(-198.8kb)|RSRC1(0)
3	158093469	G	A	4	7.467e-07	7.467e-07	0.0184	0.0184	0.6952	0	0.0051	0.0196	0.0192	0.021	rs11714104	MLF1(-195.5kb)|RSRC1(0)
3	158097720	A	C	4	7.467e-07	7.467e-07	0.0184	0.0184	0.6952	0	0.0051	0.0196	0.0192	0.021	rs56387731	MLF1(-191.2kb)|RSRC1(0)
3	158098163	T	C	4	7.467e-07	7.467e-07	0.0184	0.0184	0.6952	0	0.0051	0.0196	0.0192	0.021	rs9867152	MLF1(-190.8kb)|RSRC1(0)
3	158098444	A	G	4	7.467e-07	7.467e-07	0.0184	0.0184	0.6952	0	0.0051	0.0196	0.0192	0.021	rs9809952	MLF1(-190.5kb)|RSRC1(0)
3	158098919	T	A	4	7.467e-07	7.467e-07	0.0184	0.0184	0.6952	0	0.0051	0.0196	0.0192	0.021	rs4680431	MLF1(-190kb)|RSRC1(0)
3	158099176	C	A	4	7.467e-07	7.467e-07	0.0184	0.0184	0.6952	0	0.0051	0.0196	0.0192	0.021	rs7639867	MLF1(-189.8kb)|RSRC1(0)
3	158099782	T	C	4	7.467e-07	7.467e-07	0.0184	0.0184	0.6952	0	0.0051	0.0196	0.0192	0.021	rs9873426	MLF1(-189.2kb)|RSRC1(0)
3	158067678	A	G	4	7.625e-07	7.625e-07	0.0184	0.0184	0.6991	0	0.0052	0.0195	0.0192	0.0213	rs7614259	RSRC1(0)
3	158068532	G	A	4	7.625e-07	7.625e-07	0.0184	0.0184	0.6991	0	0.0052	0.0195	0.0192	0.0213	rs2222326	RSRC1(0)
3	158069107	C	A	4	7.625e-07	7.625e-07	0.0184	0.0184	0.6991	0	0.0052	0.0195	0.0192	0.0213	rs6441188	RSRC1(0)
3	158082506	G	T	4	7.625e-07	7.625e-07	0.0184	0.0184	0.6991	0	0.0052	0.0195	0.0192	0.0213	rs3845981	RSRC1(0)
3	158083918	G	A	4	7.625e-07	7.625e-07	0.0184	0.0184	0.6991	0	0.0052	0.0195	0.0192	0.0213	rs28813180	RSRC1(0)
3	158085253	C	G	4	7.676e-07	7.676e-07	0.0184	0.0184	0.6926	0	0.0051	0.0196	0.0193	0.0211	rs9881630	RSRC1(0)
3	158093870	C	T	4	7.747e-07	7.747e-07	0.0184	0.0184	0.6976	0	0.0051	0.0196	0.0192	0.0209	rs9853566	MLF1(-195.1kb)|RSRC1(0)
3	158094125	A	T	4	7.747e-07	7.747e-07	0.0184	0.0184	0.6976	0	0.0051	0.0196	0.0192	0.0209	rs9816143	MLF1(-194.8kb)|RSRC1(0)
3	158094189	T	G	4	7.747e-07	7.747e-07	0.0184	0.0184	0.6976	0	0.0051	0.0196	0.0192	0.0209	rs9874003	MLF1(-194.8kb)|RSRC1(0)
3	158094357	T	A	4	7.747e-07	7.747e-07	0.0184	0.0184	0.6976	0	0.0051	0.0196	0.0192	0.0209	rs6791431	MLF1(-194.6kb)|RSRC1(0)
3	158094422	C	T	4	7.747e-07	7.747e-07	0.0184	0.0184	0.6976	0	0.0051	0.0196	0.0192	0.0209	rs6778370	MLF1(-194.5kb)|RSRC1(0)
3	158190313	A	G	4	7.892e-07	0.0002056	0.0185	0.0176	0.2129	33.23	-0.0047	0.0181	0.023	0.0211	rs7649463	GFM1(-172kb)|LXN(-193.9kb)|MLF1(-98.64kb)|RSRC1(0)
3	158087754	C	T	4	7.903e-07	7.903e-07	0.0184	0.0184	0.7016	0	0.0052	0.0195	0.0192	0.0212	rs73170348	RSRC1(0)
3	158088596	A	G	4	7.903e-07	7.903e-07	0.0184	0.0184	0.7016	0	0.0052	0.0195	0.0192	0.0212	rs12494098	RSRC1(0)
3	158089089	C	T	4	7.903e-07	7.903e-07	0.0184	0.0184	0.7016	0	0.0052	0.0195	0.0192	0.0212	rs4680430	MLF1(-199.9kb)|RSRC1(0)
3	158091774	A	G	4	7.903e-07	7.903e-07	0.0184	0.0184	0.7016	0	0.0052	0.0195	0.0192	0.0212	rs10936135	MLF1(-197.2kb)|RSRC1(0)
3	158108932	A	G	4	7.903e-07	7.903e-07	0.0184	0.0184	0.7016	0	0.0052	0.0195	0.0192	0.0212	rs12629587	MLF1(-180kb)|RSRC1(0)
3	158109379	T	A	4	7.903e-07	7.903e-07	0.0184	0.0184	0.7016	0	0.0052	0.0195	0.0192	0.0212	rs2362965	MLF1(-179.6kb)|RSRC1(0)
3	158095522	C	A	4	8.267e-07	8.267e-07	0.0184	0.0184	0.6991	0	0.0052	0.0195	0.0192	0.0211	rs57519456	MLF1(-193.4kb)|RSRC1(0)
3	158096813	G	C	4	8.467e-07	8.467e-07	0.0184	0.0184	0.7049	0	0.0052	0.0194	0.0192	0.0211	rs12632998	MLF1(-192.1kb)|RSRC1(0)
3	158111325	C	G	4	8.528e-07	8.528e-07	0.0183	0.0183	0.668	0	0.0045	0.0195	0.0191	0.0211	rs67385174	MLF1(-177.6kb)|RSRC1(0)
3	158093666	G	A	4	8.545e-07	8.545e-07	0.0183	0.0183	0.7	0	0.0052	0.0194	0.0192	0.0211	rs55964653	MLF1(-195.3kb)|RSRC1(0)
3	158093041	G	A	4	8.667e-07	8.667e-07	0.0183	0.0183	0.7011	0	0.0051	0.0195	0.0194	0.0207	rs6774676	MLF1(-195.9kb)|RSRC1(0)
3	158093021	A	G	4	9.106e-07	9.106e-07	0.0183	0.0183	0.6987	0	0.005	0.0195	0.0194	0.0206	rs6798940	MLF1(-195.9kb)|RSRC1(0)
3	158107097	A	T	4	9.141e-07	9.141e-07	0.0182	0.0182	0.6714	0	0.0045	0.0194	0.0191	0.021	rs7426603	MLF1(-181.9kb)|RSRC1(0)
3	158117700	T	C	4	9.306e-07	9.306e-07	0.0182	0.0182	0.67	0	0.0045	0.0194	0.019	0.0211	rs9811217	MLF1(-171.3kb)|RSRC1(0)
3	158117844	G	C	4	9.306e-07	9.306e-07	0.0182	0.0182	0.67	0	0.0045	0.0194	0.019	0.0211	rs9870731	MLF1(-171.1kb)|RSRC1(0)
3	158119238	C	A	4	9.306e-07	9.306e-07	0.0182	0.0182	0.67	0	0.0045	0.0194	0.019	0.0211	rs9876322	MLF1(-169.7kb)|RSRC1(0)
3	158119655	C	T	4	9.306e-07	9.306e-07	0.0182	0.0182	0.67	0	0.0045	0.0194	0.019	0.0211	rs10446336	MLF1(-169.3kb)|RSRC1(0)
3	158120433	G	A	4	9.306e-07	9.306e-07	0.0182	0.0182	0.67	0	0.0045	0.0194	0.019	0.0211	rs9882274	MLF1(-168.5kb)|RSRC1(0)
3	158124543	T	C	4	9.306e-07	9.306e-07	0.0182	0.0182	0.67	0	0.0045	0.0194	0.019	0.0211	rs4679827	MLF1(-164.4kb)|RSRC1(0)
3	158124944	A	G	4	9.306e-07	9.306e-07	0.0182	0.0182	0.67	0	0.0045	0.0194	0.019	0.0211	rs12633594	MLF1(-164kb)|RSRC1(0)
3	158125946	A	G	4	9.306e-07	9.306e-07	0.0182	0.0182	0.67	0	0.0045	0.0194	0.019	0.0211	rs2362968	MLF1(-163kb)|RSRC1(0)
3	158126327	T	G	4	9.306e-07	9.306e-07	0.0182	0.0182	0.67	0	0.0045	0.0194	0.019	0.0211	rs12107104	MLF1(-162.6kb)|RSRC1(0)
3	158106764	A	C	4	9.328e-07	9.328e-07	0.0183	0.0183	0.6754	0	0.0046	0.0193	0.0191	0.0213	rs11719188	MLF1(-182.2kb)|RSRC1(0)
3	158126282	T	C	4	9.616e-07	9.616e-07	0.0182	0.0182	0.6709	0	0.0045	0.0193	0.019	0.0211	rs12107103	MLF1(-162.7kb)|RSRC1(0)
3	158115253	C	A	4	9.953e-07	9.953e-07	0.0182	0.0182	0.6713	0	0.0046	0.0193	0.019	0.0213	rs939114	MLF1(-173.7kb)|RSRC1(0)
3	158171454	C	G	4	1.009e-06	1.009e-06	0.0183	0.0183	0.5586	0	0.0025	0.0204	0.0191	0.0214	rs12636560	GFM1(-190.9kb)|MLF1(-117.5kb)|RSRC1(0)
3	158129803	T	G	4	1.015e-06	1.015e-06	0.0182	0.0182	0.6719	0	0.0045	0.0193	0.0189	0.0211	rs9847045	MLF1(-159.1kb)|RSRC1(0)
3	158129855	T	A	4	1.015e-06	1.015e-06	0.0182	0.0182	0.6719	0	0.0045	0.0193	0.0189	0.0211	rs9850856	MLF1(-159.1kb)|RSRC1(0)
3	158130643	G	T	4	1.015e-06	1.015e-06	0.0182	0.0182	0.6719	0	0.0045	0.0193	0.0189	0.0211	rs2362970	MLF1(-158.3kb)|RSRC1(0)
3	158130851	A	G	4	1.015e-06	1.015e-06	0.0182	0.0182	0.6719	0	0.0045	0.0193	0.0189	0.0211	rs12638169	MLF1(-158.1kb)|RSRC1(0)
3	158132588	A	T	4	1.082e-06	1.082e-06	0.0181	0.0181	0.6666	0	0.0044	0.0192	0.0188	0.0212	rs4679828	MLF1(-156.4kb)|RSRC1(0)
3	158133270	A	G	4	1.082e-06	1.082e-06	0.0181	0.0181	0.6666	0	0.0044	0.0192	0.0188	0.0212	rs12629125	MLF1(-155.7kb)|RSRC1(0)
3	158133307	T	G	4	1.082e-06	1.082e-06	0.0181	0.0181	0.6666	0	0.0044	0.0192	0.0188	0.0212	rs7632059	MLF1(-155.6kb)|RSRC1(0)
3	158170996	C	T	4	1.103e-06	1.103e-06	0.0182	0.0182	0.5442	0	0.002	0.0199	0.0191	0.0213	rs28522438	GFM1(-191.3kb)|MLF1(-118kb)|RSRC1(0)
3	158170122	A	G	4	1.139e-06	1.139e-06	0.0181	0.0181	0.5454	0	0.002	0.0198	0.0191	0.0213	rs4680437	GFM1(-192.2kb)|MLF1(-118.8kb)|RSRC1(0)
4	125254678	T	C	4	1.155e-06	1.155e-06	0.019	0.019	0.433	0	0.0241	0.0137	0.0255	0.0108	rs644865	.
10	130187471	T	G	4	1.196e-06	4.192e-05	0.0219	0.023	0.2232	31.52	0.0462	0.0249	0.0133	0.0219	rs1981320	.
4	125255000	T	C	4	1.211e-06	1.211e-06	0.019	0.019	0.4344	0	0.0241	0.0137	0.0254	0.0107	rs633320	.
3	158173566	C	G	4	1.232e-06	7.006e-05	0.0181	0.0175	0.2661	24.2	-0.0037	0.0169	0.0215	0.0221	rs9872889	GFM1(-188.8kb)|MLF1(-115.4kb)|RSRC1(0)
11	117352381	A	T	4	1.242e-06	1.242e-06	0.0265	0.0265	0.7763	0	0.042	0.0283	0.0249	0.0214	rs112746276	BACE1(+165.4kb)|BACE1-AS(+189.5kb)|CEP164(+68.4kb)|DSCAML1(0)|RNF214(+196kb)
10	130185899	C	T	4	1.252e-06	4.218e-05	0.022	0.0231	0.2246	31.27	0.0468	0.0244	0.0136	0.0222	rs11016217	.
4	125260331	A	G	4	1.308e-06	1.308e-06	0.0189	0.0189	0.4623	0	0.0236	0.0139	0.0252	0.0108	rs649311	.
3	158134920	A	C	4	1.35e-06	1.35e-06	0.0179	0.0179	0.685	0	0.0045	0.0192	0.0187	0.0207	rs11717725	MLF1(-154kb)|RSRC1(0)
4	125261225	C	T	4	1.375e-06	1.375e-06	0.0189	0.0189	0.4846	0	0.0235	0.0142	0.025	0.0107	rs555170	.
11	117353812	C	T	4	1.392e-06	1.392e-06	0.0264	0.0264	0.7893	0	0.0413	0.0283	0.0249	0.0212	rs55900121	BACE1(+166.8kb)|BACE1-AS(+191kb)|CEP164(+69.83kb)|DSCAML1(0)|RNF214(+197.4kb)
3	158164288	A	G	4	1.471e-06	1.471e-06	0.0179	0.0179	0.5547	0	0.0021	0.0198	0.0186	0.0213	rs4289388	GFM1(-198kb)|MLF1(-124.7kb)|RSRC1(0)
3	158136848	G	A	4	1.491e-06	1.491e-06	0.0179	0.0179	0.6846	0	0.0044	0.0196	0.0185	0.0204	rs4680433	MLF1(-152.1kb)|RSRC1(0)
3	158162996	A	G	4	1.507e-06	1.507e-06	0.0179	0.0179	0.5633	0	0.0023	0.0197	0.0185	0.0214	rs7641954	GFM1(-199.3kb)|MLF1(-126kb)|RSRC1(0)
3	158163628	A	G	4	1.532e-06	1.532e-06	0.0179	0.0179	0.56	0	0.0022	0.0198	0.0185	0.0213	rs6800887	GFM1(-198.7kb)|MLF1(-125.3kb)|RSRC1(0)
3	158178324	G	A	4	1.533e-06	8.476e-05	0.0181	0.0175	0.2635	24.65	-0.0038	0.0169	0.0216	0.022	rs6441201	GFM1(-184kb)|MLF1(-110.6kb)|RSRC1(0)
3	158179237	C	A	4	1.533e-06	8.476e-05	0.0181	0.0175	0.2635	24.65	-0.0038	0.0169	0.0216	0.022	rs12496767	GFM1(-183.1kb)|MLF1(-109.7kb)|RSRC1(0)
11	117356276	C	G	4	1.727e-06	1.727e-06	0.0261	0.0261	0.8031	0	0.0407	0.0274	0.0251	0.0209	rs12574158	BACE1(+169.3kb)|BACE1-AS(+193.4kb)|CEP164(+72.29kb)|DSCAML1(0)|RNF214(+199.9kb)
4	125266797	A	G	4	1.771e-06	1.771e-06	0.0185	0.0185	0.506	0	0.0228	0.0142	0.0243	0.0102	rs672858	.
3	158161499	T	C	4	1.871e-06	1.871e-06	0.0177	0.0177	0.57	0	0.0023	0.0197	0.018	0.0212	rs6441198	MLF1(-127.5kb)|RSRC1(0)
3	158156053	A	G	4	1.991e-06	1.991e-06	0.0177	0.0177	0.5823	0	0.0025	0.0197	0.0179	0.0211	rs9847316	MLF1(-132.9kb)|RSRC1(0)
3	158150843	T	C	4	1.993e-06	1.993e-06	0.0177	0.0177	0.5908	0	0.0026	0.0196	0.018	0.021	rs7610691	MLF1(-138.1kb)|RSRC1(0)
3	158151746	T	C	4	1.993e-06	1.993e-06	0.0177	0.0177	0.5908	0	0.0026	0.0196	0.018	0.021	rs6441195	MLF1(-137.2kb)|RSRC1(0)
10	130199141	C	T	4	2.009e-06	0.0007572	0.0229	0.0252	0.0817	55.29	0.0447	0.0319	0.0077	0.027	rs1339517	.
3	158213423	C	T	4	2.062e-06	0.00189	-0.0179	-0.0163	0.1439	44.59	0.0075	-0.0167	-0.0237	-0.0195	rs1714518	GFM1(-148.9kb)|LXN(-170.8kb)|MLF1(-75.53kb)|RSRC1(0)
3	158138728	T	C	4	2.072e-06	2.072e-06	0.0177	0.0177	0.6165	0	0.003	0.0194	0.0183	0.0208	rs6806702	MLF1(-150.2kb)|RSRC1(0)
3	158148169	C	G	4	2.104e-06	2.104e-06	0.0176	0.0176	0.5995	0	0.0027	0.0195	0.018	0.0209	rs9870802	MLF1(-140.8kb)|RSRC1(0)
10	130181434	T	C	4	2.114e-06	3.197e-05	0.0213	0.0221	0.2614	25.01	0.0443	0.0229	0.013	0.0223	rs4989035	.
3	158153016	T	A	4	2.129e-06	2.129e-06	0.0176	0.0176	0.5866	0	0.0025	0.0196	0.0179	0.021	rs4680434	MLF1(-135.9kb)|RSRC1(0)
3	158153560	G	A	4	2.129e-06	2.129e-06	0.0176	0.0176	0.5866	0	0.0025	0.0196	0.0179	0.021	rs9823076	MLF1(-135.4kb)|RSRC1(0)
3	158153792	T	A	4	2.129e-06	2.129e-06	0.0176	0.0176	0.5866	0	0.0025	0.0196	0.0179	0.021	rs9843089	MLF1(-135.2kb)|RSRC1(0)
3	158154206	T	A	4	2.129e-06	2.129e-06	0.0176	0.0176	0.5866	0	0.0025	0.0196	0.0179	0.021	rs9847460	MLF1(-134.7kb)|RSRC1(0)
10	130180890	G	A	4	2.132e-06	3.359e-05	0.0213	0.0221	0.2594	25.36	0.0447	0.0226	0.0131	0.0224	rs57002330	.
3	158159317	G	A	4	2.241e-06	2.241e-06	0.0176	0.0176	0.5782	0	0.0024	0.0197	0.0177	0.0211	rs4680436	MLF1(-129.6kb)|RSRC1(0)
3	158101060	C	G	4	2.448e-06	2.448e-06	0.0176	0.0176	0.8179	0	0.0075	0.0204	0.0171	0.0195	rs6767008	MLF1(-187.9kb)|RSRC1(0)
4	125278810	A	G	4	2.639e-06	2.639e-06	0.0183	0.0183	0.4865	0	0.0221	0.0145	0.0242	0.0092	rs535802	.
11	117349817	A	G	4	2.671e-06	2.671e-06	0.0218	0.0218	0.6285	0	0.0182	0.0325	0.0193	0.0172	rs7929976	BACE1(+162.8kb)|BACE1-AS(+187kb)|CEP164(+65.84kb)|DSCAML1(0)|RNF214(+193.4kb)
4	125284472	C	G	4	2.916e-06	2.916e-06	0.0184	0.0184	0.4737	0	0.022	0.0148	0.0245	0.009	rs1067312	.
3	158110487	A	G	4	3.046e-06	3.046e-06	0.0175	0.0175	0.6862	0	0.0076	0.0128	0.0207	0.0204	rs7650256	MLF1(-178.5kb)|RSRC1(0)
11	117347947	C	T	4	3.168e-06	3.168e-06	0.0217	0.0217	0.611	0	0.0169	0.0326	0.0191	0.0173	rs1574433	BACE1(+161kb)|BACE1-AS(+185.1kb)|CEP164(+63.96kb)|DSCAML1(0)|RNF214(+191.5kb)
3	158056654	T	C	4	3.189e-06	3.189e-06	0.0175	0.0175	0.6754	0	0.0077	0.0125	0.0207	0.0205	rs11710570	RSRC1(0)
10	118375486	A	C	4	3.204e-06	3.204e-06	-0.0861	-0.0861	0.8917	0	-0.1138	-0.0683	-0.0955	-0.0718	rs116886345	C10orf82(-47.72kb)|HSPA12A(-55.22kb)|PNLIP(+48.12kb)|PNLIPRP1(+6.8kb)|PNLIPRP2(-4.978kb)|PNLIPRP3(+138kb)
16	341988	C	T	4	3.353e-06	3.353e-06	-0.0263	-0.0263	0.4065	0	-0.0225	-0.0279	-0.0174	-0.0438	rs113851505	ARHGDIG(+8.985kb)|AXIN1(0)|DECR2(-109.9kb)|HBA1(+114.5kb)|HBA2(+118.3kb)|HBM(+125.2kb)|HBQ1(+110.8kb)|HBZ(+137.5kb)|ITFG3(+25.87kb)|LOC100134368(-90.25kb)|LUC7L(+62.54kb)|MRPL28(-75.4kb)|NME4(-105.2kb)|NPRL3(+153.3kb)|PDIA2(+4.779kb)|RAB11FIP3(-133.7kb)|RGS11(+16.07kb)|TMEM8A(-78.79kb)
15	89423749	G	A	4	3.404e-06	3.404e-06	-0.0255	-0.0255	0.9498	0	-0.0271	-0.0254	-0.0221	-0.0301	rs875024	ACAN(+5.164kb)|HAPLN3(0)|MFGE8(-18.16kb)
11	117353003	A	G	4	3.482e-06	3.482e-06	0.0203	0.0203	0.4023	0	0.0114	0.0332	0.0161	0.0182	rs3741279	BACE1(+166kb)|BACE1-AS(+190.1kb)|CEP164(+69.02kb)|DSCAML1(0)|RNF214(+196.6kb)
3	158123904	A	G	4	3.645e-06	3.645e-06	0.0173	0.0173	0.6557	0	0.0068	0.0126	0.0206	0.0204	rs7630443	MLF1(-165kb)|RSRC1(0)
10	130266244	C	T	4	3.747e-06	3.747e-06	0.0476	0.0476	0.4145	0	0.0629	0.0762	0.0323	0.0481	rs12218902	.
9	109901801	T	C	4	3.91e-06	0.0003927	0.0295	0.028	0.2263	30.99	0.0009	0.0281	0.0434	0.0222	rs67813193	MIR548Q(+53.08kb)|RAD23B(-143.7kb)|ZNF462(+128kb)
1	105412211	T	C	4	4.058e-06	4.058e-06	0.0263	0.0263	0.7437	0	0.0176	0.0265	0.0332	0.019	rs60969634	.
1	105403089	A	G	4	4.096e-06	4.096e-06	0.0235	0.0235	0.8306	0	0.0225	0.0211	0.0292	0.0178	rs12092586	.
1	105408103	G	A	4	4.215e-06	4.215e-06	0.026	0.026	0.7757	0	0.0181	0.0263	0.0324	0.019	rs7540860	.
10	130268731	C	A	4	4.379e-06	9.03e-06	0.0472	0.0478	0.363	6.01	0.0662	0.0773	0.0319	0.0458	rs12414368	.
11	117349482	C	T	4	4.408e-06	4.408e-06	0.0214	0.0214	0.6376	0	0.0168	0.0318	0.0193	0.0166	rs12277788	BACE1(+162.5kb)|BACE1-AS(+186.6kb)|CEP164(+65.5kb)|DSCAML1(0)|RNF214(+193.1kb)
16	348222	C	T	4	4.504e-06	0.003855	-0.0232	-0.0252	0.0525	61.07	-0.0125	-0.0296	-0.0106	-0.0481	rs214250	ARHGDIG(+15.22kb)|AXIN1(0)|DECR2(-103.6kb)|HBA1(+120.7kb)|HBA2(+124.5kb)|HBM(+131.5kb)|HBQ1(+117kb)|HBZ(+143.7kb)|ITFG3(+32.1kb)|LOC100134368(-84.02kb)|LUC7L(+68.77kb)|MRPL28(-69.16kb)|NME4(-98.97kb)|NPRL3(+159.5kb)|PDIA2(+11.01kb)|RAB11FIP3(-127.4kb)|RGS11(+22.31kb)|TMEM8A(-72.55kb)
1	105403808	C	T	4	4.915e-06	4.915e-06	0.0235	0.0235	0.8243	0	0.022	0.0211	0.0294	0.0178	rs9787168	.
9	109922626	C	T	4	4.994e-06	0.000443	0.0296	0.0281	0.2295	30.45	0.0002	0.028	0.0435	0.0225	rs57200915	MIR548Q(+73.91kb)|RAD23B(-122.9kb)|ZNF462(+148.8kb)
1	105394191	C	T	4	5.105e-06	5.105e-06	0.0232	0.0232	0.8733	0	0.0247	0.0215	0.0277	0.0173	rs7537870	.
10	130268937	C	A	4	5.18e-06	7.572e-06	0.0465	0.0468	0.377	3.12	0.0636	0.0768	0.032	0.0442	rs74159397	.
6	89732364	G	A	4	5.21e-06	5.21e-06	0.0174	0.0174	0.6424	0	0.0219	0.023	0.0176	0.0099	rs16881241	GABRR1(-154.9kb)|PM20D2(-123.4kb)|PNRC1(-58.06kb)|RNGTT(+59.02kb)|SRSF12(-73.31kb)
16	341885	C	T	4	5.315e-06	5.941e-05	-0.0248	-0.0256	0.2816	21.47	-0.0244	-0.0267	-0.0149	-0.0449	rs2858002	ARHGDIG(+8.882kb)|AXIN1(0)|DECR2(-110kb)|HBA1(+114.4kb)|HBA2(+118.2kb)|HBM(+125.1kb)|HBQ1(+110.7kb)|HBZ(+137.4kb)|ITFG3(+25.77kb)|LOC100134368(-90.36kb)|LUC7L(+62.44kb)|MRPL28(-75.5kb)|NME4(-105.3kb)|NPRL3(+153.2kb)|PDIA2(+4.676kb)|RAB11FIP3(-133.8kb)|RGS11(+15.97kb)|TMEM8A(-78.89kb)
16	345230	G	A	4	5.373e-06	4.695e-05	-0.0243	-0.025	0.294	19.23	-0.0236	-0.0264	-0.0148	-0.0438	rs59260763	ARHGDIG(+12.23kb)|AXIN1(0)|DECR2(-106.6kb)|HBA1(+117.7kb)|HBA2(+121.5kb)|HBM(+128.5kb)|HBQ1(+114.1kb)|HBZ(+140.7kb)|ITFG3(+29.11kb)|LOC100134368(-87.01kb)|LUC7L(+65.78kb)|MRPL28(-72.15kb)|NME4(-102kb)|NPRL3(+156.5kb)|PDIA2(+8.021kb)|RAB11FIP3(-130.4kb)|RGS11(+19.32kb)|TMEM8A(-75.54kb)
9	109910500	C	T	4	5.68e-06	1.028e-05	0.0308	0.0306	0.3745	3.64	0.0037	0.0311	0.0421	0.024	rs72732065	MIR548Q(+61.78kb)|RAD23B(-135kb)|ZNF462(+136.7kb)
16	339415	G	T	4	6.207e-06	7.689e-05	-0.0245	-0.0254	0.2758	22.49	-0.023	-0.0267	-0.0147	-0.045	rs387467	ARHGDIG(+6.412kb)|AXIN1(0)|DECR2(-112.4kb)|HBA1(+111.9kb)|HBA2(+115.7kb)|HBM(+122.6kb)|HBQ1(+108.2kb)|HBZ(+134.9kb)|ITFG3(+23.3kb)|LOC100134368(-92.82kb)|LUC7L(+59.97kb)|MRPL28(-77.97kb)|NME4(-107.8kb)|NPRL3(+150.7kb)|PDIA2(+2.206kb)|RAB11FIP3(-136.3kb)|RGS11(+13.5kb)|TMEM8A(-81.36kb)
16	347184	A	G	4	6.426e-06	0.004363	-0.023	-0.0249	0.0553	60.48	-0.0114	-0.0294	-0.0104	-0.0478	rs214252	ARHGDIG(+14.18kb)|AXIN1(0)|DECR2(-104.7kb)|HBA1(+119.7kb)|HBA2(+123.5kb)|HBM(+130.4kb)|HBQ1(+116kb)|HBZ(+142.7kb)|ITFG3(+31.06kb)|LOC100134368(-85.06kb)|LUC7L(+67.74kb)|MRPL28(-70.2kb)|NME4(-100kb)|NPRL3(+158.5kb)|PDIA2(+9.975kb)|RAB11FIP3(-128.5kb)|RGS11(+21.27kb)|TMEM8A(-73.59kb)
16	337678	T	G	4	6.529e-06	0.002202	-0.0238	-0.0253	0.0963	52.66	-0.0109	-0.0282	-0.0125	-0.049	rs393521	ARHGDIG(+4.675kb)|AXIN1(0)|DECR2(-114.2kb)|HBA1(+110.2kb)|HBA2(+114kb)|HBM(+120.9kb)|HBQ1(+106.5kb)|HBZ(+133.2kb)|ITFG3(+21.56kb)|LOC100134368(-94.56kb)|LUC7L(+58.23kb)|MRPL28(-79.7kb)|NME4(-109.5kb)|NPRL3(+149kb)|PDIA2(+0.469kb)|RAB11FIP3(-138kb)|RGS11(+11.76kb)|TMEM8A(-83.1kb)
15	56138427	C	T	4	6.717e-06	6.717e-06	0.0205	0.0205	0.4979	0	0.0205	0.0123	0.029	0.016	rs8033275	NEDD4(0)|PRTG(+103.2kb)
9	109928973	G	A	4	7.268e-06	3.299e-05	0.0304	0.0299	0.3446	9.68	0.001	0.0317	0.0414	0.0239	rs16912263	MIR548Q(+80.26kb)|RAD23B(-116.5kb)|ZNF462(+155.2kb)
2	184891574	C	A	4	7.31e-06	7.31e-06	0.052	0.052	0.7301	0	0.0767	0.0501	0.0397	0.0659	rs35849250	.
1	105397180	T	C	4	7.428e-06	7.428e-06	0.0223	0.0223	0.8711	0	0.0228	0.0206	0.027	0.0168	rs6702264	.
16	337871	T	C	4	7.629e-06	0.002166	-0.0237	-0.0252	0.1001	51.99	-0.0111	-0.0281	-0.0125	-0.0488	rs394128	ARHGDIG(+4.868kb)|AXIN1(0)|DECR2(-114kb)|HBA1(+110.4kb)|HBA2(+114.2kb)|HBM(+121.1kb)|HBQ1(+106.7kb)|HBZ(+133.4kb)|ITFG3(+21.75kb)|LOC100134368(-94.37kb)|LUC7L(+58.42kb)|MRPL28(-79.51kb)|NME4(-109.3kb)|NPRL3(+149.2kb)|PDIA2(+0.662kb)|RAB11FIP3(-137.8kb)|RGS11(+11.96kb)|TMEM8A(-82.9kb)
11	57039496	G	C	2	7.773e-06	7.773e-06	-0.121	-0.121	0.8868	0	-0.1128	NA	-0.1228	NA	rs76020209	APLNR(+34.57kb)|LRRC55(+80.31kb)|P2RX3(-66.34kb)|PRG2(-115.3kb)|PRG3(-104.7kb)|RTN4RL2(-188.8kb)|SLC43A3(-134.9kb)|SSRP1(-53.96kb)|TNKS1BP1(-27.61kb)
16	336396	G	A	4	7.802e-06	8.634e-05	-0.0245	-0.0253	0.2793	21.86	-0.024	-0.0255	-0.0148	-0.0456	rs400037	ARHGDIG(+3.393kb)|AXIN1(-1.043kb)|DECR2(-115.5kb)|HBA1(+108.9kb)|HBA2(+112.7kb)|HBM(+119.6kb)|HBQ1(+105.2kb)|HBZ(+131.9kb)|ITFG3(+20.28kb)|LOC100134368(-95.84kb)|LUC7L(+56.95kb)|MRPL28(-80.99kb)|NME4(-110.8kb)|NPRL3(+147.7kb)|PDIA2(0)|RAB11FIP3(-139.3kb)|RGS11(+10.48kb)|TMEM8A(-84.38kb)
16	334890	G	A	4	7.897e-06	0.0001378	-0.0257	-0.0267	0.2558	25.99	-0.0229	-0.0298	-0.0143	-0.046	rs419949	ARHGDIG(+1.887kb)|AXIN1(-2.549kb)|DECR2(-117kb)|HBA1(+107.4kb)|HBA2(+111.2kb)|HBM(+118.1kb)|HBQ1(+103.7kb)|HBZ(+130.4kb)|ITFG3(+18.77kb)|LOC100134368(-97.35kb)|LUC7L(+55.44kb)|MPG(+199kb)|MRPL28(-82.49kb)|NME4(-112.3kb)|NPRL3(+146.2kb)|PDIA2(0)|RAB11FIP3(-140.8kb)|RGS11(+8.976kb)|TMEM8A(-85.88kb)
10	130263359	A	T	4	7.974e-06	3.711e-05	0.0458	0.0474	0.3172	14.96	0.0615	0.0762	0.0277	0.0514	rs57878775	.
2	198263145	A	G	2	8.114e-06	8.114e-06	-0.139	-0.139	0.8509	0	-0.1482	-0.1353	NA	NA	rs76399200	ANKRD44(+87.62kb)|COQ10B(-55.08kb)|HSPD1(-88.16kb)|HSPE1(-101.6kb)|HSPE1-MOB4(-101.6kb)|MOB4(-117.1kb)|RFTN2(-172.4kb)|SF3B1(0)
10	130261505	G	A	4	8.184e-06	5.915e-05	0.0459	0.0479	0.2911	19.75	0.0585	0.0759	0.026	0.0545	rs56223301	.
2	198275089	T	C	2	8.269e-06	8.269e-06	-0.1389	-0.1389	0.8441	0	-0.1485	-0.135	NA	NA	rs80144901	ANKRD44(+99.57kb)|COQ10B(-43.14kb)|HSPD1(-76.22kb)|HSPE1(-89.63kb)|HSPE1-MOB4(-89.63kb)|MOB4(-105.2kb)|RFTN2(-160.4kb)|SF3B1(0)
1	105401907	T	A	4	8.364e-06	8.364e-06	0.0228	0.0228	0.8351	0	0.0223	0.0205	0.0285	0.0171	rs7525287	.
10	130263804	T	A	4	8.508e-06	3.503e-05	0.0457	0.0472	0.3235	13.76	0.0616	0.0762	0.0279	0.0507	rs60436931	.
10	130191254	A	G	4	8.537e-06	5.044e-05	0.0232	0.0235	0.3078	16.7	0.0371	0.0205	0.0123	0.0336	rs11016223	.
10	130262477	T	C	4	8.538e-06	5.019e-05	0.0459	0.0476	0.3035	17.49	0.0571	0.0766	0.0268	0.0536	rs12412253	.
1	153092580	T	C	3	8.567e-06	3.54e-05	-0.067	-0.0665	0.3485	5.13	0.0267	-0.076	-0.0708	NA	rs115772550	LELP1(-83.32kb)|LOR(-139.6kb)|PGLYRP3(-177.8kb)|PRR9(-97.48kb)|SPRR1A(+134.3kb)|SPRR1B(+87.2kb)|SPRR2A(+62.59kb)|SPRR2B(+48.5kb)|SPRR2C(-20.01kb)|SPRR2D(+78.99kb)|SPRR2E(+25.58kb)|SPRR2F(+6.591kb)|SPRR2G(-29.48kb)|SPRR3(+116.2kb)|SPRR4(+147.5kb)
14	73180207	G	A	4	8.684e-06	8.684e-06	0.0502	0.0502	0.8934	0	0.0326	0.0595	0.0435	0.0545	rs72728589	DPF3(0)|RGS6(+147kb)
9	109936734	C	G	4	8.75e-06	0.000112	0.0311	0.0302	0.308	16.67	-0.0015	0.0317	0.0427	0.0249	rs72732078	MIR548Q(+88.02kb)|RAD23B(-108.8kb)|ZNF462(+162.9kb)
10	130263683	C	T	4	8.826e-06	3.813e-05	0.0458	0.0474	0.3208	14.28	0.0612	0.0765	0.0279	0.0513	rs58352708	.
16	347326	G	A	4	8.871e-06	0.006021	-0.0235	-0.0255	0.0477	62.12	-0.0091	-0.0294	-0.0111	-0.0512	rs214251	ARHGDIG(+14.32kb)|AXIN1(0)|DECR2(-104.5kb)|HBA1(+119.8kb)|HBA2(+123.6kb)|HBM(+130.6kb)|HBQ1(+116.1kb)|HBZ(+142.8kb)|ITFG3(+31.21kb)|LOC100134368(-84.91kb)|LUC7L(+67.88kb)|MRPL28(-70.06kb)|NME4(-99.86kb)|NPRL3(+158.6kb)|PDIA2(+10.12kb)|RAB11FIP3(-128.3kb)|RGS11(+21.41kb)|TMEM8A(-73.45kb)
10	130190509	C	T	4	8.984e-06	5.42e-05	0.0231	0.0235	0.306	17.03	0.0376	0.0203	0.0123	0.0334	rs12251773	.
10	130197453	G	T	4	9.085e-06	8.999e-05	0.0231	0.0236	0.2788	21.96	0.0349	0.023	0.0109	0.0339	rs870493	.
7	157827565	C	T	4	9.086e-06	9.086e-06	-0.0177	-0.0177	0.6178	0	-0.0141	-0.0085	-0.0219	-0.0199	rs13236619	LOC100506585(+168.8kb)|PTPRN2(0)
10	130190068	G	C	4	9.175e-06	5.681e-05	0.0231	0.0234	0.3043	17.35	0.0379	0.0202	0.0123	0.0333	rs12264225	.
11	61710547	G	A	4	9.324e-06	0.006714	-0.0567	-0.059	0.0511	61.36	-0.1099	-0.005	-0.0813	-0.0606	rs74556176	BEST1(-6.808kb)|DAGLA(+196.1kb)|DKFZP434K028(+185.4kb)|FADS1(+126kb)|FADS2(+75.72kb)|FADS3(+51.54kb)|FEN1(+145.8kb)|FTH1(-21.21kb)|INCENP(-180.9kb)|MIR611(+150.5kb)|MIR1908(+127.8kb)|MYRF(+154.6kb)|RAB3IL1(+22.81kb)|TMEM258(+150.5kb)
10	130183856	C	A	4	9.534e-06	5.377e-05	0.0234	0.0237	0.3092	16.44	0.0413	0.0183	0.0136	0.0329	rs12098421	.
10	130273000	C	A	4	9.789e-06	9.789e-06	0.0449	0.0449	0.4158	0	0.0657	0.0737	0.0329	0.0373	rs11016265	.
10	130273909	A	G	4	9.814e-06	9.814e-06	0.045	0.045	0.3943	0	0.0654	0.0754	0.0336	0.0354	rs1010253	.
10	130187403	C	T	4	9.821e-06	5.95e-05	0.0231	0.0234	0.305	17.22	0.0386	0.0197	0.0124	0.0331	rs12245445	.
10	130191499	C	T	4	9.824e-06	4.65e-05	0.023	0.0233	0.3182	14.77	0.0369	0.0203	0.0123	0.0333	rs11016224	.
5	157193581	A	T	4	9.901e-06	0.0165	-0.0196	-0.0176	0.0603	59.43	0.0142	-0.0203	-0.0204	-0.0315	rs10052672	ADAM19(+190.8kb)|C5orf52(+86.42kb)|CLINT1(-19.17kb)|LSM11(+9.835kb)|SOX30(+114.2kb)|THG1L(+26.81kb)
10	130198002	G	A	4	9.906e-06	0.0001087	0.023	0.0235	0.2721	23.14	0.0349	0.0226	0.0108	0.034	rs2387857	.

## Sheet: Suppl 6 LVWT tops
SNP	CHR	BP	A1	A2	N	P	P(R)	BETA	BETA(R)	Q	I	F0	F1	F2	F3	RS	GENE
6:134344915_C	6	134344915	T	C	4	1.444e-07	1.444e-07	0.0385	0.0385	0.6464	0	0.0503	0.0282	0.0265	0.0446	rs1564775	HMGA1P7(-90.2kb)|MGC34034(+169.8kb)|SGK1(-145.5kb)|SLC2A12(0)|TBPL1(+36.28kb)|TCF21(+128.2kb)
6:134327863_T	6	134327863	C	T	4	3.64e-07	3.64e-07	0.0482	0.0482	0.7952	0	0.0673	0.0424	0.0422	0.0442	rs9376001	HMGA1P7(-107.2kb)|MGC34034(+152.7kb)|SGK1(-162.5kb)|SLC2A12(0)|TBPL1(+19.22kb)|TCF21(+111.2kb)
6:134324142_C	6	134324142	T	C	4	4.698e-07	4.698e-07	0.0496	0.0496	0.7864	0	0.0689	0.0444	0.0422	0.0448	rs9375998	HMGA1P7(-111kb)|MGC34034(+149kb)|SGK1(-166.2kb)|SLC2A12(0)|TBPL1(+15.5kb)|TCF21(+107.5kb)
6:134329324_T	6	134329324	C	T	4	6.72e-07	1.125e-06	0.0559	0.056	0.375	3.54	0.0983	0.0439	0.0405	0.0512	rs73550553	HMGA1P7(-105.8kb)|MGC34034(+154.2kb)|SGK1(-161.1kb)|SLC2A12(0)|TBPL1(+20.69kb)|TCF21(+112.6kb)
6:134328955_T	6	134328955	C	T	4	7.506e-07	7.506e-07	0.0481	0.0481	0.8014	0	0.0674	0.0439	0.0437	0.0428	rs77603472	HMGA1P7(-106.2kb)|MGC34034(+153.8kb)|SGK1(-161.4kb)|SLC2A12(0)|TBPL1(+20.32kb)|TCF21(+112.3kb)
6:134323836_C	6	134323836	T	C	4	8.025e-07	8.025e-07	0.0575	0.0575	0.3929	0	0.0977	0.0439	0.0383	0.0549	rs118063917	HMGA1P7(-111.3kb)|MGC34034(+148.7kb)|SGK1(-166.5kb)|SLC2A12(0)|TBPL1(+15.2kb)|TCF21(+107.2kb)
6:134337153_T	6	134337153	C	T	4	9.792e-07	2.344e-06	0.0548	0.055	0.3622	6.17	0.0972	0.043	0.0376	0.0505	rs13220797	HMGA1P7(-97.96kb)|MGC34034(+162kb)|SGK1(-153.2kb)|SLC2A12(0)|TBPL1(+28.52kb)|TCF21(+120.5kb)
6:134343148_C	6	134343148	T	C	4	1.016e-06	3.514e-06	0.0547	0.0549	0.3488	8.85	0.0973	0.0428	0.0363	0.0506	rs17822815	HMGA1P7(-91.96kb)|MGC34034(+168kb)|SGK1(-147.2kb)|SLC2A12(0)|TBPL1(+34.51kb)|TCF21(+126.5kb)
6:134345761_T	6	134345761	C	T	4	1.032e-06	3.101e-06	0.0549	0.0551	0.3536	7.9	0.0976	0.0424	0.0385	0.0503	rs13205743	HMGA1P7(-89.35kb)|MGC34034(+170.6kb)|SGK1(-144.6kb)|SLC2A12(0)|TBPL1(+37.12kb)|TCF21(+129.1kb)
6:134342071_T	6	134342071	G	T	4	1.082e-06	1.082e-06	0.0488	0.0488	0.5863	0	0.0784	0.043	0.0354	0.0441	rs74414451	HMGA1P7(-93.04kb)|MGC34034(+166.9kb)|SGK1(-148.3kb)|SLC2A12(0)|TBPL1(+33.43kb)|TCF21(+125.4kb)
6:134348388_C	6	134348388	T	C	4	1.144e-06	3.932e-06	0.0548	0.055	0.3484	8.94	0.0976	0.0422	0.0378	0.0502	rs17224464	HMGA1P7(-86.72kb)|MGC34034(+173.3kb)|SGK1(-142kb)|SLC2A12(0)|TBPL1(+39.75kb)|TCF21(+131.7kb)
4:178571603_T	4	178571603	C	T	4	1.376e-06	0.001336	-0.0123	-0.012	0.1099	50.29	-0.0007	-0.0109	-0.0223	-0.0144	rs7664705	LOC285501(-78.31kb)
10:125326784_A	10	125326784	G	A	4	1.442e-06	1.442e-06	-0.0252	-0.0252	0.4788	0	-0.026	-0.0271	-0.0411	-0.0176	rs76239152	CPXM2(-178.4kb)|GPR26(-99.09kb)
4:178570648_G	4	178570648	T	G	4	1.511e-06	0.00198	-0.0123	-0.012	0.094	53.07	-0.0003	-0.0109	-0.0225	-0.0145	rs67426339	LOC285501(-79.26kb)
20:8806460_A	20	8806460	T	A	3	1.531e-06	2.337e-06	0.0539	0.0537	0.3589	2.42	NA	0.029	0.0547	0.0667	rs142949292	PLCB1(0)
4:178571595_G	4	178571595	A	G	4	1.706e-06	0.001459	-0.0122	-0.012	0.1094	50.38	-0.0007	-0.0109	-0.0226	-0.0142	rs7664546	LOC285501(-78.32kb)
18:68219100_G	18	68219100	A	G	4	2.188e-06	2.188e-06	-0.0758	-0.0758	0.9539	0	-0.0705	-0.0894	-0.0854	-0.0676	rs118103799	GTSCR1(-78.65kb)
4:121382970_A	4	121382970	T	A	4	2.335e-06	4.802e-06	-0.0229	-0.0228	0.3718	4.19	-0.0143	-0.0321	-0.0065	-0.0264	rs6814496	.
6:134351220_T	6	134351220	A	T	4	2.678e-06	2.678e-06	0.0459	0.0459	0.6267	0	0.0673	0.0309	0.0346	0.0463	rs13197369	HMGA1P7(-83.89kb)|MGC34034(+176.1kb)|SGK1(-139.2kb)|SLC2A12(0)|TBPL1(+42.58kb)|TCF21(+134.5kb)
6:134352685_G	6	134352685	A	G	4	3.437e-06	3.603e-05	0.0516	0.0521	0.2948	19.08	0.0954	0.0353	0.0355	0.0482	rs34180332	HMGA1P7(-82.42kb)|MGC34034(+177.6kb)|SGK1(-137.7kb)|SLC2A12(0)|TBPL1(+44.05kb)|TCF21(+136kb)
10:114040221_G	10	114040221	A	G	4	3.729e-06	0.0009959	-0.0111	-0.0121	0.0831	55.04	-0.0136	-0.0068	-0.0245	-0.0073	rs7912328	ACSL5(-93.69kb)|GPAM(+96.68kb)|GUCY2GP(-27.71kb)|TECTB(-3.271kb)|VTI1A(-166.5kb)|ZDHHC6(-149.8kb)
6:134362163_G	6	134362163	C	G	4	3.963e-06	6.4e-05	0.0509	0.0515	0.2736	22.87	0.0962	0.0351	0.0333	0.0476	rs13191718	HMGA1P7(-72.95kb)|MGC34034(+187kb)|SGK1(-128.2kb)|SLC2A12(0)|TBPL1(+53.52kb)|TCF21(+145.5kb)
4:121360373_G	4	121360373	T	G	4	4.045e-06	4.045e-06	-0.0214	-0.0214	0.4255	0	-0.013	-0.0292	-0.0066	-0.025	rs72672546	.
4:121364702_T	4	121364702	C	T	4	4.31e-06	4.31e-06	-0.0215	-0.0215	0.4229	0	-0.0134	-0.0296	-0.0065	-0.0251	rs72672549	.
6:3762096_G	6	3762096	T	G	4	4.488e-06	4.488e-06	0.024	0.024	0.9577	0	0.0195	0.0231	0.0236	0.0274	rs78971713	FAM50B(-87.54kb)|PXDC1(+9.85kb)
10:114040846_A	10	114040846	C	A	4	4.597e-06	0.001265	-0.011	-0.0121	0.075	56.55	-0.0136	-0.0068	-0.0246	-0.007	rs4918734	ACSL5(-93.07kb)|GPAM(+97.31kb)|GUCY2GP(-27.09kb)|TECTB(-2.646kb)|VTI1A(-165.9kb)|ZDHHC6(-149.2kb)
6:134361077_T	6	134361077	C	T	4	4.854e-06	1.469e-05	0.0474	0.0476	0.3492	8.79	0.0846	0.0307	0.0351	0.0447	rs9402561	HMGA1P7(-74.03kb)|MGC34034(+185.9kb)|SGK1(-129.3kb)|SLC2A12(0)|TBPL1(+52.44kb)|TCF21(+144.4kb)
20:8826120_G	20	8826120	A	G	3	5.072e-06	0.0001314	0.0451	0.0438	0.2745	22.65	NA	0.027	0.0323	0.0609	rs147218443	PLCB1(0)
20:8821380_C	20	8821380	G	C	3	5.474e-06	0.000107	0.0451	0.0439	0.2827	20.84	NA	0.0274	0.0323	0.0609	rs138726516	PLCB1(0)
1:46841334_A	1	46841334	G	A	4	5.69e-06	1.747e-05	-0.0159	-0.0161	0.3401	10.58	-0.0191	-0.0097	-0.0291	-0.0127	rs2404764	DMBX1(-131.3kb)|FAAH(-18.6kb)|KNCN(-170kb)|LOC729041(-58.16kb)|LRRC41(+72.3kb)|LURAP1(+154.4kb)|MKNK1(-181.7kb)|MKNK1-AS1(-163kb)|NSUN4(+10.51kb)|POMGNT1(+155.4kb)|RAD54L(+97.19kb)|TSPAN1(+189.7kb)|UQCRH(+58.89kb)
17:52788963_A	17	52788963	G	A	4	5.738e-06	0.0008537	0.0515	0.049	0.1924	36.63	0.0086	0.0731	0.0327	0.0636	rs142861453	TOM1L1(-189.1kb)
20:8824820_T	20	8824820	C	T	3	6.05e-06	0.0001489	0.0449	0.0436	0.2741	22.73	NA	0.0267	0.0323	0.0609	rs77820054	PLCB1(0)
10:114035798_G	10	114035798	C	G	4	6.197e-06	0.002311	-0.0108	-0.0122	0.0497	61.68	-0.014	-0.007	-0.0251	-0.0061	rs4918733	ACSL5(-98.12kb)|GPAM(+92.26kb)|GUCY2GP(-32.14kb)|TECTB(-7.694kb)|VTI1A(-171kb)|ZDHHC6(-154.3kb)
20:8814540_T	20	8814540	C	T	3	6.379e-06	0.0003222	0.0446	0.043	0.2456	28.78	NA	0.0249	0.0332	0.0612	rs6108199	PLCB1(0)
4:121390147_G	4	121390147	A	G	4	6.463e-06	6.463e-06	-0.0207	-0.0207	0.4057	0	-0.017	-0.0284	-0.0026	-0.0234	rs72672557	.
20:8814976_T	20	8814976	C	T	3	6.466e-06	0.0001224	0.0451	0.044	0.2815	21.12	NA	0.0274	0.0324	0.0613	rs117575574	PLCB1(0)
18:32329860_G	18	32329860	A	G	4	6.656e-06	6.656e-06	-0.0464	-0.0464	0.982	0	-0.0525	-0.0469	-0.0485	-0.0418	rs138563322	DTNA(0)
6:3711046_G	6	3711046	A	G	4	6.738e-06	6.738e-06	0.0233	0.0233	0.9532	0	0.0202	0.0205	0.026	0.0265	rs9502063	FAM50B(-138.6kb)|PXDC1(-11.79kb)
20:8814368_C	20	8814368	G	C	3	7.004e-06	0.0001212	0.0451	0.044	0.2831	20.75	NA	0.0275	0.0325	0.0614	rs147447332	PLCB1(0)
20:8807836_A	20	8807836	G	A	3	7.064e-06	0.0001224	0.0468	0.0456	0.286	20.1	NA	0.0267	0.0357	0.0629	rs117775772	PLCB1(0)
6:134381720_T	6	134381720	G	T	4	7.289e-06	0.0001182	0.0493	0.0504	0.2588	25.47	0.0992	0.0315	0.0408	0.0454	rs77502608	HMGA1P7(-53.39kb)|SGK1(-108.7kb)|SLC2A12(+7.931kb)|TBPL1(+73.08kb)|TCF21(+165kb)
11:675489_G	11	675489	A	G	3	7.368e-06	7.368e-06	0.0569	0.0569	0.7383	0	NA	0.0604	0.0735	0.0471	rs147910294	C11orf35(+114.7kb)|CD151(-157.5kb)|CDHR5(+50.42kb)|CEND1(-111.6kb)|CHID1(-192.4kb)|DEAF1(0)|DRD4(+34.78kb)|EFCAB4A(-152.1kb)|EPS8L2(-30.63kb)|HRAS(+139.9kb)|IRF7(+59.49kb)|LOC143666(+99.6kb)|LRRC56(+120.6kb)|MIR210(+107.3kb)|MIR210HG(+107kb)|NS3BP(-104kb)|PDDC1(-91.73kb)|PHRF1(+63.27kb)|PIDD(-123.7kb)|PNPLA2(-143.4kb)|POLR2L(-164.2kb)|PTDSS2(+184.1kb)|RASSF7(+111.5kb)|RNH1(+168.2kb)|RPLP2(-134.4k…
10:114037478_A	10	114037478	G	A	4	7.417e-06	0.001335	-0.0107	-0.0118	0.0843	54.82	-0.0133	-0.0067	-0.0241	-0.0068	rs10885323	ACSL5(-96.44kb)|GPAM(+93.94kb)|GUCY2GP(-30.46kb)|TECTB(-6.014kb)|VTI1A(-169.3kb)|ZDHHC6(-152.6kb)
10:114048030_T	10	114048030	C	T	4	7.476e-06	6.321e-05	-0.011	-0.0114	0.2768	22.31	-0.0139	-0.0078	-0.0211	-0.0078	rs2419616	ACSL5(-85.88kb)|GPAM(+104.5kb)|GUCY2GP(-19.9kb)|TECTB(0)|VTI1A(-158.7kb)|ZDHHC6(-142kb)
11:674638_T	11	674638	C	T	3	7.511e-06	7.511e-06	0.0568	0.0568	0.7337	0	NA	0.0605	0.0735	0.0469	rs35303725	C11orf35(+113.9kb)|CD151(-158.3kb)|CDHR5(+49.57kb)|CEND1(-112.5kb)|CHID1(-193.2kb)|DEAF1(0)|DRD4(+33.93kb)|EFCAB4A(-152.9kb)|EPS8L2(-31.48kb)|HRAS(+139.1kb)|IRF7(+58.64kb)|LOC143666(+98.75kb)|LRRC56(+119.7kb)|MIR210(+106.4kb)|MIR210HG(+106.2kb)|NS3BP(-104.8kb)|PDDC1(-92.58kb)|PHRF1(+62.42kb)|PIDD(-124.5kb)|PNPLA2(-144.3kb)|POLR2L(-165.1kb)|PTDSS2(+183.3kb)|RASSF7(+110.6kb)|RNH1(+167.4kb)|RPLP2(-1…
11:674800_A	11	674800	G	A	3	7.615e-06	7.615e-06	0.0568	0.0568	0.7343	0	NA	0.0604	0.0735	0.0469	rs139679730	C11orf35(+114kb)|CD151(-158.2kb)|CDHR5(+49.73kb)|CEND1(-112.3kb)|CHID1(-193.1kb)|DEAF1(0)|DRD4(+34.1kb)|EFCAB4A(-152.8kb)|EPS8L2(-31.32kb)|HRAS(+139.2kb)|IRF7(+58.8kb)|LOC143666(+98.92kb)|LRRC56(+119.9kb)|MIR210(+106.6kb)|MIR210HG(+106.3kb)|NS3BP(-104.7kb)|PDDC1(-92.42kb)|PHRF1(+62.58kb)|PIDD(-124.4kb)|PNPLA2(-144.1kb)|POLR2L(-164.9kb)|PTDSS2(+183.4kb)|RASSF7(+110.8kb)|RNH1(+167.5kb)|RPLP2(-135.1…
1:46732948_G	1	46732948	C	G	4	7.677e-06	0.0005695	-0.0153	-0.0155	0.1641	41.26	-0.0167	-0.0045	-0.0291	-0.0141	rs28363229	FAAH(-127kb)|LOC729041(-166.6kb)|LRRC41(-11.12kb)|LURAP1(+46.02kb)|NSUN4(-72.9kb)|PIK3R3(+134.2kb)|POMGNT1(+46.97kb)|RAD54L(0)|TSPAN1(+81.31kb)|UQCRH(-36.43kb)
6:134366022_A	6	134366022	G	A	4	7.929e-06	0.0001776	0.048	0.0487	0.2479	27.35	0.0931	0.0281	0.034	0.0466	rs76771578	HMGA1P7(-69.09kb)|MGC34034(+190.9kb)|SGK1(-124.4kb)|SLC2A12(0)|TBPL1(+57.38kb)|TCF21(+149.3kb)
11:663203_C	11	663203	T	C	3	8.076e-06	8.076e-06	0.0556	0.0556	0.7308	0	NA	0.0597	0.0717	0.0457	rs149020372	C11orf35(+102.4kb)|CD151(-169.7kb)|CDHR5(+38.14kb)|CEND1(-123.9kb)|DEAF1(0)|DRD4(+22.5kb)|EFCAB4A(-164.4kb)|EPS8L2(-42.92kb)|HRAS(+127.7kb)|IRF7(+47.2kb)|LOC143666(+87.32kb)|LRRC56(+108.3kb)|MIR210(+95kb)|MIR210HG(+94.75kb)|NS3BP(-116.2kb)|PDDC1(-104kb)|PHRF1(+50.98kb)|PIDD(-136kb)|PNPLA2(-155.7kb)|POLR2L(-176.5kb)|PTDSS2(+171.8kb)|RASSF7(+99.18kb)|RNH1(+155.9kb)|RPLP2(-146.7kb)|SCT(+36.03kb)|SLC…
6:134366067_T	6	134366067	C	T	4	8.099e-06	0.0001747	0.048	0.0486	0.2495	27.06	0.0929	0.028	0.034	0.0466	rs77361609	HMGA1P7(-69.04kb)|MGC34034(+190.9kb)|SGK1(-124.3kb)|SLC2A12(0)|TBPL1(+57.43kb)|TCF21(+149.4kb)
6:107992735_C	6	107992735	G	C	4	8.134e-06	0.01038	-0.0252	-0.0254	0.043	63.18	-0.0573	-0.0102	-0.0079	-0.0263	rs17068500	SCML4(-30.63kb)|SEC63(-196.2kb)|SOBP(+10.22kb)
6:107991514_C	6	107991514	T	C	4	8.208e-06	0.0111	-0.0253	-0.0254	0.0402	63.84	-0.0574	-0.0097	-0.008	-0.0268	rs7754301	SCML4(-31.85kb)|SEC63(-197.4kb)|SOBP(+9.001kb)
8:62110293_A	8	62110293	G	A	4	8.419e-06	8.419e-06	-0.063	-0.063	0.5915	0	-0.0526	-0.0691	-0.0206	-0.0775	rs62525828	CLVS1(-90.23kb)
6:134357726_C	6	134357726	G	C	4	8.523e-06	8.523e-06	0.0408	0.0408	0.7117	0	0.0601	0.0331	0.0318	0.0373	rs7739733	HMGA1P7(-77.38kb)|MGC34034(+182.6kb)|SGK1(-132.7kb)|SLC2A12(0)|TBPL1(+49.09kb)|TCF21(+141.1kb)
10:114046808_A	10	114046808	T	A	4	8.99e-06	6.441e-05	-0.0109	-0.0113	0.2835	21.12	-0.0138	-0.0081	-0.0209	-0.0075	rs7904701	ACSL5(-87.11kb)|GPAM(+103.3kb)|GUCY2GP(-21.13kb)|TECTB(0)|VTI1A(-159.9kb)|ZDHHC6(-143.2kb)
6:134361137_A	6	134361137	T	A	4	9.295e-06	9.295e-06	0.0413	0.0413	0.7101	0	0.061	0.0319	0.0386	0.0365	rs9389134	HMGA1P7(-73.97kb)|MGC34034(+186kb)|SGK1(-129.2kb)|SLC2A12(0)|TBPL1(+52.5kb)|TCF21(+144.5kb)
14:59878334_C	14	59878334	G	C	4	9.407e-06	9.407e-06	-0.0104	-0.0104	0.8032	0	-0.0084	-0.0105	-0.0161	-0.0095	rs1253153	CCDC175(-93.45kb)|DAAM1(+40.21kb)|GPR135(-51.9kb)|JKAMP(-72.83kb)|L3HYPDH(-61.07kb)|RTN1(-184.4kb)
14:59862624_C	14	59862624	T	C	4	9.437e-06	9.437e-06	-0.0106	-0.0106	0.8038	0	-0.0093	-0.0105	-0.0165	-0.0094	rs1755700	CCDC175(-109.2kb)|DAAM1(+24.5kb)|GPR135(-67.62kb)|JKAMP(-88.54kb)|L3HYPDH(-76.78kb)
18:32338481_A	18	32338481	G	A	4	9.48e-06	9.48e-06	-0.0433	-0.0433	0.9729	0	-0.0481	-0.0454	-0.048	-0.0377	rs141021088	DTNA(0)
1:46664249_G	1	46664249	A	G	4	9.513e-06	0.0007385	-0.0157	-0.0164	0.142	44.89	-0.0188	-0.0072	-0.0322	-0.0118	rs28364741	FAAH(-195.7kb)|LRRC41(-79.82kb)|LURAP1(-4.756kb)|MAST2(+162.5kb)|NSUN4(-141.6kb)|PIK3R3(+65.54kb)|POMGNT1(0)|RAD54L(-49.12kb)|TSPAN1(+12.62kb)|UQCRH(-105.1kb)
3:41386622_T	3	41386622	C	T	4	9.59e-06	0.0008122	-0.0355	-0.0358	0.1938	36.39	-0.0665	-0.0149	-0.0267	-0.0324	rs115190709	CTNNB1(+104.7kb)|ULK4(0)
14:59866976_A	14	59866976	G	A	4	9.649e-06	9.649e-06	-0.0106	-0.0106	0.8124	0	-0.0092	-0.0104	-0.0164	-0.0095	rs1253144	CCDC175(-104.8kb)|DAAM1(+28.85kb)|GPR135(-63.26kb)|JKAMP(-84.18kb)|L3HYPDH(-72.43kb)|RTN1(-195.7kb)
4:121382460_C	4	121382460	T	C	4	9.712e-06	9.712e-06	-0.0199	-0.0199	0.4139	0	-0.0149	-0.0289	-0.0037	-0.022	rs114317985	.
10:114049713_C	10	114049713	T	C	4	9.837e-06	1.614e-05	-0.0109	-0.0109	0.3668	5.24	-0.0136	-0.0082	-0.0197	-0.0077	rs11195876	ACSL5(-84.2kb)|GPAM(+106.2kb)|GUCY2GP(-18.22kb)|TECTB(0)|VTI1A(-157kb)|ZDHHC6(-140.3kb)

## Sheet: Suppl 7 AROT gene-wise
RANK	GENE	CHR	START	STOP	NSNPS	NPARAM	ZSTAT	P_JOINT	P_SNPWISE_MEAN	P_SNPWISE_TOP1	STRAND	HUGO
1	23293	17	1763133	2407069	1594	114	5.4005	3.3236e-08	1.3451e-07	0.00020347	-	SMG6
2	79066	17	2119343	2615200	1185	111	5.2567	7.3337e-08	2.7254e-07	0.00014988	-	METTL16
3	4335	17	2087354	2504258	1045	100	5.1214	1.5164e-07	4.2226e-07	9.3657e-05	-	MNT
4	9905	17	2040806	2484353	1117	100	5.1145	1.5728e-07	8.5353e-07	6.9836e-05	+	SGSM2
5	23345	6	152242819	153158534	3102	235	4.4789	3.7522e-06	1.0258e-06	0.015375	-	SYNE1
6	55720	17	2025972	2440678	1015	98	5.0211	2.5689e-07	1.3182e-06	0.00011037	-	TSR1
7	63826	17	2007244	2428553	1010	90	5.0261	2.5031e-07	1.6095e-06	6.7697e-05	+	SRR
8	158297	9	18727891	19233256	2109	154	4.1578	1.6066e-05	1.6759e-06	0.011874	-	SAXO1
9	2099	6	151811631	152624409	2731	201	4.1443	1.7043e-05	3.2405e-06	0.023282	+	ESR1
10	10670	9	18849372	19251023	1700	116	3.9435	4.0144e-05	7.7331e-06	0.012588	+	RRAGA
11	3090	17	1757454	2162981	1027	113	4.5918	2.1975e-06	1.2874e-05	0.00026355	+	HIC1
12	1801	17	1733431	2147183	1058	119	4.4984	3.4235e-06	1.815e-05	0.00046807	+	DPH1
13	124641	17	1745277	2146725	1021	115	4.4581	4.1345e-06	2.1515e-05	0.00044554	+	OVCA2
14	54801	9	18853135	19302940	1868	125	3.7405	9.1839e-05	2.6045e-05	0.01226	-	HAUS6
15	28976	3	128398333	128831957	1000	78	3.7366	9.3249e-05	3.5145e-05	0.013505	+	ACAD9
16	9945	5	179527698	179980341	1789	175	3.6958	0.00010959	3.7698e-05	0.008506	-	GFPT2
17	56006	19	44032851	44459142	1310	136	4.2803	9.3303e-06	4.0133e-05	0.001285	-	SMG9
18	100132731	3	128429002	128864843	955	71	3.709	0.00010402	4.1021e-05	0.016985	-	LOC100132731
19	92949	9	18274079	19110948	3337	263	3.5068	0.00022676	4.4323e-05	0.017867	+	ADAMTSL1
20	57472	5	179721412	180205358	1820	158	3.7562	8.6241e-05	5.4296e-05	0.0092678	+	CNOT6
21	146760	17	1637971	2128178	1344	135	4.1522	1.6464e-05	6.2503e-05	0.0014137	-	RTN4RL1
22	56269	19	44020214	44424173	1228	132	4.2681	9.8583e-06	6.3323e-05	0.00077146	+	IRGC
23	57501	3	128489779	128919915	842	76	3.5798	0.00017192	8.332e-05	0.013669	-	KIAA1257
24	3783	19	44070685	44486269	1282	121	4.2871	9.0526e-06	9.0134e-05	0.0009374	-	KCNN4
25	123	9	18915759	19327604	1647	114	3.4867	0.00024454	9.8632e-05	0.010943	-	PLIN2
26	7407	6	31545295	31963712	1184	87	3.7194	9.9865e-05	0.00011161	0.0028388	-	VARS
27	5601	5	179460594	179919071	1759	168	3.6032	0.00015717	0.00011424	0.0065914	-	MAPK9
28	57819	6	31565169	31974761	1101	80	3.558	0.00018684	0.00011796	0.0065453	-	LSM2
29	390940	19	43880952	44286256	1203	127	3.8765	5.2977e-05	0.00012368	0.0012779	+	PINLYP
30	3305	6	31577396	31990093	1053	80	3.6637	0.00012428	0.0001248	0.0038346	-	HSPA1L
31	401251	6	31530773	31932627	1194	87	3.5899	0.00016543	0.00013074	0.0038444	+	SAPCD1
32	80737	6	31533178	31945108	1219	87	3.5264	0.00021061	0.00015579	0.0057591	-	VWA7
33	3303	6	31582952	31985719	1038	76	3.5398	0.00020019	0.00015866	0.0058456	+	HSPA1A
34	50854	6	31602693	32007541	974	99	3.565	0.0001819	0.00016392	0.0065839	+	C6orf48
35	134083	5	179966123	180367058	1421	145	3.2001	0.00068689	0.00016693	0.092604	-	OR2Y1
36	79173	19	13793168	14216909	578	73	3.0705	0.0010687	0.00019033	0.11812	-	C19orf57
37	3304	6	31589964	31998032	1008	80	3.693	0.0001108	0.00019045	0.0021316	+	HSPA1B
38	126298	19	43888519	44300287	1245	134	3.7888	7.5701e-05	0.00019204	0.0013927	-	IRGQ
39	4245	5	180017541	180437939	1298	144	3.1694	0.00076369	0.00019368	0.075841	-	MGAT1
40	153241	5	122480579	122959286	1239	89	3.0283	0.0012298	0.00020507	0.07947	-	CEP120
41	54862	19	13816956	14241693	578	74	3.0524	0.0011352	0.00021962	0.12845	+	CC2D1A
42	4758	6	31626829	32030709	968	101	3.58	0.00017177	0.00022365	0.0048405	-	NEU1
43	342977	19	13788063	14191571	571	75	3.0136	0.0012907	0.00023364	0.1266	+	NANOS3
44	284346	19	43837244	44240290	1193	125	3.7463	8.9736e-05	0.00023411	0.0014893	+	ZNF575
45	4439	6	31507725	31930455	1322	92	3.5288	0.00020875	0.00023923	0.0029984	+	MSH5
46	7135	1	201172895	201590874	1561	169	2.7622	0.002871	0.00024593	0.18473	-	TNNI1
47	79825	3	128520131	128959585	823	74	3.3636	0.00038471	0.00024846	0.015844	+	EFCC1
48	55667	9	19030763	19574137	1682	132	3.4004	0.0003364	0.00024847	0.014975	+	DENND4C
49	7515	19	43847464	44279730	1258	126	3.7741	8.0299e-05	0.00025597	0.0012088	-	XRCC1
50	116362	1	9857255	10276078	722	60	3.6748	0.000119	0.00026097	0.0066114	+	RBP7
51	3898	1	201149966	201568669	1594	167	2.7684	0.002817	0.00026199	0.17077	-	LAD1
52	7139	1	201128136	201546836	1567	158	2.7597	0.0028923	0.00026728	0.16588	-	TNNT2
53	285220	3	96333425	97667786	2043	105	3.6676	0.00012242	0.00026833	0.005121	+	EPHA6
54	80736	6	31630969	32046823	984	102	3.5558	0.00018839	0.00027527	0.0052309	-	SLC44A4
55	79177	19	43900544	44304587	1228	133	3.776	7.9696e-05	0.00027538	0.0010653	+	ZNF576
56	1192	6	31498358	31905095	1309	96	3.3924	0.00034639	0.00027725	0.0054637	-	CLIC1
57	255426	5	179327795	179836130	1680	171	3.4629	0.00026721	0.00028927	0.0073218	-	RASGEF1C
58	9439	6	131695106	132149379	1165	93	3.4033	0.00033291	0.00028942	0.0070922	-	MED23
59	146562	16	4584289	4999397	1294	99	3.5024	0.00023055	0.00028964	0.0039714	+	C16orf71
60	23612	1	201234607	201638299	1449	161	2.7175	0.0032885	0.00029006	0.18856	-	PHLDA3
61	79883	19	13842000	14264204	566	72	3.0123	0.0012962	0.00029138	0.11263	-	PODNL1
62	26048	16	4600815	5017219	1378	110	3.5361	0.00020305	0.00030297	0.0035004	-	ZNF500
63	10277	1	9893041	10441297	1150	50	3.5978	0.00016044	0.00031861	0.0061394	+	UBE4B
64	5329	19	43950247	44374498	1292	142	3.8073	7.0237e-05	0.00033133	0.001155	-	PLAUR
65	7879	3	128244975	128733641	1386	83	3.2208	0.00063916	0.00036707	0.014376	+	RAB7A
66	23564	6	31494817	31898039	1327	93	3.3789	0.0003639	0.00039267	0.0041513	-	DDAH2
67	1465	1	201252658	201676387	1479	162	2.6649	0.0038504	0.00039474	0.19601	-	CSRP1
68	23474	19	43810871	44231408	1245	127	3.7022	0.00010685	0.00039598	0.001004	-	ETHE1
69	8500	11	69916806	70430607	1408	132	3.2038	0.00067824	0.00040132	0.027262	+	PPFIA1
70	64802	1	9803486	10245556	675	61	3.563	0.00018329	0.00040185	0.0059073	+	NMNAT1
71	27019	9	34258750	34720987	979	95	2.9152	0.0017773	0.00041407	0.084541	+	DNAI1
72	93166	5	122224841	122729960	1694	121	2.8653	0.0020833	0.00042001	0.076937	+	PRDM6
73	10919	6	31647536	32065464	975	102	3.4469	0.0002835	0.00044281	0.006387	-	EHMT2
74	3221	12	54188716	54649814	1040	122	3.4792	0.00025147	0.00044835	0.0038963	+	HOXC4
75	5317	1	201052580	201502121	1695	159	2.6056	0.0045851	0.0004572	0.22475	+	PKP1
76	318	9	34129504	34543711	821	67	2.9276	0.001708	0.00046518	0.073	+	NUDT2
77	80739	6	31491121	31894487	1345	92	3.3524	0.00040061	0.00047039	0.0041569	+	C6orf25
78	64318	10	95892989	96322715	847	76	2.6802	0.0036786	0.00048487	0.17564	-	NOC3L
79	124404	16	4627615	5038522	1423	114	3.4692	0.00026099	0.00048566	0.00331	-	SEPT12
80	203259	9	34198182	34658568	935	82	2.8254	0.0023614	0.00050046	0.10653	-	FAM219A
81	221496	6	33538990	33956906	1889	146	3.5453	0.00019606	0.0005187	0.0054191	-	LEMD2
82	80740	6	31486425	31889511	1367	94	3.2722	0.00053353	0.0005259	0.0063812	-	LY6G6C
83	100170229	19	43916253	44318650	1247	143	3.6514	0.00013042	0.00052868	0.0010153	+	SRRM5
84	84688	9	34179017	34597898	875	78	2.8307	0.0023221	0.00056228	0.092939	-	C9orf24
85	717	6	31665562	32113449	1065	86	3.2901	0.00050078	0.00056427	0.010175	+	C2
86	4295	6	33562449	33971793	1856	154	3.5596	0.00018574	0.00056566	0.0051657	-	MLN
87	58530	6	31483048	31885698	1382	93	3.1812	0.00073333	0.00056882	0.0099182	+	LY6G6D
88	1589	6	31806093	32209447	1183	92	3.0603	0.0011055	0.00058473	0.022587	+	CYP21A2
89	91057	11	27160061	27584795	1048	76	3.5961	0.00016154	0.00060564	0.0055827	-	CCDC34
90	383	6	131694344	132105472	1060	78	3.1557	0.00080057	0.00062702	0.011936	+	ARG1
91	23583	12	54374142	54782778	602	93	3.4459	0.0002846	0.00063549	0.002262	-	SMUG1
92	401145	4	90848684	92723370	5400	264	2.5231	0.0058161	0.00064715	0.37384	+	CCSER1
93	57462	9	34168907	34576894	839	72	2.8062	0.0025064	0.0006789	0.089131	-	KIAA1161
94	92304	5	179817105	180218487	1484	139	2.4501	0.007141	0.0006793	0.464	-	SCGB3A1
95	55322	5	31332373	31755165	1538	171	3.4739	0.00025644	0.00069474	0.0061252	+	C5orf22
96	89777	18	61023393	61434336	1195	80	2.9089	0.0018137	0.000702	0.11526	+	SERPINB12
97	345757	5	99671051	100122440	876	68	2.8829	0.0019699	0.0007046	0.093135	+	FAM174A
98	124401	16	4546500	4984378	1300	91	3.3919	0.000347	0.00070623	0.0030609	-	ANKS3
99	259215	6	31474625	31878372	1444	98	3.236	0.00060616	0.00072357	0.0063981	+	LY6G6F
100	221527	6	31667394	32069769	951	100	3.4241	0.00030839	0.00074644	0.0048438	-	ZBTB12
101	440335	16	4638398	5046492	1442	109	3.3263	0.00044011	0.00075373	0.0040017	+	SMIM22
102	126299	19	43911376	44324298	1278	146	3.6608	0.00012571	0.00079299	0.00063916	-	ZNF428
103	79641	16	4646963	5052951	1443	111	3.3025	0.00047908	0.00080569	0.004137	-	ROGDI
104	5575	7	388834	967313	587	33	3.2092	0.00066557	0.00080969	0.0018181	-	PRKAR1B
105	54919	7	566338	1026116	763	54	3.2265	0.00062656	0.0008251	0.0034472	+	DNAAF5
106	375704	9	34321040	34723037	861	91	2.75	0.0029799	0.00084302	0.093517	-	ENHO
107	4155	18	74490789	75044774	2385	204	2.9624	0.0015262	0.00085632	0.049332	-	MBP
108	347240	9	34052378	34529198	1015	58	2.9074	0.0018221	0.00087214	0.042293	-	KIF24
109	401190	5	63601774	64109285	1017	91	3.2035	0.0006789	0.00089349	0.010312	+	RGS7BP
110	202559	6	62189865	63196100	3058	70	3.0408	0.0011799	0.0008941	0.025916	-	KHDRBS2
111	23232	10	95961956	96496089	1039	58	2.5673	0.0051243	0.00089881	0.15315	+	TBC1D12
112	140625	1	2738046	3139467	1259	121	2.986	0.0014134	0.00089883	0.049892	+	ACTRT2
113	124491	16	75277136	75698584	1510	73	3.1493	0.00081826	0.00090681	0.020863	-	TMEM170A
114	63976	1	2785565	3555185	2323	258	2.8796	0.001991	0.00093247	0.068477	+	PRDM16
115	730112	9	35361827	35763896	706	90	2.5952	0.0047275	0.000934	0.16171	-	FAM166B
116	146691	17	17546822	18075784	785	55	3.4074	0.00032789	0.00094029	0.0031767	-	TOM1L2
117	721	6	31782572	32203195	1188	93	3.1312	0.00087038	0.00094328	0.0086484	+	C4B
118	23095	1	10070606	10641664	1355	54	3.314	0.00045992	0.00094474	0.0046286	+	KIF1B
119	90379	19	13863319	14272256	515	64	2.827	0.0023492	0.00095779	0.080507	+	DCAF15
120	5352	3	145587225	146079282	1637	101	2.6052	0.0045916	0.00099366	0.19754	-	PLOD2
121	3710	6	33387951	33864351	2091	120	3.1487	0.00081994	0.00099539	0.012091	+	ITPR3
122	5268	18	60944144	61372318	1075	93	2.7613	0.0028786	0.00099833	0.1644	+	SERPINB5
123	284348	19	44100079	44524808	1310	111	3.8184	6.7169e-05	0.0010003	0.0013042	-	LYPD5
124	84328	1	9782168	10203460	570	60	3.2827	0.00051406	0.0010213	0.0055448	-	LZIC
125	84062	6	15323032	15863289	1486	112	3.1626	0.00078192	0.0010487	0.0084783	-	DTNBP1
126	5275	18	61054431	61466433	1249	78	2.8224	0.0023834	0.0010545	0.10611	+	SERPINB13
127	5307	5	134163424	134569964	780	113	2.5482	0.0054146	0.0010901	0.26293	-	PITX1
128	5989	19	13872342	14317134	519	61	2.7821	0.0027002	0.0011456	0.089694	-	RFX1
129	3720	6	15046206	15722273	1881	126	2.9901	0.0013942	0.0011737	0.012543	+	JARID2
130	2531	18	60794971	61234506	1271	156	2.7132	0.0033316	0.0011842	0.16184	-	KDSR
131	7920	6	31454726	31871137	1664	105	3.1306	0.0008723	0.0012387	0.0056501	-	ABHD16A
132	9525	18	60856423	61289752	1233	134	2.7611	0.00288	0.0012578	0.12363	-	VPS4B
133	55366	11	27187508	27694338	1116	87	3.3197	0.00045063	0.0012652	0.0097192	-	LGR4
134	386685	21	45917087	46317959	1521	137	2.5369	0.0055925	0.0012839	0.22931	+	KRTAP10-12
135	60526	2	20683788	21222890	1619	196	2.2001	0.013902	0.0012858	0.59403	-	LDAH
136	3310	1	161294036	161696687	992	83	2.5733	0.0050362	0.0012935	0.15238	+	HSPA6
137	80741	6	31444461	31848150	1724	105	3.0422	0.0011741	0.0013071	0.0085883	-	LY6G5C
138	353332	21	45901491	46302078	1470	127	2.5398	0.0055452	0.0013532	0.20151	-	KRTAP12-1
139	2324	5	179828506	180276624	1654	163	2.5804	0.0049337	0.0013669	0.12739	-	FLT4
140	9853	9	35290007	35761895	800	91	2.5345	0.0056311	0.0013954	0.14835	+	RUSC2
141	199731	19	43926519	44343991	1314	148	3.5171	0.00021818	0.0014183	0.00096635	-	CADM4
142	151449	2	20666424	21071250	1282	149	2.2034	0.013784	0.0014328	0.50837	+	GDF7
143	84300	6	33464538	33879528	1993	128	3.2593	0.00055847	0.001446	0.0047333	-	UQCC2
144	79583	16	75372015	75790184	1372	89	2.6534	0.0039838	0.0014752	0.11319	-	TMEM231
145	23563	16	75362428	75770180	1358	91	2.78	0.002718	0.001499	0.061046	-	CHST5
146	117283	6	33489415	33914762	2036	138	3.1777	0.00074221	0.001511	0.008997	-	IP6K3
147	58496	6	31438728	31840227	1752	107	3.0068	0.0013199	0.0015507	0.010762	+	LY6G5B
148	219681	10	23016954	23527452	1146	87	2.179	0.014664	0.0015613	0.33863	+	ARMC3
149	65249	19	13706258	14143068	663	85	2.5498	0.0053899	0.0015745	0.18861	+	ZSWIM4
150	4166	16	75307022	75728926	1464	80	3.0342	0.0012058	0.0015773	0.022868	-	CHST6
151	83450	17	17676127	18120203	682	47	3.4199	0.00031326	0.0015801	0.0022613	+	LRRC48
152	59336	6	99854650	100263454	1306	69	2.4816	0.0065404	0.0016238	0.096371	+	PRDM13
153	6720	17	17514663	17940331	639	50	2.668	0.0038153	0.0016445	0.048502	-	SREBF1
154	84656	16	4653204	5097383	1572	124	3.1318	0.00086864	0.0016767	0.0046806	-	GLYR1
155	84309	16	4543526	4945860	1162	82	2.8174	0.0024204	0.0017445	0.028708	+	NUDT16L1
156	55290	8	37501398	37907431	364	66	3.0177	0.0012735	0.0017649	0.019792	-	BRF2
157	5154	7	336895	759481	44	10	3.4556	0.00027457	0.0017991	0.00029251	-	PDGFA
158	8925	15	63700817	64326148	1809	89	2.7949	0.002596	0.0018144	0.037291	-	HERC1
159	91647	17	17721334	18142483	699	49	3.3732	0.0003715	0.0018875	0.0023437	-	ATPAF2
160	653583	19	43779255	44209073	1275	133	3.3572	0.00039363	0.0018912	0.0012308	-	PHLDB3
161	5169	6	131758375	132268550	1273	119	2.4313	0.0075224	0.0019138	0.16481	+	ENPP3
162	257177	1	161134521	161537673	1110	72	2.6231	0.0043567	0.0019142	0.094502	-	CFAP126
163	2006	7	73242119	73684237	762	97	2.8712	0.0020448	0.0019395	0.017422	+	ELN
164	11345	16	75400249	75811779	1314	84	2.5963	0.0047111	0.0019762	0.1128	+	GABARAPL2
165	23066	3	12638171	13076313	1233	119	2.7375	0.0030957	0.0020152	0.038713	+	CAND2
166	10884	5	44609027	45015616	553	36	2.6781	0.0037025	0.0020407	0.061286	+	MRPS30
167	596	18	60590579	61187011	1760	211	2.4255	0.007643	0.0020492	0.25248	-	BCL2
168	7016	9	35405281	35810038	742	91	2.3917	0.0083849	0.0020841	0.16932	+	TESK1
169	3222	12	54210642	54629145	985	117	3.2976	0.00048763	0.0021333	0.0036602	+	HOXC5
170	7260	2	2992741	3581653	1931	156	2.7052	0.0034132	0.0021471	0.048566	-	TSSC1
171	3223	12	54210642	54624607	981	117	3.3287	0.00043624	0.0021621	0.0029937	+	HOXC6
172	1982	11	10618593	11030582	1320	139	2.9206	0.0017466	0.002172	0.021847	-	EIF4G2
173	3984	7	73298107	73736855	764	100	2.7984	0.0025676	0.0021807	0.019546	+	LIMK1
174	9374	6	31921229	32331458	1800	100	3.007	0.0013194	0.0021986	0.0077816	+	PPT2
175	55039	8	125263048	125665267	1297	117	3.2249	0.00063	0.0022031	0.0018434	+	TRMT12
176	10428	16	75127608	75667387	2036	100	2.8757	0.0020159	0.0022122	0.027627	-	CFDP1
177	4222	17	41517757	41939262	857	87	2.7803	0.0027152	0.0022755	0.04527	-	MEOX1
178	1460	6	31432995	31837844	1815	109	2.9745	0.0014674	0.0023134	0.0080343	+	CSNK2B
179	353323	21	45886106	46286844	1426	122	2.3981	0.0082401	0.0023351	0.20635	-	KRTAP12-2
180	971	9	35409976	35818862	749	94	2.3663	0.0089828	0.0023458	0.16878	-	CD72
181	80863	6	31916140	32319720	1740	99	2.9695	0.0014913	0.0023701	0.0090085	-	PRRT1
182	100132074	1	41627328	42049263	1234	126	2.1423	0.016085	0.0023812	0.49108	+	FOXO6
183	347732	5	134103596	134547397	802	110	2.3501	0.0093837	0.0023879	0.24539	+	CATSPER3
184	79018	17	17742611	18171719	696	48	3.2563	0.00056434	0.0023971	0.0028712	+	GID4
185	3224	12	54202890	54606547	963	113	3.2691	0.00053936	0.0024034	0.0032836	+	HOXC8
186	4355	17	41752727	42187079	931	89	2.609	0.0045409	0.0024085	0.044388	-	MPP2
187	386683	21	45877849	46278258	1406	119	2.3727	0.0088291	0.0024466	0.19868	+	KRTAP12-3
188	2132	11	43917099	44466980	1769	174	2.2981	0.010777	0.0024844	0.21984	+	EXT2
189	629	6	31713721	32119861	965	101	3.0657	0.0010857	0.0024879	0.0070324	+	CFB
190	9717	16	4808318	5269156	1632	166	3.0374	0.0011932	0.0025234	0.0048283	+	SEC14L5
191	27076	19	43764946	44169831	1191	119	3.4116	0.00032295	0.0025267	0.00074216	-	LYPD3
192	84451	1	233263514	233720894	1690	154	2.4223	0.0077115	0.0025295	0.16436	+	KIAA1804
193	386684	21	45874130	46274576	1395	118	2.3688	0.0089241	0.0025744	0.18195	-	KRTAP12-4
194	284067	17	41657803	42062054	937	97	2.6	0.0046608	0.0025753	0.044849	+	C17orf105
195	117579	19	13939017	14341783	377	49	2.6285	0.0042875	0.0025777	0.071694	+	RLN3
196	2587	18	74762008	75182098	2157	196	2.6036	0.004612	0.0025849	0.062423	+	GALR1
197	7936	6	31719864	32126864	966	101	3.1028	0.00095834	0.0025949	0.0057195	-	NELFE
198	8048	11	19003577	19432118	1235	133	3.004	0.0013321	0.0026335	0.0094266	-	CSRP3
199	51271	9	33979003	34452521	1092	61	2.5664	0.0051383	0.0026338	0.072436	+	UBAP1
200	3225	12	54193877	54597121	966	112	3.2708	0.00053613	0.0026359	0.0032035	+	HOXC9
201	892	6	99790263	100216849	1325	69	2.4118	0.0079362	0.0026563	0.11431	-	CCNC
202	283953	16	8419502	8822226	2139	138	2.2786	0.011344	0.0026726	0.17856	-	TMEM114
203	2214	1	161311549	161720413	1000	95	2.3307	0.0098846	0.0026825	0.16162	-	FCGR3A
204	80864	6	31932382	32336062	1816	101	2.9652	0.0015125	0.0026997	0.0078938	+	EGFL8
205	643836	5	180072435	180488334	1216	121	2.6234	0.0043524	0.002702	0.05618	-	ZFP62
206	1845	17	41643489	42056368	958	99	2.596	0.0047156	0.0027087	0.044314	-	DUSP3
207	4208	5	87814058	88399922	939	97	2.7969	0.00258	0.0027416	0.019437	-	MEF2C
208	55287	3	12575392	13001038	1145	93	2.6587	0.0039222	0.0028069	0.042679	-	TMEM40
209	9637	2	36579397	37025333	1461	148	2.2673	0.011685	0.0028085	0.25747	-	FEZ2
210	3775	1	233549750	234008258	1717	178	2.5102	0.0060339	0.0028203	0.057645	+	KCNK1
211	3070	10	96105535	96562628	945	62	2.5218	0.0058376	0.0028494	0.076295	+	HELLS
212	9466	19	13942552	14363731	379	49	2.5533	0.0053358	0.002857	0.093006	+	IL27RA
213	51196	10	95553746	96288149	1441	121	2.2307	0.012852	0.0028578	0.27221	+	PLCE1
214	1788	2	25251421	25765459	973	120	3.1523	0.00080991	0.0028734	0.0037648	-	DNMT3A
215	146894	17	41724145	42140997	934	95	2.5795	0.0049477	0.0028756	0.044107	+	CD300LG
216	8772	11	69849269	70253508	1293	122	2.8461	0.0022131	0.0028825	0.01892	+	FADD
217	222537	6	114176750	114863540	1529	129	2.6023	0.0046305	0.0028894	0.067868	-	HS3ST5
218	118663	10	123830811	124297676	1625	159	2.1231	0.016872	0.0028967	0.30082	+	BTBD16
219	7918	6	31429006	31834060	1828	108	2.9068	0.0018257	0.0029741	0.0086358	-	GPANK1
220	90378	19	13999229	14401232	364	50	2.6268	0.0043092	0.0029831	0.059468	-	SAMD1
221	342979	19	13964179	14372908	359	47	2.644	0.004097	0.0029845	0.067985	-	PALM3
222	282973	10	133679367	134198482	1946	176	3.0294	0.001225	0.0030374	0.014051	+	JAKMIP3
223	11236	8	125287008	125700859	1266	117	3.1506	0.00081476	0.0030847	0.0027216	+	RNF139
224	1087	19	41977235	42392196	987	91	2.4907	0.0063745	0.003113	0.08273	-	CEACAM7
225	6499	6	31726581	32137532	991	103	3.0284	0.0012292	0.0031313	0.0069981	+	SKIV2L
226	3226	12	54174466	54584063	968	110	3.2432	0.00059093	0.0031579	0.0030801	+	HOXC10
227	22943	10	53874041	54277417	1002	102	2.3068	0.010533	0.0031783	0.13939	+	DKK1
228	9406	1	71328974	71746972	961	75	2.9707	0.0014856	0.0032018	0.0093788	-	ZRANB2
229	1048	19	42012530	42434437	950	90	2.4676	0.0068004	0.0032624	0.093013	+	CEACAM5
230	9646	11	10572749	11001295	1274	139	2.6511	0.0040114	0.003268	0.045365	+	CTR9
231	6391	1	161084166	161534541	1173	80	2.47	0.0067558	0.0032764	0.10423	+	SDHC
232	55107	11	69724408	70235651	1633	154	2.7524	0.0029583	0.003277	0.026852	+	ANO1
233	101927601	15	82811400	83218196	13	6	2.4166	0.0078327	0.0032861	0.056229	-	GOLGA6L19
234	6017	15	89553098	89964922	933	99	2.4334	0.0074789	0.0033006	0.13771	-	RLBP1
235	6184	3	128138813	128569719	1364	100	2.7114	0.0033502	0.0033176	0.027761	-	RPN1
236	10314	2	211095973	211542347	972	84	2.2923	0.010944	0.0033663	0.12281	-	LANCL1
237	55937	6	31420187	31825987	1892	113	2.8758	0.0020148	0.0033894	0.0088101	+	APOM
238	386678	21	45866331	46267567	1401	119	2.2796	0.011317	0.0033904	0.18336	+	KRTAP10-11
239	57827	6	31426075	31828549	1858	107	2.8669	0.0020729	0.0034521	0.0088335	-	C6orf47
240	646457	19	13992444	14396607	377	48	2.5776	0.0049746	0.0034996	0.065129	-	C19orf67
241	5480	5	122159078	122572425	1383	90	2.3327	0.0098309	0.003511	0.082331	-	PPIC
242	1797	6	31737588	32140032	965	103	3.0455	0.0011616	0.0036179	0.0057124	-	DXO
243	9564	16	75062928	75501951	1674	98	2.7394	0.0030772	0.0036463	0.028861	-	BCAR1
244	10579	10	123548689	124214057	2329	202	2.1918	0.014199	0.0036553	0.24462	+	TACC2
245	122876	14	63579549	63985593	1058	96	1.9978	0.022867	0.0036704	0.39194	-	GPHB5
246	113230	19	13983821	14385874	376	47	2.5705	0.0050771	0.0036708	0.064854	+	LOC113230
247	284349	19	44131445	44553050	1321	109	3.5145	0.00022026	0.0037399	0.0014782	+	ZNF283
248	1089	19	41925344	42333442	1020	86	2.5341	0.0056361	0.0037987	0.054541	-	CEACAM4
249	79733	11	19045610	19463202	1222	140	3.0029	0.001337	0.0037993	0.0077188	-	E2F8
250	54084	21	45717775	46331495	2013	183	2.1275	0.016689	0.0038012	0.31312	-	TSPEAR
251	25	9	133388266	133963062	1722	186	2.0019	0.022648	0.0038895	0.40448	+	ABL1
252	50964	17	41631099	42036156	933	97	2.5552	0.005306	0.0039218	0.044395	-	SOST
253	100130890	6	99768870	100181061	1259	65	2.3355	0.0097591	0.0039257	0.10791	+	TSTD3
254	8707	1	192947860	193355743	830	53	2.0955	0.018062	0.0039405	0.35323	-	B3GALT2
255	6161	3	12676444	13083081	1149	117	2.2394	0.012565	0.0039465	0.15845	-	RPL32
256	23295	16	4474825	4940975	1325	85	2.5561	0.0052922	0.0039964	0.044333	+	MGRN1
257	10743	17	17384787	17914767	942	70	2.3208	0.010148	0.0040443	0.080396	+	RAI1
258	4632	2	210954868	211379895	726	67	2.3373	0.0097126	0.0040453	0.089547	-	MYL1
259	80821	14	53303458	53820046	1369	73	2.8831	0.0019686	0.0040506	0.01567	-	DDHD1
260	1504	16	75052884	75458822	1509	95	2.7086	0.0033786	0.0041367	0.025377	+	CTRB1
261	1819	17	17791181	18211299	702	51	3.1475	0.00082342	0.0041617	0.0023281	+	DRG2
262	8859	6	31738952	32149223	986	105	3.0258	0.0012399	0.0041664	0.0054249	+	STK19
263	80223	8	37516465	37957015	399	72	2.8423	0.0022397	0.0041859	0.018293	-	RAB11FIP1
264	64342	2	20617564	21050867	1375	167	1.8761	0.030321	0.0042495	0.55887	-	HS1BP3
265	55215	15	89585634	90060362	1063	89	2.3281	0.0099543	0.0042621	0.13448	+	FANCI
266	29855	16	4696666	5132363	1516	119	2.8599	0.0021192	0.0042743	0.0062312	+	UBN1
267	10554	6	31935983	32345888	1919	102	2.8602	0.0021171	0.0043135	0.0063858	-	AGPAT1
268	5493	16	4732508	5187136	1537	145	2.8947	0.0018977	0.0043169	0.0048223	-	PPL
269	23536	16	75422718	75857221	1338	82	2.3677	0.0089487	0.0043328	0.12829	-	ADAT1
270	353333	21	45857273	46258372	1372	114	2.1929	0.014159	0.0043539	0.19115	+	KRTAP10-10
271	1373	2	211142406	211743831	1643	126	2.2144	0.0134	0.0044127	0.16304	+	CPS1
272	2815	3	128575459	128981254	656	69	2.7933	0.0026089	0.0044211	0.013133	+	GP9
273	79577	1	192891088	193423945	1181	51	2.1046	0.017663	0.0045204	0.31193	+	CDC73
274	252839	1	200903900	201340710	1505	158	2.1577	0.015476	0.0045425	0.16857	-	TMEM9
275	5122	5	95526040	95968985	1046	103	2.5014	0.0061848	0.0045832	0.067081	-	PCSK1
276	83872	1	185503683	186360085	1686	114	2.5752	0.0050085	0.0046134	0.033752	+	HMCN1
277	51112	2	3183446	3683342	1679	137	2.6083	0.0045491	0.0046242	0.02797	+	TRAPPC12
278	79541	6	131821609	132222541	924	104	2.1619	0.015311	0.0046428	0.17555	-	OR2A4
279	5733	1	71118036	71713497	1408	93	2.7664	0.0028344	0.0046678	0.0135	-	PTGER3
280	60529	11	44082278	44531735	1284	151	2.1729	0.014893	0.0046866	0.19037	-	ALX4
281	6048	6	31946162	32348570	1916	99	2.8148	0.0024401	0.0047371	0.0071565	+	RNF5
282	57088	3	145710122	146168966	1431	94	2.1777	0.014713	0.0047614	0.18394	-	PLSCR4
283	64881	13	61783818	62189655	1470	121	2.7699	0.0028033	0.0047701	0.017595	-	PCDH20
284	3642	20	20148765	20551593	774	103	3.067	0.0010813	0.0048187	0.0036198	+	INSM1
285	9922	3	12738542	13314652	1869	213	2.1617	0.015322	0.0048437	0.22552	-	IQSEC1
286	643854	6	131829581	132232157	931	106	2.1353	0.016367	0.0048494	0.18562	-	CTAGE9
287	2212	1	161275205	161689360	1032	86	2.113	0.017301	0.0048999	0.1976	+	FCGR2A
288	55288	17	30269473	30752746	747	61	1.9161	0.027676	0.004917	0.54776	+	RHOT1
289	4869	5	170614652	171037888	1018	121	2.7285	0.0031813	0.0049327	0.010139	+	NPM1
290	4356	17	41678167	42110547	1006	89	2.5167	0.0059229	0.0049618	0.031231	-	MPP3
291	51022	1	192865595	193275659	888	62	2.0423	0.020561	0.0050203	0.37518	-	GLRX2
292	4855	6	31962620	32391844	2429	98	2.6877	0.0035976	0.0050693	0.010409	-	NOTCH4
293	6750	3	187186694	187588201	1152	119	2.2357	0.012685	0.005093	0.1186	-	SST
294	3150	21	40514241	40921047	1331	75	2.1075	0.017535	0.0051428	0.18691	-	HMGN1
295	441098	5	99524925	99929362	727	52	2.3847	0.0085476	0.0051626	0.054711	+	LOC441098
296	23353	7	655194	1114557	1182	72	2.8298	0.0023287	0.0051694	0.003919	+	SUN1
297	5796	6	128089924	129041870	2003	147	2.682	0.0036596	0.0052038	0.01474	-	PTPRK
298	11072	17	35649951	36073603	743	89	2.6723	0.0037663	0.0052305	0.025567	+	DUSP14
299	282616	19	39559157	39960732	1088	120	2.0888	0.018365	0.0052753	0.2146	+	IFNL2
300	440387	16	75037994	75441072	1472	96	2.616	0.0044477	0.0052808	0.027416	-	CTRB2
301	720	6	31749834	32170457	1028	84	2.8855	0.001954	0.0052939	0.0062667	+	C4A
302	3227	12	54166910	54570203	949	109	3.1557	0.00080048	0.00531	0.0029638	+	HOXC11
303	85015	6	99680182	100163565	1524	76	2.1842	0.014474	0.0054157	0.15441	-	USP45
304	386676	21	45847040	46248295	1353	109	2.1274	0.016695	0.0054531	0.19905	+	KRTAP10-9
305	100996485	5	134168970	134880370	1516	196	1.9016	0.028611	0.0054971	0.42375	+	C5orf66
306	63940	6	31958543	32363300	2099	90	2.8106	0.0024726	0.0055047	0.0068464	-	GPSM3
307	51232	2	36383370	36978278	2081	185	1.9748	0.024143	0.00558	0.35354	+	CRIM1
308	25960	8	37454401	37901504	464	79	2.581	0.0049253	0.0056158	0.022386	+	ADGRA2
309	80014	4	183820463	184441930	1964	164	2.351	0.0093607	0.0056348	0.12641	+	WWC2
310	375298	2	182201399	182721834	1443	115	2.0713	0.019167	0.0056647	0.31894	-	CERKL
311	1854	15	48423215	48835570	577	41	2.3021	0.010665	0.0057011	0.081011	+	DUT
312	51608	7	716191	1136073	1263	76	2.7652	0.0028441	0.005702	0.00508	+	GET4
313	349633	11	111918876	112331583	862	84	1.9598	0.02501	0.0057838	0.2966	-	PLET1
314	57381	14	63471080	63960230	1233	99	1.7981	0.03608	0.0058151	0.42797	+	RHOJ
315	441631	12	30879536	31349537	1506	162	2.2594	0.011928	0.0058542	0.11892	+	TSPAN11
316	51172	16	4874845	5283942	1504	157	2.8732	0.0020316	0.0058773	0.0041154	-	NAGPA
317	23609	3	12398513	12825212	1161	74	2.536	0.0056064	0.0059277	0.029527	+	MKRN2
318	386681	21	45831996	46232871	1335	107	2.1055	0.017623	0.0059821	0.19943	+	KRTAP10-8
319	5587	14	29845685	30596899	1743	163	2.4595	0.0069558	0.0060275	0.042245	-	PRKD1
320	1271	9	34351425	34790713	969	98	2.2739	0.011487	0.0061257	0.094053	-	CNTFR
321	51125	8	41148081	41568499	1476	90	1.9998	0.022763	0.0061329	0.25426	+	GOLGA7
322	27240	9	35449295	35850947	739	91	2.1375	0.016278	0.0061494	0.15469	-	SIT1
323	23087	8	26942404	27368834	1322	110	2.011	0.02216	0.006212	0.21055	-	TRIM35
324	177	6	31948745	32352099	1933	98	2.9002	0.0018647	0.0062369	0.0034978	-	AGER
325	7327	21	45988495	46421751	1853	179	2.0199	0.021697	0.006272	0.27663	-	UBE2G2
326	5193	17	33701814	34105656	1146	90	2.1078	0.017525	0.0063194	0.1581	-	PEX12
327	5990	19	5793175	6310664	1531	124	1.9507	0.025545	0.0063984	0.28302	-	RFX2
328	129303	2	85625670	86029822	1119	102	2.299	0.010753	0.0064038	0.065392	-	TMEM150A
329	56998	1	9708334	10170316	627	73	2.8382	0.0022687	0.0064074	0.009133	-	CTNNBIP1
330	7485	21	40552213	40969815	1405	83	2.0288	0.021238	0.0064132	0.18712	+	WRB
331	143187	10	114006756	114778503	1675	194	2.1847	0.014455	0.0064174	0.16152	+	VTI1A
332	101180976	19	39536954	39939496	1154	124	2.0282	0.021272	0.0064442	0.21771	-	IFNL4
333	80746	3	12317748	12780672	1204	77	2.5139	0.0059707	0.0064451	0.043193	+	TSEN2
334	84766	12	3522122	4062366	1800	214	2.0962	0.018034	0.0064769	0.20896	-	CRACR2A
335	1491	1	70676901	71105534	1064	115	2.3413	0.009609	0.0065173	0.069962	+	CTH
336	5894	3	12425100	12905700	1382	86	2.4234	0.0076887	0.0065569	0.05253	-	RAF1
337	463	16	72616784	73292534	1463	188	2.3251	0.010032	0.0066145	0.071851	-	ZFHX3
338	80714	19	19472516	19929725	939	89	2.6177	0.0044263	0.0066192	0.023215	-	PBX4
339	6738	1	192828552	193260907	934	62	1.9248	0.027126	0.0066766	0.39082	+	TROVE2
340	344892	3	187216047	187620345	1132	114	2.1288	0.016636	0.0068204	0.12971	-	RTP2
341	51291	19	19540285	19954457	889	94	2.5905	0.004792	0.0068397	0.024425	-	GMIP
342	27109	14	50578256	51002359	982	80	1.9618	0.024892	0.006865	0.18967	+	ATP5S
343	9170	19	19534464	19939039	869	92	2.5979	0.0046893	0.0068745	0.023357	-	LPAR2
344	90273	19	41855886	42293255	1080	88	2.3435	0.0095523	0.0069371	0.077507	+	CEACAM21
345	63915	6	7813800	8264647	1493	112	2.5721	0.0050538	0.0070096	0.026779	-	BLOC1S5
346	54790	4	105867032	106400960	1390	89	2.2764	0.011411	0.0070171	0.071361	+	TET2
347	284099	17	35532928	35949812	648	64	2.6056	0.0045852	0.007104	0.016462	+	C17orf78
348	91156	1	200959952	201398080	1519	161	1.978	0.023965	0.007125	0.18038	+	IGFN1
349	8817	5	170646667	171084630	1103	146	2.6676	0.0038194	0.0071391	0.012107	+	FGF18
350	26053	7	68863905	70457885	3744	190	1.7375	0.041152	0.0071485	0.58166	+	AUTS2
351	2200	15	48500503	49137985	1067	68	2.2088	0.013593	0.0071723	0.12999	-	FBN1
352	3280	3	193653931	194056401	1465	209	1.795	0.036329	0.007315	0.48641	+	HES1
353	5089	6	31952510	32357963	1991	100	2.8641	0.0020912	0.0073723	0.0037398	-	PBX2
354	282617	19	39534272	39935916	1162	127	2.0182	0.021786	0.0074004	0.19822	-	IFNL3
355	8814	14	50596122	51083179	1053	72	1.9334	0.026592	0.0074458	0.2031	-	CDKL1
356	83440	15	72843708	73276126	713	69	1.7616	0.039067	0.0076438	0.44235	-	ADPGK
357	51255	2	85622391	86024831	1121	98	2.3771	0.0087235	0.0077481	0.038175	+	RNF181
358	81576	19	13642574	14074108	860	112	1.9783	0.023948	0.0077578	0.26837	+	CCDC130
359	154141	6	19899915	20412695	1515	174	2.2139	0.013419	0.0077894	0.13607	-	MBOAT1
360	57130	19	19556007	19974512	917	97	2.5249	0.0057861	0.0078203	0.027107	-	ATP13A1
361	11033	7	737537	1195208	1504	80	2.7072	0.0033923	0.007832	0.0047779	-	ADAP1
362	55352	17	29978884	30386326	1212	101	1.7491	0.040137	0.0078945	0.55733	-	COPRS
363	11112	7	27365059	27902620	1476	81	2.6784	0.0036991	0.0079254	0.0096927	-	HIBADH
364	81543	21	45675393	46078739	1037	112	2.0788	0.018817	0.0079361	0.18929	+	LRRC3
365	342618	17	33674728	34086783	1189	98	2.0377	0.020788	0.0079597	0.16507	-	SLFN14
366	7903	5	99942639	100438989	1177	53	1.8965	0.02895	0.0080038	0.33738	-	ST8SIA4
367	63943	6	31896484	32298067	1596	92	2.4457	0.0072281	0.0080737	0.032163	-	FKBPL
368	3228	12	54148714	54550350	947	107	3.1078	0.00094229	0.0080827	0.0027923	+	HOXC12
369	5257	16	47295047	47935434	671	32	2.0873	0.018433	0.0081151	0.18853	+	PHKB
370	84296	8	41186725	41602565	1518	97	1.8996	0.028742	0.0081257	0.28062	+	GINS4
371	386675	21	45820497	46222091	1324	105	1.9825	0.023714	0.0081777	0.22843	+	KRTAP10-7
372	6318	18	61104493	61511502	1364	80	2.1997	0.013913	0.0082686	0.13873	-	SERPINB4
373	55584	4	40137346	40557234	1328	155	1.8956	0.029008	0.0082894	0.32555	+	CHRNA9
374	55081	3	107679659	108141417	1448	78	2.9483	0.0015974	0.0083024	0.0061538	-	IFT57
375	54503	11	18938681	19397967	1249	115	2.7233	0.0032312	0.0083108	0.0085456	+	ZDHHC13
376	84245	19	13675328	14085096	757	98	2.0313	0.021112	0.0083491	0.21446	+	MRI1
377	83940	8	125300735	125751329	1421	137	2.9653	0.0015121	0.0083839	0.002907	-	TATDN1
378	123016	14	89090574	89544335	1099	91	2.2507	0.012203	0.0084084	0.071605	+	TTC8
379	29102	5	31200601	31732282	1727	176	2.8962	0.0018885	0.0084362	0.0079451	-	DROSHA
380	148113	19	19449057	19857468	768	65	2.5863	0.0048511	0.0084509	0.017429	+	CILP2
381	22921	10	23184427	23610942	894	97	1.8407	0.032834	0.0084849	0.29176	+	MSRB2
382	6557	15	48298498	48796275	627	52	2.1431	0.016054	0.0084907	0.10577	+	SLC12A1
383	160518	12	31335157	31943952	1956	110	1.9046	0.028419	0.0085184	0.2429	-	DENND5B
384	203260	9	35458279	35861500	746	94	2.0259	0.021387	0.0085236	0.16797	+	CCDC107
385	386674	21	45811149	46212386	1304	116	1.9766	0.024044	0.0085264	0.22116	-	KRTAP10-6
386	4715	8	125351343	125780751	1467	146	2.9719	0.0014796	0.0085341	0.0030416	+	NDUFB9
387	11073	3	133119449	133580762	1334	121	2.8418	0.0022427	0.0085497	0.0058721	-	TOPBP1
388	1978	8	37688020	38117883	437	62	2.7394	0.0030776	0.0085725	0.016668	+	EIF4EBP1
389	10894	11	10378712	10790365	1424	125	2.0123	0.022092	0.0085728	0.16715	-	LYVE1
390	8673	2	85604614	86009156	1128	103	2.3132	0.010356	0.0086024	0.042383	+	VAMP8
391	2017	11	70044612	70482690	1130	123	2.3215	0.010129	0.0086058	0.057023	+	CTTN
392	9465	6	131256826	131804675	1533	131	2.5985	0.0046823	0.0086266	0.012827	+	AKAP7
393	388969	2	85632376	86039179	1123	109	2.2505	0.012208	0.0086275	0.063407	-	C2orf68
394	51079	19	19426550	19839858	756	61	1.9358	0.026447	0.0087	0.21949	+	NDUFA13
395	56670	3	151391431	151799876	1345	91	2.8476	0.0022026	0.0087402	0.005648	+	SUCNR1
396	604	3	187239165	187663513	1189	120	2.6797	0.0036846	0.008766	0.011608	-	BCL6
397	1635	4	183611244	184038630	1495	172	2.1377	0.016269	0.0087773	0.12774	-	DCTD
398	9937	10	115394483	115814163	1178	114	2.1193	0.017031	0.0087868	0.13237	-	DCLRE1A
399	2185	8	26968999	27516908	1628	123	1.8533	0.031922	0.0088003	0.24823	+	PTK2B
400	6871	17	35566977	36039830	742	76	2.48	0.0065684	0.0088374	0.024369	+	TADA2A
401	79803	10	103625124	104027795	571	71	1.8675	0.030914	0.0088777	0.21922	+	HPS6
402	9653	1	87180335	87775681	1516	84	2.1842	0.014474	0.008903	0.08378	+	HS2ST1
403	79908	5	180126077	180577906	1304	110	2.1675	0.015098	0.008965	0.089613	+	BTNL8
404	202915	7	1381871	1796066	1049	103	1.942	0.026069	0.0089717	0.18285	-	TMEM184A
405	374887	19	19439670	19848393	759	62	1.9098	0.028079	0.0089742	0.22885	+	YJEFN3
406	11148	3	107815353	108297132	1416	87	2.6599	0.0039081	0.0089767	0.014964	+	HHLA2
407	7917	6	31406805	31820953	2080	103	2.7204	0.00326	0.0089784	0.0064213	-	BAG6
408	84830	6	11511505	11979861	1616	149	1.5818	0.056849	0.009001	0.69678	-	ADTRP
409	10791	2	85611531	86020511	1131	95	2.3465	0.0094747	0.0090092	0.034554	+	VAMP5
410	5539	17	41818172	42219833	820	82	2.3098	0.01045	0.0090784	0.037784	-	PPY
411	9507	1	160959538	161368845	1102	105	1.9173	0.027598	0.0091018	0.31384	-	ADAMTS4
412	7148	6	31808932	32277151	1679	99	2.5267	0.0057573	0.009119	0.02033	-	TNXB
413	83983	19	19425028	19826469	734	60	1.9398	0.026203	0.0091829	0.20303	-	TSSK6
414	28974	19	13685257	14089587	718	93	2.0091	0.022262	0.0091864	0.21402	+	C19orf53
415	4135	11	75097959	75579479	1066	104	2.1072	0.017551	0.00921	0.15485	-	MAP6
416	201475	18	8409443	8839380	1673	209	1.9357	0.026451	0.0092155	0.24301	+	RAB12
417	4359	1	161074525	161479762	1092	82	1.9903	0.02328	0.009226	0.19866	-	MPZ
418	195977	10	47458233	47901443	656	61	1.5498	0.060594	0.0092706	0.59088	+	ANTXRL
419	5498	1	160935832	161348136	1141	104	1.8911	0.029304	0.0093109	0.3507	+	PPOX
420	100463487	6	62084008	62484534	1440	37	2.3631	0.0090609	0.0093262	0.042439	+	MTRNR2L9
421	91768	18	20514528	21040434	1188	118	1.9613	0.024923	0.0093278	0.20666	+	CABLES1
422	1539	9	105557593	105980770	1479	104	2.6212	0.0043814	0.0093473	0.012107	+	CYLC2
423	656	1	40023903	40454533	1206	123	2.5569	0.0052812	0.009383	0.013829	-	BMP8B
424	150082	21	40577770	41017676	1449	87	1.952	0.025468	0.0093917	0.18115	-	LCA5L
425	4760	2	182340833	182745392	1115	87	1.9301	0.026796	0.0094163	0.23965	-	NEUROD1
426	7975	7	1370368	1782679	1038	85	1.9779	0.023968	0.0094273	0.15541	+	MAFK
427	64064	1	40035197	40437020	1154	116	2.5131	0.0059834	0.0094498	0.016533	-	OXCT2
428	146556	16	4892925	5316146	1566	170	2.6971	0.0034978	0.0094567	0.00563	-	C16orf89
429	7916	6	31388450	31805554	2317	113	2.6197	0.0044006	0.0094571	0.0091063	+	PRRC2A
430	647219	1	200883081	201284500	1343	157	1.5988	0.054934	0.0094966	0.61069	-	ASCL5
431	902	5	86487310	86908850	581	56	1.8829	0.029857	0.009497	0.20312	-	CCNH
432	11212	8	37419680	37837286	438	88	2.4007	0.0081808	0.0095382	0.027039	+	PROSC
433	389668	8	71381600	71848177	1106	53	2.1152	0.017207	0.009551	0.16033	+	XKR9
434	5805	11	111897088	112304696	840	84	1.832	0.033478	0.0095784	0.28384	+	PTS
435	162494	17	30393195	30851680	691	70	1.6275	0.051812	0.0096357	0.59107	+	RHBDL3
436	6093	18	18329701	18891812	178	12	2.1593	0.015413	0.009648	0.07351	-	ROCK1
437	664	10	133581204	133995435	1417	150	2.685	0.0036265	0.0096524	0.0092912	-	BNIP3
438	10450	1	40004517	40429586	1201	120	2.5422	0.0055071	0.0096856	0.015054	+	PPIE
439	282618	19	39586965	39989312	1069	106	1.9987	0.022823	0.0096858	0.16922	+	IFNL1
440	100129480	3	12381280	12786963	1043	71	2.4719	0.0067199	0.0096965	0.028613	-	MKRN2OS
441	23767	20	14104639	14518313	1065	74	1.6126	0.053418	0.0097016	0.55397	-	FLRT3
442	8703	1	160941100	161347758	1100	100	1.8799	0.03006	0.0097129	0.33871	-	B4GALT3
443	81551	8	26893814	27316382	1412	113	1.8724	0.030574	0.0097982	0.22874	-	STMN4
444	138429	9	130483808	130893076	838	91	2.4402	0.00734	0.0098409	0.033947	-	PIP5KL1
445	5212	2	36723833	37241937	1688	166	1.9223	0.027286	0.0098458	0.28212	+	VIT
446	9221	10	103711933	104123627	614	71	1.8204	0.034348	0.0098788	0.23887	+	NOLC1
447	3229	12	54132576	54540328	970	111	3.0654	0.0010871	0.0099278	0.0028362	+	HOXC13
448	51377	1	192781496	193229237	978	70	1.7594	0.039253	0.0099524	0.41911	-	UCHL5
449	79591	10	103405356	104015932	799	81	1.7818	0.03739	0.0099777	0.27039	-	C10orf76
450	8780	18	20832787	21263104	826	83	1.8647	0.031109	0.010017	0.23427	+	RIOK3
451	2118	17	41405211	41823800	915	88	2.0271	0.021327	0.010027	0.2073	-	ETV4
452	828	19	5713659	6116222	944	118	1.878	0.030193	0.010028	0.22604	+	CAPS
453	10570	10	133798564	134219280	1854	166	2.733	0.0031377	0.010054	0.018611	+	DPYSL4
454	4808	1	116178998	116583747	1320	102	2.2243	0.013065	0.010197	0.071739	-	NHLH2
455	399665	9	130502861	130942812	864	94	2.4071	0.0080405	0.010224	0.03717	-	FAM102A
456	26173	7	1309913	1744018	1089	88	1.9182	0.027543	0.010243	0.18399	-	INTS1
457	84262	7	1406968	1809668	1039	101	1.9182	0.027541	0.01025	0.18327	-	PSMG3
458	585	15	72778520	73230817	623	66	1.6927	0.04526	0.010278	0.3854	+	BBS4
459	94039	19	19578962	19991735	925	102	2.456	0.0070241	0.01029	0.027034	+	ZNF101
460	79778	7	1273995	1699138	1008	81	1.9398	0.026203	0.010305	0.16661	-	MICALL2
461	1325	1	10309776	10712060	983	73	1.9666	0.024617	0.010334	0.15536	+	CORT
462	5226	1	10258884	10680565	1099	58	2.2603	0.011902	0.010423	0.043139	+	PGD
463	7307	21	44313066	44727716	1336	104	2.04	0.020677	0.010511	0.12054	-	U2AF1
464	23082	10	103692787	104110090	620	73	1.7917	0.036589	0.010516	0.24981	+	PPRC1
465	23512	17	30064044	30528057	941	70	1.705	0.044098	0.010546	0.48196	+	SUZ12
466	57097	12	3707410	4182608	1672	187	1.9153	0.027726	0.010563	0.2284	-	PARP11
467	400673	19	5704852	6110263	949	120	1.8397	0.032909	0.010622	0.24038	+	VMAC
468	9788	8	125363025	125940730	1971	202	2.9438	0.0016212	0.010624	0.0034546	-	MTSS1
469	83401	10	103786143	104189346	593	65	1.8168	0.034625	0.010654	0.22613	+	ELOVL3
470	26150	22	45609572	46028302	1508	140	2.5093	0.006048	0.010657	0.017843	+	RIBC2
471	118426	12	12309967	12837587	1422	135	1.9973	0.022894	0.010672	0.1889	+	LOH12CR1
472	8498	19	5716150	6178320	1155	113	1.8212	0.034288	0.010737	0.25545	-	RANBP3
473	2253	10	103329887	103740126	505	62	1.6963	0.044912	0.010766	0.36286	-	FGF8
474	55813	17	29990190	30428729	1187	96	1.6578	0.048678	0.010804	0.53335	-	UTP6
475	8887	7	27578992	28069386	1403	94	2.697	0.0034985	0.010807	0.0084043	+	TAX1BP1
475	27090	9	130470165	130879326	840	91	2.3637	0.0090476	0.010807	0.043076	-	ST6GALNAC4
477	58486	11	10674251	11079620	1383	143	2.4178	0.0078075	0.010814	0.033718	-	ZBED5
478	386680	21	45799564	46200481	1276	107	1.9208	0.027376	0.010828	0.21654	-	KRTAP10-5
479	8818	9	130497374	130900763	806	87	2.4107	0.0079605	0.01088	0.032867	-	DPM2
480	4720	1	160967209	161384185	1149	108	1.8783	0.030169	0.010881	0.2765	+	NDUFS2
481	57622	19	39597457	40006740	1064	107	1.9314	0.026715	0.010912	0.19349	-	LRFN1
482	54014	21	40356102	40885745	1631	101	2.0695	0.019249	0.010928	0.12038	-	BRWD1
483	121260	12	129077739	129508541	1716	191	2.1334	0.016445	0.011012	0.085282	-	SLC15A4
484	4680	19	42059398	42476113	852	89	2.2591	0.011937	0.011024	0.060232	+	CEACAM6
485	23604	15	63999235	64563614	1454	104	2.4069	0.0080454	0.011052	0.025783	-	DAPK2
486	1084	19	42100522	42515591	764	81	2.184	0.01448	0.011058	0.069199	+	CEACAM3
487	11276	17	35674900	36169544	988	123	2.3643	0.0090314	0.011078	0.03809	-	SYNRG
488	10363	15	77513018	77977945	1024	54	2.9404	0.0016389	0.011108	0.0038827	+	HMG20A
489	648791	6	4885720	5287455	1460	120	2.3205	0.010157	0.011158	0.044845	+	PPP1R3G
490	10319	9	133684504	134168446	1219	163	1.8048	0.035551	0.011298	0.28451	+	LAMC3
491	79944	14	50504285	50978947	1162	71	1.8204	0.034349	0.011329	0.19832	-	L2HGDH
492	1907	1	41744446	42150348	1312	131	1.7897	0.036754	0.01133	0.33458	-	EDN2
493	5309	10	103789946	104201231	614	68	1.8021	0.035761	0.011342	0.22359	-	PITX3
494	1759	9	130765634	131217528	803	79	1.6399	0.050508	0.011346	0.43455	+	DNM1
495	100506736	17	33601942	34014758	1263	124	1.8909	0.029318	0.011368	0.21593	-	SLFN12L
496	654	6	7527011	8081972	1892	190	2.3066	0.010538	0.011428	0.053429	+	BMP6
497	84680	11	43887729	44305791	1341	126	1.9253	0.027095	0.011446	0.17454	+	ACCS
498	283807	15	63689327	64094627	1071	65	2.5601	0.0052315	0.011494	0.015964	+	FBXL22
499	199	6	31382969	31784798	2346	113	2.4601	0.0069458	0.011726	0.014531	+	AIF1
500	30815	9	130447600	130869010	845	94	2.4395	0.0073531	0.0118	0.031279	-	ST6GALNAC6
501	50862	11	10333225	10762774	1504	146	1.8713	0.030649	0.011812	0.20112	-	RNF141
502	2803	3	37084682	37608370	1159	75	2.298	0.010782	0.011873	0.055728	+	GOLGA4
503	5566	19	14002500	14428559	459	58	2.2044	0.013747	0.011937	0.080723	-	PRKACA
504	284948	2	85460108	85864180	1212	115	2.1507	0.015751	0.011953	0.059418	+	SH2D6
505	8861	10	103666315	104080210	611	69	1.7657	0.038726	0.011954	0.24025	-	LDB1
506	386672	21	45793606	46194987	1262	111	1.8724	0.030574	0.011985	0.22679	+	KRTAP10-4
507	155	8	37620513	38024184	415	67	2.612	0.0045012	0.011987	0.015524	-	ADRB3
508	142910	10	90146519	90566733	1073	79	1.7783	0.037675	0.011994	0.26531	+	LIPJ
509	137362	8	37591799	37997664	398	65	2.5908	0.0047876	0.012004	0.015866	-	GOT1L1
510	643641	7	149335464	149764568	857	96	1.645	0.049983	0.012016	0.49667	+	ZNF862
511	2677	2	85571978	85988657	1147	99	2.1505	0.015759	0.012034	0.060032	-	GGCX
512	6439	2	85684440	86095864	1133	115	2.243	0.012448	0.012057	0.051211	-	SFTPB
513	944	9	117455623	117892875	1132	131	2.2175	0.013293	0.012061	0.07549	-	TNFSF8
514	4292	3	36834841	37292337	874	64	2.0505	0.020155	0.012095	0.13527	+	MLH1
515	2568	5	170010723	170441051	1298	117	2.1755	0.014796	0.012187	0.070964	+	GABRP
516	84904	9	35458872	35875863	777	94	1.9206	0.02739	0.012239	0.16917	-	ARHGEF39
517	3676	2	182121619	182602474	1372	106	1.9528	0.025422	0.012284	0.22527	+	ITGA4
518	51168	17	17812020	18283116	869	57	2.8595	0.0021217	0.012328	0.0029094	+	MYO15A
519	81533	16	46988302	47695018	460	33	1.7606	0.039153	0.01235	0.32646	-	ITFG1
520	51320	18	48500920	48924051	833	86	2.2207	0.013185	0.012362	0.057498	-	MEX3C
521	27005	1	160929248	161335516	1110	105	1.7976	0.036121	0.012363	0.36817	+	USP21
522	64901	5	170088880	170927454	2005	134	1.862	0.031301	0.01241	0.16491	+	RANBP17
523	2897	21	30709254	31512282	2151	140	1.6272	0.051849	0.012428	0.45894	-	GRIK1
524	9966	9	117346915	117768408	1214	114	2.1411	0.016131	0.012458	0.088821	-	TNFSF15
525	101929536	1	40054654	40455843	1128	117	2.4714	0.0067301	0.012471	0.014593	+	LOC101929536
526	1135	8	27117278	27536813	1184	107	1.8084	0.035275	0.012476	0.21223	-	CHRNA2
527	80168	11	75228934	75642331	854	90	2.1346	0.016398	0.01252	0.12058	+	MOGAT2
528	13	3	151331769	151746276	1327	86	2.7171	0.003293	0.012561	0.0069689	+	AADAC
529	869	16	49111828	49515742	1003	104	1.8136	0.034866	0.012581	0.20008	-	CBLN1
530	10799	6	4795280	5204292	1354	109	2.3431	0.0095609	0.012663	0.040166	-	RPP40
531	55125	18	12791352	13325052	1444	98	1.8275	0.033814	0.012681	0.18193	+	CEP192
532	1676	1	10320588	10732613	993	77	1.8771	0.030249	0.012718	0.17199	-	DFFA
533	1388	6	31883045	32296017	1604	95	2.3037	0.010619	0.012732	0.037297	-	ATF6B
534	55844	10	133547957	133970054	1487	160	2.5519	0.0053564	0.012752	0.012693	+	PPP2R2D
535	80000	18	18622203	19305384	530	29	2.7823	0.0026991	0.012753	0.0022869	+	GREB1L
536	25817	22	48685288	49347744	3372	310	1.7049	0.04411	0.012767	0.38437	+	FAM19A5
537	23413	9	132734857	133199583	1148	125	1.974	0.024193	0.012823	0.13858	+	NCS1
538	126328	19	5691287	6104024	977	128	1.8	0.035928	0.013019	0.22226	-	NDUFA11
539	8424	11	26862252	27349354	1462	112	2.7271	0.0031945	0.013022	0.0090046	+	BBOX1
540	1409	21	44389141	44792915	1247	146	1.8815	0.029955	0.013036	0.18224	+	CRYAA
541	282974	10	133796038	134345377	2284	202	2.6849	0.0036281	0.013068	0.019084	-	STK32C
542	26050	13	88123931	88531871	890	110	1.5526	0.060257	0.013089	0.48064	+	SLITRK5
543	163	17	33713918	34253436	1436	94	1.8021	0.035765	0.013107	0.23625	+	AP2B1
544	9935	20	39114488	39517880	1246	108	2.0626	0.019573	0.013162	0.091747	-	MAFB
545	101928868	6	154631889	155043434	1514	177	1.9834	0.02366	0.013268	0.11675	+	LOC101928868
546	3784	11	2266221	3070340	2381	266	2.3159	0.010282	0.013367	0.039668	+	KCNQ1
547	51110	8	71349501	71781447	1006	61	2.0256	0.021404	0.01337	0.14518	-	LACTB2
548	4094	16	79427745	79834622	1848	220	2.6744	0.003743	0.013371	0.010687	-	MAF
549	25957	6	99646534	100073263	1242	69	1.9101	0.028062	0.013416	0.15488	-	PNISR
550	57451	5	166206083	167891162	4092	414	2.4449	0.007244	0.013434	0.031649	+	TENM2
551	2207	1	160985087	161389038	1115	109	1.81	0.035149	0.013511	0.27404	+	FCER1G
552	100463486	11	10329434	10730723	1411	141	1.8696	0.030772	0.013632	0.17887	-	MTRNR2L8
553	9209	3	36894117	37417992	1002	49	2.1459	0.015939	0.013676	0.074867	-	LRRFIP2
554	346007	6	64229876	66617118	6909	238	2.0724	0.019114	0.013862	0.091649	-	EYS
555	147719	19	42139356	42548774	645	67	2.1657	0.015168	0.013926	0.060216	-	LYPD4
556	89796	1	201308243	201996102	2029	205	1.6389	0.050615	0.013927	0.41826	+	NAV1
557	79934	19	40997434	41422790	1196	105	2.3921	0.0083752	0.013938	0.025143	-	ADCK4
558	85463	11	109763673	110242566	1043	98	2.0451	0.020424	0.013955	0.11184	+	ZC3H12C
559	284695	1	90260678	90694101	897	145	2.2756	0.011435	0.013974	0.039837	+	ZNF326
560	336	1	160992083	161393418	1107	107	1.7781	0.037692	0.014026	0.29594	-	APOA2
561	22989	3	107899216	108448169	1328	87	2.6309	0.0042578	0.014062	0.0088287	-	MYH15
562	347148	9	133568815	133969225	1166	138	1.8045	0.035578	0.014116	0.20935	-	QRFP
563	2801	9	130818108	131238286	709	65	1.6099	0.053715	0.014118	0.38497	-	GOLGA2
564	84649	11	75279778	75712581	747	75	2.0732	0.019079	0.014136	0.11207	+	DGAT2
565	779	1	200808635	201281694	1543	175	1.4383	0.075177	0.01423	0.67519	-	CACNA1S
566	430	11	2089728	2492182	1295	111	2.3344	0.0097863	0.014291	0.0256	-	ASCL2
567	54454	2	23771534	24349978	1779	94	2.228	0.01294	0.014349	0.032651	-	ATAD2B
568	54682	12	12282195	12703475	1205	103	1.5766	0.057439	0.01435	0.54118	-	MANSC1
569	64149	17	30455460	30877066	679	80	1.4851	0.068757	0.014357	0.6259	-	C17orf75
570	8513	10	90224146	90638572	1027	75	1.7488	0.04016	0.014365	0.25759	+	LIPF
571	84134	1	160995729	161400536	1118	107	1.7357	0.04131	0.014445	0.32238	+	TOMM40L
572	54815	19	19296642	19819741	968	69	1.7406	0.040881	0.014533	0.26903	+	GATAD2A
573	78992	19	10833444	11239357	948	79	2.4889	0.0064076	0.014609	0.016031	-	YIPF2
574	1562	10	96243251	96695947	1026	42	2.1336	0.016436	0.014619	0.066706	+	CYP2C18
575	5697	17	41830101	42281837	896	86	2.1823	0.014543	0.014641	0.039677	-	PYY
576	9970	1	160999456	161408432	1124	110	1.7889	0.036818	0.01468	0.26631	-	NR1I3
577	81318	11	51211378	51612448	1691	27	2.4575	0.0069959	0.01469	0.013058	-	OR4A5
578	116224	9	71194964	71598609	1136	89	1.5581	0.059608	0.014767	0.41549	+	FAM122A
579	79875	15	71207935	72275722	2554	217	1.6003	0.054764	0.014781	0.39466	+	THSD4
580	27079	15	40661503	41066666	862	61	2.0517	0.020099	0.014857	0.086011	+	RPUSD2
581	55256	2	3301690	3723350	1447	137	2.3826	0.0085948	0.014868	0.030436	-	ADI1
582	85019	18	20675977	21217925	1136	98	1.7839	0.037222	0.01488	0.24298	-	TMEM241
583	51805	6	99617279	100042082	1244	78	1.8264	0.033898	0.014919	0.16965	-	COQ3
584	9852	3	36827357	37234795	792	68	1.999	0.022805	0.01493	0.13058	-	EPM2AIP1
584	114659	17	30148155	30580519	686	46	1.6725	0.047214	0.01493	0.35761	+	LRRC37B
586	25853	9	33886381	34326771	1058	56	2.1933	0.014144	0.015047	0.054656	-	DCAF12
587	7776	18	74335149	74882688	2264	251	1.6971	0.044836	0.015097	0.34058	+	ZNF236
588	100653133	15	32581204	32992538	218	56	1.4997	0.06684	0.01514	0.43195	-	LOC100653133
589	400165	13	113101358	113538811	1317	134	1.8855	0.029683	0.015183	0.15364	+	ATP11AUN
590	5426	12	133000344	133464050	1584	96	2.2379	0.012615	0.015197	0.031568	-	POLE
591	90580	19	10839424	11240917	923	79	2.508	0.0060713	0.015259	0.014065	+	C19orf52
592	729262	10	81260192	81672722	540	49	2.1299	0.016589	0.015312	0.044758	+	NUTM2B
593	129852	2	54358006	54788714	1267	108	1.7604	0.039173	0.015491	0.2105	+	C2orf73
594	51128	5	133736839	134168533	721	91	1.7503	0.04003	0.015615	0.22726	-	SAR1B
595	10861	4	772861	1187228	1475	108	1.8716	0.030631	0.015668	0.17427	-	SLC26A1
596	9070	8	37762483	38197598	459	55	2.5342	0.0056348	0.015744	0.022232	+	ASH2L
597	2045	6	93749738	94329302	1738	133	2.0606	0.019669	0.015769	0.081201	-	EPHA7
598	5921	5	86364070	86887743	874	85	1.831	0.033552	0.015802	0.1651	+	RASA1
599	80271	19	41022885	41446765	1220	103	2.4687	0.0067796	0.015838	0.017068	+	ITPKC
600	80059	2	76774849	77949502	3953	259	2.2019	0.013835	0.015857	0.055872	-	LRRTM4
601	6770	8	37800218	38208783	448	53	2.5401	0.0055413	0.015873	0.021127	-	STAR
602	9253	19	40971810	41396556	1169	110	2.3684	0.0089331	0.015877	0.024681	-	NUMBL
603	578	6	33340323	33748072	1599	100	2.2923	0.010945	0.015889	0.028858	-	BAK1
604	130497	2	19351246	19758372	1266	112	1.6204	0.052574	0.015908	0.37392	-	OSR1
605	144423	12	129137985	129669513	2130	228	2.0772	0.018893	0.015996	0.087448	+	GLT1D1
606	23383	19	19231496	19669563	853	62	1.7424	0.040721	0.016011	0.24277	+	MAU2
607	11098	11	86311288	86722275	1513	125	1.8815	0.029953	0.016061	0.14604	+	PRSS23
608	10335	11	10394638	10915535	1680	153	1.7903	0.036707	0.016063	0.20634	-	MRVI1
609	4144	2	85566101	85972403	1116	100	2.154	0.015622	0.016092	0.043084	+	MAT2A
610	11018	19	10742743	11146983	811	64	2.5057	0.0061106	0.016136	0.011604	-	TMED1
611	768	9	35473915	35881156	769	91	1.8049	0.035544	0.016211	0.18797	+	CA9
612	654790	1	161028517	161455240	1114	103	1.7454	0.040455	0.016244	0.26557	+	PCP4L1
613	10713	2	85629965	86076407	1263	126	2.108	0.017517	0.016302	0.059222	+	USP39
614	875	21	44273301	44696472	1429	94	1.9008	0.028666	0.016314	0.13396	-	CBS
615	84105	5	134040810	134498336	743	100	1.7792	0.037604	0.016569	0.23368	+	PCBD2
616	10498	19	10782253	11233453	1002	61	2.5708	0.0050734	0.016611	0.0090948	+	CARM1
617	170506	3	153793452	154242286	1030	62	2.209	0.013588	0.016667	0.051727	-	DHX36
618	5146	10	95172345	95625430	1640	165	1.7276	0.04203	0.016688	0.27882	+	PDE6C
619	27068	4	106090234	106595227	1524	87	1.9383	0.026291	0.016735	0.12452	-	PPA2
620	27127	22	45539944	46009500	1669	130	2.4061	0.0080614	0.016741	0.01835	-	SMC1B
621	1352	17	13772719	14311996	1836	200	1.6617	0.048289	0.016747	0.28482	+	COX10
622	26036	6	56754808	57235103	796	64	2.3002	0.010718	0.016767	0.018799	+	ZNF451
623	51506	1	160923534	161328646	1098	104	2.7021	0.0034451	0.01691	0.012119	+	UFC1
624	10560	1	169233147	169655208	1440	107	1.7619	0.039046	0.016951	0.23241	-	SLC19A2
625	90416	15	40624083	41057252	958	69	1.9325	0.026649	0.016962	0.12363	-	C15orf57
626	10875	7	76622688	77029150	913	80	2.1472	0.015888	0.01699	0.038086	-	FGL2
627	8729	10	103805255	104342656	935	85	1.7588	0.039302	0.017	0.20444	+	GBF1
628	378708	1	10289944	10710239	1046	60	1.9714	0.02434	0.017074	0.083398	+	APITD1
629	5828	8	77692494	78113280	1073	91	2.4079	0.0080216	0.017167	0.017882	-	PEX2
630	6450	21	40617797	41087433	1521	102	1.7785	0.037659	0.01718	0.20276	+	SH3BGR
631	10802	5	133784472	134263601	778	92	1.7056	0.044041	0.0172	0.24451	+	SEC24A
631	285671	5	63261671	63868704	1072	55	2.6431	0.0041072	0.0172	0.0095629	+	RNF180
633	79091	16	8515497	8940079	2031	165	1.7568	0.039476	0.017231	0.19562	+	METTL22
634	29919	18	20883434	21313311	819	80	1.4249	0.077092	0.017239	0.5649	+	C18orf8
635	10360	10	103341082	103743170	478	58	1.5522	0.060306	0.017306	0.35625	-	NPM3
636	375057	1	226536501	226996915	1120	124	1.8985	0.028814	0.017346	0.14889	+	C1orf95
637	22953	12	132995393	133398972	1347	91	2.2566	0.012016	0.01748	0.025144	+	P2RX2
638	11056	17	35772363	36203493	973	127	2.2006	0.013883	0.017496	0.04161	-	DDX52
639	26747	13	45313384	45763613	1029	120	1.9757	0.024092	0.017532	0.086041	-	NUFIP1
640	272	11	10271846	10729126	1556	144	1.8279	0.033781	0.017536	0.17034	+	AMPD3
641	25792	9	130728344	131166662	802	79	1.534	0.062519	0.017582	0.40283	-	CIZ1
642	9215	22	33468509	34516464	3466	295	2.2012	0.013861	0.017627	0.059373	-	LARGE
643	5136	2	182804762	183587572	2190	121	1.6475	0.049729	0.017635	0.27581	-	PDE1A
644	63946	19	42148806	42556398	620	68	2.1265	0.016729	0.017721	0.055661	+	DMRTC2
645	79095	9	130722539	131126207	750	75	1.4772	0.069814	0.017724	0.46183	+	C9orf16
646	54780	10	123516603	123934743	1628	125	1.8172	0.03459	0.017778	0.18568	-	NSMCE4A
647	255809	19	10747304	11180466	910	72	2.4906	0.0063758	0.017808	0.01091	+	C19orf38
648	5443	2	25183722	25591559	865	87	2.8252	0.0023627	0.017816	0.0027184	-	POMC
649	6655	14	50383846	50898596	1461	100	1.6545	0.049013	0.017845	0.22846	-	SOS2
650	147199	11	0	394575	704	87	1.8816	0.029945	0.017878	0.11284	+	SCGB1C1
651	23250	13	113144358	113741482	1887	190	1.7486	0.040177	0.017889	0.16268	+	ATP11A
652	1785	19	10628729	11144169	1177	74	2.4807	0.0065565	0.018016	0.01277	+	DNM2
653	6468	10	103170421	103655345	707	62	1.5196	0.0643	0.018047	0.41384	-	FBXW4
654	100526739	1	10290159	10712060	1048	59	1.9729	0.024253	0.018059	0.079058	+	APITD1-CORT
655	2527	19	5665837	6070551	955	122	1.7144	0.043231	0.018124	0.22073	-	FUT5
656	55728	4	39858524	40359872	1543	129	1.5918	0.055717	0.018144	0.326	+	N4BP2
657	1160	5	80328605	80762217	1132	128	1.7973	0.036148	0.018233	0.18575	+	CKMT2
658	400954	2	54752149	55399157	2094	120	1.6855	0.045944	0.018256	0.18726	+	EML6
659	5167	6	131929156	132416295	1154	119	1.7447	0.040519	0.018272	0.16991	+	ENPP1
660	1490	6	132069316	132472518	1039	103	1.7628	0.038969	0.018293	0.16864	-	CTGF
661	9555	5	134470071	134935645	1096	136	1.4162	0.078353	0.018295	0.51632	-	H2AFY
662	81831	16	46915431	47377936	298	32	1.6189	0.052733	0.018325	0.30353	-	NETO2
663	375757	9	130837663	131251268	707	67	1.5256	0.063561	0.018339	0.38117	+	SWI5
664	7169	9	35481990	35890583	773	91	1.7789	0.037628	0.018358	0.18121	-	TPM2
665	8805	7	137945079	138470333	1636	164	1.8243	0.034054	0.018594	0.16125	+	TRIM24
666	23310	11	133822337	134294426	1308	135	3.1385	0.00084894	0.018597	0.0010884	-	NCAPD3
667	146857	17	33562115	33975856	1314	131	1.702	0.044377	0.018666	0.24568	-	SLFN13
668	645104	4	17316788	17728727	1408	114	1.4882	0.068345	0.018688	0.46765	+	CLRN2
669	57794	19	19187320	19631321	867	67	1.5551	0.059959	0.018769	0.3646	-	SUGP1
670	822	2	85421871	85841197	1300	122	1.987	0.023463	0.018828	0.07988	-	CAPG
671	1609	4	752672	1167348	1542	110	1.7923	0.036541	0.018923	0.19179	-	DGKQ
672	100507055	12	132979672	133387229	1321	91	2.2214	0.013163	0.019078	0.02675	-	LRCOL1
673	84929	9	133577825	134014455	1261	156	1.6536	0.049105	0.019136	0.26421	-	FIBCD1
674	51440	1	39944320	40357382	1156	117	2.4986	0.0062342	0.019178	0.010352	-	HPCAL4
675	91272	5	172834148	173243706	1367	160	2.1351	0.016377	0.019357	0.070615	-	BOD1
676	729238	10	81115608	81520177	900	83	1.8194	0.034422	0.019445	0.14435	-	SFTPA2
677	83875	11	111846208	112289652	846	83	1.5899	0.055926	0.019454	0.30999	+	BCO2
678	5860	4	17288016	17713857	1542	122	1.4493	0.073632	0.019509	0.5051	-	QDPR
679	164312	20	5821192	6234726	1416	142	2.5388	0.0055622	0.019511	0.012895	-	LRRN4
680	10578	2	85721414	86125967	1138	110	2.1692	0.015035	0.019512	0.04488	+	GNLY
681	10724	10	103344200	103778930	530	62	1.4874	0.06846	0.019544	0.38676	-	MGEA5
682	58516	12	31233356	31679159	1294	106	1.5374	0.062099	0.019648	0.37094	-	FAM60A
683	399697	15	48270546	48695951	487	43	1.9207	0.027383	0.01982	0.10046	+	CTXN2
684	5950	10	95151593	95561101	1529	149	1.7069	0.043921	0.019821	0.23634	-	RBP4
685	113746	11	0	400273	719	88	1.8319	0.033485	0.019822	0.12217	+	ODF3
686	6782	21	15543436	15955509	1830	141	1.6206	0.052555	0.019917	0.27188	-	HSPA13
687	84191	15	64164761	64586207	1064	83	2.2064	0.013679	0.019918	0.028663	-	FAM96A
688	116328	8	69042957	69931258	2411	212	2.0556	0.019909	0.019981	0.093606	+	C8orf34
689	57691	6	56711343	57120023	595	48	2.1993	0.013928	0.020002	0.026255	+	KIAA1586
690	26010	2	200970604	201546986	1395	115	2.3903	0.0084179	0.020004	0.016973	+	SPATS2L
691	53834	4	804712	1220686	1399	107	1.7529	0.039812	0.020048	0.19158	+	FGFRL1
692	284325	19	41046761	41456533	1194	99	2.3474	0.0094513	0.020074	0.023148	-	C19orf54
693	84894	15	77705369	78188490	1485	106	2.5346	0.0056283	0.020195	0.0071	-	LINGO1
694	64759	7	47114752	47821742	2381	234	2.4583	0.0069799	0.020197	0.014791	-	TNS3
695	57628	2	114999899	116803328	4112	228	1.8115	0.035034	0.02036	0.15056	+	DPP10
696	3425	4	780785	1198317	1455	110	1.7565	0.039503	0.020368	0.18846	+	IDUA
697	653720	15	28743917	29164922	21	2	1.9429	0.026012	0.020403	0.036113	-	GOLGA8M
697	100996738	15	28620132	29024893	21	2	1.9429	0.026012	0.020403	0.036113	-	HERC2P11
699	4247	14	49887460	50290199	673	66	1.8152	0.034745	0.020493	0.12354	+	MGAT2
700	143244	10	81072357	81476196	1037	101	1.948	0.02571	0.020661	0.093268	+	EIF5AL1
701	55425	13	45363673	45807743	962	117	1.9927	0.023148	0.020693	0.076789	+	GPALPP1
702	11147	1	70620493	71033706	901	102	1.5841	0.056585	0.020708	0.29728	+	HHLA3
703	56892	8	39810987	40212827	1567	136	1.6861	0.045886	0.020842	0.21086	+	C8orf4
704	84286	4	726175	1152444	1587	111	1.7938	0.036423	0.020847	0.1747	+	TMEM175
705	200895	3	93576766	93982233	354	46	1.8592	0.031501	0.020881	0.10539	-	DHFRL1
706	3934	9	130711732	131115734	760	76	1.4237	0.077263	0.02089	0.4516	+	LCN2
707	55172	14	49891892	50301948	668	62	1.8051	0.035528	0.020939	0.12551	-	DNAAF2
708	6612	21	46025532	46438044	1727	162	1.5294	0.063077	0.020943	0.40836	-	SUMO3
709	6166	14	49885406	50287403	675	66	1.7997	0.035951	0.020983	0.12838	-	RPL36AL
710	101928879	4	54241696	54642556	1321	107	1.769	0.038448	0.021038	0.15196	+	LOC101928879
711	386682	21	45777906	46178643	1240	112	1.7252	0.042248	0.0212	0.20209	-	KRTAP10-3
712	89797	11	19172271	20343147	3520	380	2.3764	0.0087414	0.021224	0.021274	+	NAV2
713	57639	7	76551934	77124534	1267	93	2.0519	0.020089	0.021391	0.050136	+	CCDC146
714	29125	11	2117507	2523143	1303	112	2.213	0.013447	0.02143	0.028079	-	C11orf21
715	2053	8	27148519	27602439	1338	114	1.6725	0.047217	0.021509	0.20802	+	EPHX2
716	55631	1	70410485	70871361	838	66	1.6566	0.048804	0.021512	0.23586	-	LRRC40
717	4864	18	20886148	21366581	893	88	1.3201	0.093408	0.021538	0.6054	-	NPC1
718	7018	3	133264977	133697850	1248	125	2.5429	0.0054976	0.021793	0.0091096	+	TF
719	57821	1	169164108	169629907	1580	94	1.6591	0.048548	0.021825	0.23882	-	CCDC181
720	10298	19	39416417	39870046	1472	123	1.5948	0.05538	0.021842	0.27366	+	PAK4
721	286	8	41310744	41954280	1739	145	1.6156	0.053088	0.021843	0.31363	-	ANK1
722	4887	4	155894924	156338248	1394	103	2.1729	0.014894	0.021856	0.040946	+	NPY2R
723	115761	13	50002435	50408008	1416	81	1.5982	0.054994	0.021905	0.22302	+	ARL11
724	253012	7	92617899	93055783	1042	97	1.7703	0.038336	0.021915	0.12262	-	HEPACAM2
725	5529	14	63639838	64210095	1317	101	1.4255	0.07701	0.021943	0.4716	-	PPP2R5E
726	26508	1	39889103	40305348	1120	110	2.3439	0.0095419	0.021964	0.014894	-	HEYL
727	162239	16	74982392	75406132	1511	117	2.2228	0.013116	0.022045	0.029067	+	ZFP1
728	53345	19	19174841	19584074	815	66	1.4965	0.067261	0.022099	0.36155	-	TM6SF2
729	10529	10	20868900	21663116	2297	166	1.5344	0.062464	0.022183	0.356	-	NEBL
730	5888	15	40787327	41224356	925	66	1.9064	0.028296	0.022198	0.10458	+	RAD51
731	7458	7	73388706	73811429	780	88	2.3146	0.010318	0.022264	0.016022	+	EIF4H
732	84618	1	39924793	40337710	1140	110	2.4315	0.0075183	0.022349	0.011037	-	NT5C1A
733	338557	10	95126422	95549829	1605	155	1.6655	0.047907	0.022407	0.24007	+	FFAR4
734	57666	12	132867041	133361774	1228	88	2.2056	0.013705	0.022524	0.024781	+	FBRSL1
735	10488	9	35532317	35937005	836	103	1.7154	0.043137	0.0226	0.1866	+	CREB3
736	122970	14	73858410	74262470	1008	86	1.7447	0.04052	0.022726	0.16426	+	ACOT4
737	5316	21	44194643	44653688	1748	103	1.7699	0.038371	0.022792	0.14467	+	PKNOX1
738	256297	10	23281460	23683181	851	87	1.5829	0.056726	0.022821	0.26855	+	PTF1A
739	162417	17	41882032	42286436	795	77	2.0955	0.018065	0.022916	0.036342	+	NAGS
740	114789	9	130630479	131071537	838	89	2.2329	0.012778	0.022977	0.02801	+	SLC25A25
741	18	16	8568444	9078432	2093	168	1.6503	0.049442	0.02298	0.2075	+	ABAT
742	98	2	54142410	54732437	1698	116	1.5085	0.065715	0.022984	0.32423	+	ACYP2
743	51272	11	2924	407422	738	92	1.8219	0.034238	0.023034	0.11103	-	BET1L
744	9532	6	56837104	57250013	649	64	2.2591	0.011938	0.023085	0.015887	+	BAG2
745	83700	11	133738820	134221652	1268	121	3.0453	0.0011622	0.023114	0.0010437	+	JAM3
746	9960	15	63596710	64086839	1287	90	2.3265	0.0099947	0.02325	0.018409	+	USP3
747	100288413	4	53409684	53817807	749	57	1.4683	0.071011	0.023253	0.39707	-	ERVMER34-1
748	22907	3	47644399	48091686	439	37	2.1054	0.017628	0.023255	0.041329	+	DHX30
749	100132916	5	63786135	64214017	855	80	2.7893	0.0026408	0.02326	0.0039371	+	FAM159B
750	326625	12	109791520	110211358	1455	93	2.0732	0.019076	0.023331	0.040328	-	MMAB
751	64854	4	53257126	53725502	783	63	1.4431	0.074497	0.023391	0.41794	-	USP46
752	9924	12	56510007	56927837	509	69	2.0349	0.02093	0.023392	0.065184	-	PAN2
753	57082	15	40686447	41154881	986	67	1.8881	0.029506	0.023402	0.099725	+	CASC5
754	226	16	29864411	30281741	396	46	1.7733	0.038092	0.02342	0.12004	+	ALDOA
755	285498	4	850039	1307352	1620	104	1.646	0.049877	0.023443	0.20742	-	RNF212
756	136647	7	39972342	40374251	721	64	1.8368	0.033119	0.023533	0.12581	-	MPLKIP
757	641372	14	73883548	74286592	1027	90	1.6695	0.047505	0.023679	0.2007	+	ACOT6
758	137964	8	41235702	41682520	1629	104	1.6124	0.053433	0.023715	0.2564	+	AGPAT6
759	155066	7	149370053	149777787	720	89	1.4276	0.076705	0.023754	0.45917	+	ATP6V0E2
760	6648	6	159900148	160314353	1346	100	2.1833	0.014507	0.023799	0.034717	-	SOD2
761	10078	11	2221723	2625108	1296	112	2.1757	0.014787	0.023806	0.025808	+	TSSC4
762	6218	15	82621161	83024865	4	3	1.6914	0.045383	0.023845	0.10554	-	RPS17
763	22979	2	25064973	25582004	1189	83	2.6037	0.0046116	0.023866	0.0046611	+	EFR3B
764	9139	20	31877928	32437837	618	80	1.4566	0.072618	0.023907	0.42469	+	CBFA2T2
765	5531	16	29887297	30296698	375	43	1.8011	0.035841	0.023938	0.10446	+	PPP4C
766	33	2	210852632	211290215	598	62	1.8123	0.034968	0.024021	0.12321	-	ACADL
767	5664	1	226857885	227283804	1079	89	2.1928	0.014162	0.024107	0.027653	+	PSEN2
768	51496	15	44519579	45019455	500	36	1.5219	0.064021	0.024152	0.37145	+	CTDSPL2
769	55216	11	111744968	112155874	694	75	1.6038	0.054377	0.02418	0.24382	+	C11orf57
770	8538	11	129045879	129522174	1279	152	1.5119	0.065285	0.024184	0.34248	+	BARX2
771	128864	20	32050092	32451721	396	55	1.5684	0.058397	0.024252	0.28577	+	C20orf144
772	151194	2	208273839	208690652	895	97	2.2016	0.013848	0.024254	0.040244	-	METTL21A
773	64506	15	83011948	83516762	722	66	1.9585	0.025083	0.024274	0.076301	-	CPEB1
774	120379	11	111734734	112144895	678	71	1.6179	0.052843	0.024278	0.23297	-	PIH1D2
775	221037	10	64726983	65425880	1747	83	1.8866	0.029608	0.024292	0.079032	-	JMJD1C
776	390110	11	43869531	44281527	1287	122	1.7994	0.035982	0.024338	0.11828	+	ACCSL
777	151195	2	208376264	208820898	902	104	2.1854	0.01443	0.024341	0.041232	+	CCNYL1
778	121601	12	100933841	101722419	2264	193	1.7622	0.039022	0.024376	0.1585	+	ANO4
779	54103	7	76740068	77245719	1411	113	1.9757	0.024096	0.02448	0.060759	-	GSAP
780	6392	11	111757548	112166525	694	72	1.5799	0.057069	0.024521	0.25942	+	SDHD
781	238	2	29215640	30344477	3606	270	1.3101	0.09508	0.024522	0.54341	-	ALK
782	386679	21	45770240	46171388	1214	114	1.6636	0.048097	0.024527	0.21283	-	KRTAP10-2
783	386677	21	45759068	46160078	1202	117	1.6853	0.045964	0.024539	0.20043	-	KRTAP10-1
784	26521	11	111755524	112157522	684	71	1.5873	0.056219	0.024584	0.25199	-	TIMM8B
785	122769	14	49865383	50281390	706	67	1.7034	0.044246	0.024604	0.15565	+	LRR1
786	79613	16	68677456	69319085	1377	92	1.3264	0.092358	0.024626	0.45931	+	TANGO6
787	144203	12	31064586	31559088	1410	120	1.4319	0.076083	0.024693	0.41187	-	OVOS2
788	8997	3	123613558	124640036	2915	179	1.9722	0.024293	0.024744	0.065363	+	KALRN
789	5427	14	49910270	50355098	683	65	1.7296	0.04185	0.024745	0.13658	-	POLE2
790	113201	15	44380909	44907959	586	40	1.4761	0.069959	0.024797	0.35414	+	CASC4
791	7690	5	42920985	43376351	1309	69	1.5437	0.061335	0.024814	0.24933	+	ZNF131
792	6711	2	54483454	55098583	1925	112	1.5562	0.059836	0.024875	0.2349	+	SPTBN1
793	55106	17	33538079	33960302	1346	134	1.5608	0.059282	0.024886	0.28723	-	SLFN12
794	342898	19	39493562	39894906	1270	111	1.6481	0.049665	0.024887	0.20548	-	SYCN
795	771	15	63415730	63874326	1213	114	1.9928	0.023143	0.024982	0.050625	-	CA12
796	5342	2	87847606	88258995	1	1	1.9595	0.02503	0.02503	0.02503	+	PLGLB2
796	730268	2	87800493	88247239	1	1	1.9595	0.02503	0.02503	0.02503	+	LOC730268
798	124446	16	29773351	30184373	445	51	1.6817	0.046309	0.025036	0.15542	+	TMEM219
799	6911	16	29897114	30303258	371	43	1.7844	0.037179	0.025116	0.10992	-	TBX6
800	55213	13	49906082	50359742	1543	94	1.5532	0.060189	0.025117	0.24666	-	RCBTB1
801	83719	16	29903635	30308248	367	42	1.7975	0.036129	0.025129	0.10475	-	YPEL3
802	54675	20	5786739	6220699	1505	155	2.446	0.0072231	0.025158	0.016022	+	CRLS1
803	51561	12	56532663	56934194	522	69	2.0395	0.020701	0.025273	0.058486	+	IL23A
804	81567	6	7681483	8111047	1465	140	2.2508	0.0122	0.025367	0.028959	-	TXNDC5
805	60626	11	7499	415113	755	94	1.7758	0.037884	0.025426	0.11947	+	RIC8A
806	5595	16	29925426	30334630	360	41	1.8359	0.033187	0.025437	0.090879	-	MAPK3
807	3932	1	32516840	32951766	356	44	1.5799	0.057064	0.025447	0.28552	+	LCK
808	29850	11	2225745	2644275	1327	124	2.1683	0.015067	0.025553	0.025952	-	TRPM5
809	116931	3	150603452	151354465	2065	153	2.2469	0.012323	0.025696	0.029196	+	MED12L
810	200894	3	93498983	93974522	413	49	1.7977	0.03611	0.025701	0.10542	+	ARL13B
811	23471	8	71285453	71720694	1001	69	1.7078	0.043834	0.025737	0.1849	-	TRAM1
812	346389	7	19974278	20457013	1771	170	2.1925	0.014172	0.025765	0.022349	-	MACC1
813	26084	3	153638792	154175616	1465	64	2.0513	0.020117	0.025767	0.05432	+	ARHGEF26
814	7094	9	35497334	35932392	866	109	1.6822	0.046268	0.025779	0.18156	-	TLN1
815	80321	3	138013186	138513187	778	63	1.4412	0.07477	0.02583	0.36136	-	CEP70
816	84336	17	41888556	42300519	809	80	2.0794	0.018792	0.025934	0.034158	-	TMEM101
817	9295	1	70471365	70917703	819	70	1.5934	0.055538	0.025971	0.2318	+	SRSF11
818	170487	20	32054304	32456331	408	59	1.5517	0.060361	0.026105	0.2772	+	ACTL10
819	83850	3	137953415	138397910	684	66	1.4685	0.07099	0.026207	0.34093	+	ESYT3
820	7203	1	156078752	156508206	878	102	1.6174	0.052891	0.026325	0.24073	-	CCT3
821	51244	3	14493253	14914166	1329	154	1.2778	0.10066	0.026376	0.58034	+	CCDC174
822	56052	16	4921810	5337380	1564	171	2.4503	0.007137	0.026511	0.0062929	+	ALG1
823	6626	19	41056725	41471297	1208	104	2.3308	0.0098821	0.026564	0.019593	+	SNRPA
824	65981	12	30662486	31107448	1501	117	1.8181	0.034526	0.026642	0.11777	-	CAPRIN2
825	9882	13	75658809	76256782	1697	155	1.3968	0.081242	0.026648	0.42645	-	TBC1D4
826	55723	19	14030321	14447440	464	57	1.9276	0.026955	0.026734	0.088848	-	ASF1B
827	10491	3	32955450	33389265	1218	105	1.7807	0.037482	0.02676	0.12387	+	CRTAP
828	10979	14	53123989	53617856	955	91	2.4775	0.0066146	0.026762	0.012599	-	FERMT2
829	91694	8	12379406	12812992	1151	108	2.6024	0.0046281	0.026786	0.0066344	-	LONRF1
830	4300	9	20141663	20822514	1773	205	1.7918	0.036586	0.026828	0.12124	-	MLLT3
831	4598	12	109811500	110235071	1464	97	1.9469	0.025773	0.026837	0.057955	+	MVK
832	401024	2	186403355	186898016	1035	46	1.4758	0.070003	0.026855	0.3481	+	FSIP2
833	404037	19	19166450	19573596	817	65	1.4215	0.077585	0.026868	0.36841	-	HAPLN4
834	55743	12	133216937	133681459	953	74	1.4909	0.067995	0.026881	0.33636	-	CHFR
835	51715	6	56851790	57287112	615	62	2.2894	0.011027	0.026893	0.011831	-	RAB23
836	342897	19	39487604	39892522	1283	114	1.6132	0.053346	0.026969	0.21249	+	NCCRP1
837	23677	2	235660628	236164358	1830	221	1.3349	0.090961	0.026982	0.58687	+	SH3BP4
838	5924	5	80056491	80725981	1821	190	1.8199	0.03439	0.027058	0.11908	+	RASGRF2
839	196993	15	71202583	71607929	661	97	1.686	0.045898	0.027123	0.16536	-	CT62
840	388199	16	655443	1063861	965	75	1.7898	0.03674	0.027145	0.10721	+	PRR25
841	79153	16	29915977	30325264	360	39	1.833	0.033404	0.027166	0.085997	-	GDPD3
842	84173	2	85381843	85818875	1383	132	1.953	0.025407	0.02718	0.066966	+	ELMOD3
843	203245	9	130623512	131029600	785	84	2.1923	0.014177	0.027194	0.030206	-	NAIF1
844	6235	14	49843390	50253134	711	64	1.6772	0.046748	0.027208	0.15734	-	RPS29
845	196394	12	31624071	32082108	1824	125	1.4456	0.074145	0.027259	0.3189	-	AMN1
846	157848	8	41303829	41708011	1401	106	1.5268	0.0634	0.027287	0.28622	-	NKX6-3
847	2339	8	42711442	43140931	638	30	1.7104	0.043598	0.027314	0.17809	+	FNTA
848	84197	8	42748649	43178323	683	30	1.699	0.04466	0.027346	0.17466	+	POMK
849	25911	10	103130399	103569410	682	57	1.4031	0.080293	0.027421	0.39391	+	DPCD
850	347736	3	137780279	138249018	733	80	1.3095	0.095182	0.027426	0.51888	-	NME9
851	23384	22	24466785	25013708	939	81	1.2284	0.10964	0.027445	0.60888	+	SPECC1L
852	9425	6	4506393	5155778	2237	184	2.0321	0.021071	0.027566	0.064541	+	CDYL
853	30820	5	169580491	170363636	2615	297	1.7503	0.040035	0.027687	0.17678	+	KCNIP1
854	221336	6	56619773	57092450	664	51	1.7465	0.040359	0.02777	0.1177	+	BEND6
855	160728	12	101349994	101804016	1332	126	1.8485	0.032265	0.027813	0.088966	-	SLC5A8
855	161357	14	47108826	48344157	3956	182	1.3955	0.081435	0.027813	0.38321	-	MDGA2
857	399	4	39992631	40446384	1510	168	1.5357	0.062303	0.027836	0.26246	+	RHOH
858	10718	10	83435070	84946935	4412	287	1.7326	0.041588	0.027837	0.13919	+	NRG3
859	26119	1	25670071	26095377	489	46	2.2394	0.012565	0.027889	0.034604	+	LDLRAP1
860	3475	7	111863199	112317258	1190	102	1.5832	0.056684	0.027939	0.20623	+	IFRD1
861	50804	15	48231629	48670714	510	43	1.8038	0.035633	0.027979	0.094075	-	MYEF2
862	55363	9	100489073	100907197	932	86	1.5867	0.056286	0.028012	0.23407	-	HEMGN
863	22997	11	133578520	134026649	1363	147	2.9129	0.0017907	0.028091	0.0015571	-	IGSF9B
864	27343	10	103138639	103548027	635	53	1.3973	0.081162	0.028141	0.39337	-	POLL
865	23468	12	54424730	54873915	712	102	2.1016	0.017793	0.028147	0.04019	-	CBX5
866	3087	10	94249681	94655408	1132	78	1.6231	0.052288	0.028231	0.21351	+	HHEX
866	254013	12	31600094	32022016	1534	110	1.5277	0.063297	0.028231	0.23478	+	METTL20
868	146378	16	29834655	30236023	430	49	1.6687	0.047583	0.028245	0.13825	+	C16orf92
869	23635	5	80513179	81247072	1758	137	2.7211	0.0032535	0.028261	0.0032082	-	SSBP2
870	134728	6	79377261	79914545	1340	58	1.6908	0.045436	0.02842	0.13149	+	IRAK1BP1
871	51650	7	140505961	140914781	675	60	1.4939	0.067607	0.028498	0.30741	-	MRPS33
872	83723	16	29835748	30264338	426	49	1.6742	0.047044	0.028522	0.13483	-	FAM57B
873	55328	10	89833621	90543611	1784	141	1.3969	0.081229	0.02854	0.40068	-	RNLS
874	643414	10	90284301	90712513	1088	86	1.5272	0.063355	0.028588	0.2615	+	LIPK
875	6317	18	61122431	61529259	1347	76	1.8342	0.033311	0.028619	0.12475	-	SERPINB3
876	7756	17	30477071	30897468	745	95	1.1971	0.11563	0.028763	0.6719	+	ZNF207
877	169792	9	3624128	4500036	3427	333	2.2241	0.013072	0.028767	0.028095	-	GLIS3
878	2580	4	643065	1126174	1696	115	1.6516	0.049313	0.028839	0.1977	-	GAK
879	81631	16	87223157	87638380	1547	111	1.2893	0.098653	0.028878	0.48354	+	MAP1LC3B
880	57186	20	20170202	20893281	1403	100	2.6566	0.0039465	0.028892	0.005426	-	RALGAPA2
881	337876	5	129040389	129722327	1406	73	1.3405	0.090046	0.028893	0.42707	+	CHSY3
882	23505	2	98172799	98812389	1027	69	1.6924	0.045284	0.028903	0.13356	-	TMEM131
883	84077	3	14516606	15014543	1614	186	1.1946	0.11612	0.028929	0.65333	+	C3orf20
884	63941	20	32044893	32462264	426	59	1.5008	0.066704	0.02911	0.29045	-	NECAB3
885	2690	5	42223577	42921980	1606	94	1.7561	0.039535	0.029134	0.12186	+	GHR
886	728597	2	3551188	4095001	1871	189	1.5169	0.064642	0.029135	0.26855	+	DCDC2C
887	221895	7	27670192	28420437	2072	184	1.9254	0.027091	0.02916	0.066249	-	JAZF1
888	9344	16	29785188	30203583	457	53	1.6141	0.05325	0.029164	0.16258	+	TAOK2
889	23367	5	153862224	154397167	1381	127	1.866	0.031018	0.029207	0.099382	+	LARP1
890	63974	7	31177075	31580538	1257	112	2.3722	0.0088414	0.029288	0.018675	-	NEUROD6
891	57604	8	12603183	13087286	2264	167	2.3383	0.0096853	0.029341	0.014755	+	KIAA1456
892	2066	2	212040442	213603879	5557	331	1.4248	0.077103	0.029387	0.35391	-	ERBB4
893	11183	14	50685211	51199376	1097	77	1.6832	0.046166	0.029506	0.14889	-	MAP4K5
894	27349	22	43328212	43739403	1489	164	2.1861	0.014403	0.029508	0.030377	-	MCAT
895	80003	1	232919855	233631459	2454	187	1.6447	0.050015	0.029509	0.19954	-	PCNXL2
896	84553	6	99520793	99997594	1395	100	1.5019	0.066565	0.029529	0.25216	-	FAXC
897	285672	5	63813975	64264496	874	85	2.7834	0.0026897	0.029579	0.0036236	-	SREK1IP1
898	100996573	12	132928616	133331872	1116	81	2.2638	0.011793	0.02965	0.014956	+	LOC100996573
899	116441	3	148836285	149251548	1601	171	1.3072	0.095579	0.029662	0.46694	-	TM4SF18
900	119749	11	51315282	51716211	1138	23	2.2984	0.010769	0.029681	0.012082	+	OR4C46
901	390928	19	39374945	39802129	1414	118	1.5553	0.059938	0.029684	0.23766	+	PAPL
902	55177	15	40828085	41247458	893	66	1.8211	0.034299	0.029699	0.10285	-	RMDN3
903	54958	19	47349167	47751882	324	45	1.9039	0.028465	0.029742	0.10169	-	TMEM160
904	8546	5	77098150	77790579	1821	138	1.6923	0.045297	0.029758	0.1292	-	AP3B1
905	3832	10	94152825	94615152	1254	81	1.6374	0.050775	0.029803	0.18478	+	KIF11
906	122773	14	49959823	50419870	760	67	1.6156	0.053088	0.029953	0.16985	+	KLHDC1
907	2687	22	24415622	24841317	698	66	1.2479	0.10603	0.029965	0.50498	-	GGT5
908	55573	3	133092434	133509118	1261	137	1.9741	0.024186	0.029988	0.052366	+	CDV3
909	285668	5	60733636	61202362	1169	127	1.2231	0.11064	0.030001	0.6091	+	C5orf64
910	6304	3	18189133	18680265	1149	112	1.5725	0.057916	0.030023	0.1912	-	SATB1
911	1659	17	41361330	41804185	948	86	1.6983	0.044722	0.030027	0.18714	+	DHX8
912	84515	20	5731298	6175852	1613	165	2.3568	0.0092178	0.030102	0.016121	+	MCM8
913	2525	19	5642899	6051485	964	121	1.5439	0.0613	0.030131	0.23216	-	FUT3
914	161436	14	88879241	89459096	1231	72	2.0017	0.022658	0.030145	0.049187	-	EML5
915	388468	18	14311737	14743599	583	56	1.8732	0.030521	0.030197	0.073104	-	POTEC
916	80142	9	130682972	131090741	777	74	1.301	0.096633	0.030219	0.44568	-	PTGES2
917	81839	1	115984574	116440845	1567	132	1.8431	0.03266	0.030249	0.085209	+	VANGL1
918	5764	7	136712088	137228606	1356	126	1.6579	0.048665	0.03025	0.15297	-	PTN
919	975	11	2197391	2618649	1392	113	2.1008	0.017828	0.030266	0.028008	+	CD81
920	7561	19	19621281	20043921	1015	100	2.2342	0.012734	0.030271	0.020736	-	ZNF14
921	8448	16	29816835	30223424	447	51	1.6412	0.050382	0.030287	0.14255	-	DOC2A
922	6902	5	76786995	77272185	1677	123	1.8756	0.030356	0.030336	0.089823	-	TBCA
923	80824	12	12426216	12915773	1376	128	1.6075	0.053976	0.030344	0.21855	-	DUSP16
924	23037	5	31439345	32311038	2836	320	2.5034	0.0061496	0.030365	0.010678	+	PDZD2
925	55889	15	72747038	73159738	560	58	1.3983	0.081006	0.030387	0.31984	+	GOLGA6B
926	283899	16	29807485	30217112	449	51	1.6365	0.050867	0.030392	0.14351	+	INO80E
927	4045	3	115321210	116364385	2740	210	1.1745	0.12009	0.030407	0.61791	-	LSAMP
928	112937	11	133945293	134389458	1391	163	1.4994	0.06689	0.030429	0.2727	+	GLB1L3
929	123970	16	49207808	49633321	1106	124	1.5272	0.06336	0.03052	0.23715	+	C16orf78
930	91039	19	4475239	4923855	1268	150	1.7814	0.037422	0.030679	0.10919	-	DPP9
931	7345	4	41058898	41470446	1358	119	2.2065	0.013675	0.030709	0.020798	+	UCHL1
932	284018	17	65787217	66189765	814	57	1.2269	0.10993	0.030713	0.54434	-	C17orf58
933	8479	16	29803642	30207417	451	51	1.6236	0.052232	0.030719	0.1486	-	HIRIP3
934	6698	1	152756564	153158290	925	63	1.2848	0.099428	0.030737	0.51506	+	SPRR1A
935	10077	11	2123195	2539430	1362	127	2.0243	0.021468	0.030825	0.041085	+	TSPAN32
936	257144	3	111639688	112052453	1645	97	2.1861	0.014403	0.030828	0.032334	-	GCSAM
937	56997	1	226884589	227375246	1445	86	2.0265	0.021356	0.030926	0.042576	+	ADCK3
938	925	2	86811728	87235519	544	63	1.308	0.095434	0.030994	0.4039	-	CD8A
939	83890	5	94787885	95218885	997	105	2.0808	0.018728	0.031029	0.047151	-	SPATA9
940	58498	7	43978463	44380974	905	105	1.7471	0.040306	0.031109	0.10563	-	MYL7
941	5827	12	133064192	133481577	1435	81	1.4098	0.079303	0.031142	0.33483	+	PXMP2
942	59269	1	41772036	42701596	2421	172	1.6706	0.0474	0.031174	0.15188	-	HIVEP3
943	84517	3	169284709	169687683	925	104	1.7165	0.043032	0.031183	0.13326	-	ACTRT3
944	10330	12	56504212	56910128	485	68	1.9149	0.027751	0.031321	0.075336	-	CNPY2
945	6597	19	10871598	11372958	1208	99	2.3496	0.0093961	0.031331	0.014803	+	SMARCA4
946	361	18	24232007	24645735	1229	145	1.3574	0.087328	0.031338	0.36777	-	AQP4
947	3170	20	22361642	22766101	1022	87	1.8012	0.035837	0.031351	0.11925	-	FOXA2
948	6707	1	152774223	153176332	921	67	1.263	0.1033	0.031441	0.55054	+	SPRR3
949	89944	11	134001768	134446222	1496	181	1.1626	0.1225	0.031524	0.64705	+	GLB1L2
950	1728	16	69543304	69960849	906	57	1.9139	0.027814	0.031535	0.072364	-	NQO1
951	165082	2	26331041	26769685	1000	101	1.1291	0.12944	0.031542	0.7397	-	ADGRF3
952	27133	14	62973291	63711956	2251	167	1.5652	0.058771	0.031597	0.19468	-	KCNH5
953	79645	8	49427474	49847870	687	82	1.1917	0.11669	0.031638	0.60992	-	EFCAB1
954	4071	3	148886805	149295647	1570	176	1.2646	0.10301	0.031659	0.47735	-	TM4SF1
955	79974	7	120428751	121137498	1848	108	1.1296	0.12933	0.0317	0.7003	+	CPED1
956	845	1	116042624	116511426	1563	109	1.8747	0.030415	0.031728	0.07831	-	CASQ2
957	23404	9	133369158	133780452	1157	117	1.55	0.060569	0.031748	0.1976	+	EXOSC2
958	23523	22	24207642	24774596	985	98	1.1425	0.12662	0.031773	0.66333	+	CABIN1
959	9403	1	87128128	87580107	1065	52	2.0523	0.020072	0.031802	0.029453	-	SEP15
960	163778	1	152743128	153145069	948	64	1.261	0.10365	0.031894	0.52739	+	SPRR4
961	84240	5	80397402	80808966	1020	115	1.2218	0.11089	0.031913	0.58193	+	ZCCHC9
962	23286	5	167519065	168099308	1616	185	2.2233	0.013098	0.031943	0.01787	+	WWC1
963	151556	2	175096299	175551816	900	99	1.7534	0.03977	0.032086	0.095241	-	GPR155
964	31	17	35241927	35966902	1145	95	2.211	0.013517	0.032099	0.020565	-	ACACA
965	79791	16	87162942	87625708	1818	136	1.2526	0.10517	0.032112	0.49666	-	FBXO31
966	5506	7	113316882	113759082	810	66	1.603	0.054468	0.032141	0.21266	-	PPP1R3A
967	259197	6	31356660	31760762	2643	114	2.2862	0.011122	0.032281	0.011146	-	NCR3
968	10497	9	34961976	35605334	1078	81	1.7057	0.044032	0.032307	0.13681	+	UNC13B
969	25852	3	137706115	138217231	844	89	1.2362	0.10819	0.032359	0.54902	+	ARMC8
970	84100	3	97283365	97720086	661	72	1.0657	0.14328	0.032386	0.83985	+	ARL6
971	8945	10	102913790	103517078	1215	84	1.2583	0.10415	0.03244	0.49233	+	BTRC
972	63895	18	10470244	11348761	2882	272	1.4617	0.071907	0.032451	0.30437	-	PIEZO2
973	91608	17	33858679	34270540	1053	55	1.7317	0.041661	0.032471	0.11319	+	RASL10B
974	168544	7	149261452	149670295	979	98	1.4992	0.066908	0.032483	0.29473	-	ZNF467
975	6160	2	101418691	101836155	1153	105	1.821	0.034303	0.032753	0.063276	+	RPL31
976	28987	16	69575757	69988871	888	58	1.8946	0.029071	0.032758	0.074233	-	NOB1
977	7940	6	31353956	31756686	2686	116	2.2048	0.013735	0.032772	0.015774	+	LST1
978	8091	12	66018240	66560071	1151	125	2.1892	0.014292	0.032776	0.03148	+	HMGA2
979	85002	8	11839613	12251624	138	17	1.4495	0.073604	0.032854	0.20678	-	FAM86B1
980	3606	11	111813974	112234840	749	75	1.4519	0.073258	0.032868	0.28413	-	IL18
981	22808	3	137866490	138324377	701	70	1.2647	0.10299	0.032894	0.48349	+	MRAS
982	6699	1	152803679	153205376	962	69	1.4141	0.078665	0.033032	0.3389	+	SPRR1B
983	51764	16	648041	1050733	946	69	1.7034	0.044248	0.033033	0.11621	-	GNG13
984	146822	17	13939173	14340150	1318	162	1.5854	0.056435	0.033082	0.15918	-	CDRT15
985	90102	3	111251327	111895364	2024	150	2.0199	0.021695	0.033086	0.062065	+	PHLDB2
986	23410	11	15030	436362	793	99	1.6895	0.045566	0.033131	0.12428	-	SIRT3
987	11057	15	89431381	89945591	1413	126	1.6114	0.053543	0.033144	0.17993	+	ABHD2
988	79609	14	50372967	50783626	1213	100	1.2434	0.10686	0.033151	0.43641	-	VCPKMT
989	84708	4	54126437	54718653	1828	143	1.5404	0.061728	0.033192	0.21214	-	LNX1
990	126433	19	39314661	39723198	1282	90	1.6448	0.050009	0.033244	0.15451	-	FBXO27
991	157378	8	125123159	125584940	1370	101	1.8785	0.030155	0.033248	0.063026	-	TMEM65
992	8669	15	44629266	45055001	498	38	1.3601	0.086905	0.03333	0.41843	+	EIF3J
993	56158	11	111804926	112243279	767	81	1.4838	0.06893	0.033357	0.25319	+	TEX12
994	6599	3	47427378	48023405	612	51	2.0891	0.018349	0.03341	0.031064	-	SMARCC1
995	56288	10	34198488	35304253	2539	172	1.2162	0.11196	0.033481	0.54775	-	PARD3
996	2644	15	40856285	41259911	873	70	1.3725	0.084949	0.033575	0.35199	+	GCHFR
997	10965	14	73834324	74242362	1011	80	1.6516	0.049312	0.033638	0.14854	+	ACOT2
998	56005	19	4457557	4870415	1141	123	1.7918	0.036582	0.033663	0.087163	-	MYDGF
999	7852	2	136671919	137075725	716	78	1.2921	0.098153	0.033796	0.43386	-	CXCR4
1000	9535	19	39618999	40026726	1024	100	1.5837	0.056632	0.0338	0.18972	-	GMFG
1001	55610	7	92661653	93190435	1185	116	1.6374	0.050774	0.033859	0.13245	+	CCDC132
1002	6556	2	219046752	219461617	740	60	1.3791	0.083933	0.033875	0.31991	+	SLC11A1
1003	53836	3	150811874	151234636	1211	83	2.309	0.010472	0.033906	0.011603	-	GPR87
1004	2192	22	45698719	46197014	1466	142	2.3143	0.010325	0.033981	0.013668	+	FBLN1
1005	55892	3	169290619	169707504	938	106	1.7115	0.043495	0.034123	0.12749	+	MYNN
1006	100526767	2	86530553	87148245	1332	75	1.2678	0.10243	0.03413	0.47652	-	RNF103-CHMP3
1007	23167	8	132716356	133225889	1688	133	1.8818	0.029931	0.034215	0.074874	+	EFR3A
1008	23338	5	133660003	134118918	766	94	1.7891	0.036801	0.034296	0.096515	+	JADE2
1009	692094	9	35552987	35954274	882	107	1.5924	0.055653	0.034345	0.1896	-	MSMP
1010	10652	7	44040577	44453893	931	111	1.7483	0.040204	0.034379	0.092886	+	YKT6
1011	25929	5	154066976	154517776	1206	75	1.8403	0.032864	0.034525	0.096074	-	GEMIN5
1012	3371	9	117581854	118080536	1464	116	1.7932	0.036474	0.034629	0.1025	-	TNC
1013	6703	1	152812201	153213594	997	67	1.3986	0.080971	0.034696	0.33505	-	SPRR2D
1014	10232	16	610765	1018865	925	67	1.7721	0.038188	0.034701	0.086139	+	MSLN
1015	63922	16	638622	1048074	968	69	1.7129	0.043363	0.03492	0.10445	+	CHTF18
1016	1869	20	32063292	32474210	468	64	1.4017	0.080509	0.034923	0.30816	-	E2F1
1017	4037	19	33485599	33899773	1489	153	2.1015	0.017801	0.034966	0.040383	+	LRP3
1018	26034	6	154275618	154877900	2137	208	1.5156	0.064807	0.035078	0.21242	-	IPCEF1
1019	344758	3	153855461	154347504	1217	72	1.8332	0.033386	0.035149	0.078429	-	GPR149
1020	8425	19	40899072	41335725	1100	114	2.2175	0.013295	0.035163	0.021978	+	LTBP4
1021	30819	10	103385731	103803769	507	59	1.2892	0.098663	0.035212	0.38376	-	KCNIP2
1022	79740	3	166758075	167298193	1511	78	1.179	0.1192	0.035265	0.57426	-	ZBBX
1023	93058	12	56460642	56864750	495	68	1.8437	0.032615	0.035328	0.079394	+	COQ10A
1024	79568	2	200620040	201028848	813	71	2.6955	0.0035143	0.03535	0.0024813	+	C2orf47
1025	22955	1	41292871	41907815	1900	116	1.2424	0.10705	0.035355	0.48441	-	SCMH1
1026	340654	10	90362487	90780315	1206	108	1.3884	0.082514	0.035375	0.31931	+	LIPM
1027	2272	3	59535036	61437133	7423	559	2.3553	0.0092544	0.035411	0.013915	-	FHIT
1028	8419	3	132918790	133394056	1384	139	1.8657	0.031039	0.035458	0.066836	+	BFSP2
1029	27237	1	3171147	3597677	1158	141	1.3986	0.08097	0.035464	0.29266	+	ARHGEF16
1030	59	10	90494831	90951147	1533	144	1.6055	0.054189	0.03548	0.18283	-	ACTA2
1031	84734	1	32512818	32914461	318	40	1.495	0.067457	0.03551	0.26379	+	FAM167B
1032	26093	19	47559731	47977329	745	78	1.5704	0.058158	0.035511	0.17237	+	CCDC9
1033	10329	12	63973583	64403338	1266	79	2.7732	0.0027752	0.035641	0.0016084	+	TMEM5
1034	375307	2	219021579	219433003	733	63	1.3473	0.088949	0.035724	0.33512	+	CATIP
1035	3346	4	70716159	71124559	1261	69	1.2199	0.11125	0.035752	0.48753	+	HTN1
1036	55347	3	111497723	111912215	1423	114	1.962	0.024882	0.035856	0.052923	+	ABHD10
1037	6642	15	64186275	64636433	1045	80	2.0672	0.019356	0.035864	0.027329	+	SNX1
1038	7507	9	100237191	100659691	900	94	1.4493	0.073625	0.035928	0.26564	-	XPA
1039	26032	3	32991537	33460707	1310	108	1.66	0.048453	0.035959	0.13027	-	SUSD5
1040	64795	2	86747414	87205164	697	72	1.2529	0.10513	0.03612	0.41894	+	RMND5A
1041	643338	15	40862159	41264647	862	71	1.3341	0.091086	0.036139	0.365	+	C15orf62
1042	56241	22	24377444	24785074	634	64	1.1803	0.11894	0.036262	0.52611	+	SUSD2
1043	136306	7	138079030	138585969	1457	180	1.5306	0.062936	0.036267	0.19237	-	SVOPL
1044	57522	12	64038276	64741643	1676	129	2.6358	0.0041975	0.036283	0.0033328	+	SRGAP1
1045	4016	15	74018789	74444478	1098	100	1.4474	0.073892	0.036367	0.21988	+	LOXL1
1046	3084	8	31296820	32822558	4562	244	1.3889	0.082433	0.036373	0.29524	+	NRG1
1047	100129669	9	24343193	24745889	1075	62	1.3549	0.087729	0.036374	0.40847	-	IZUMO3
1048	753	18	13018729	13852753	2549	246	1.2303	0.10929	0.036427	0.47949	+	LDLRAD4
1049	58190	2	219063061	219470664	737	57	1.3689	0.085521	0.036431	0.31329	+	CTDSP1
1050	57704	9	35536863	35949925	892	109	1.5894	0.05598	0.036468	0.1825	-	GBA2
1051	2195	4	187308937	187847876	2030	221	1.5576	0.059658	0.03652	0.1892	-	FAT1
1052	9827	9	35549277	35953264	889	106	1.5771	0.057389	0.036599	0.18599	+	RGP1
1053	339122	3	128606412	129040993	658	68	2.3162	0.010273	0.036674	0.014495	-	RAB43
1054	26154	2	215596266	216203151	1820	155	1.3111	0.094909	0.036718	0.38375	-	ABCA12
1055	401535	9	89563559	89974641	1328	92	1.274	0.10134	0.036753	0.39022	+	C9orf170
1056	154043	6	154526433	155031753	1831	208	1.6371	0.050801	0.036884	0.13906	-	CNKSR3
1057	80306	4	17416273	17826160	1183	91	1.1948	0.11608	0.036893	0.56247	+	MED28
1058	55165	10	95056369	95488849	1651	160	1.4557	0.072734	0.036971	0.26148	+	CEP55
1059	51531	9	100462380	100884852	970	88	1.5152	0.064857	0.03698	0.2192	-	C9orf156
1060	7855	2	208427310	208834143	860	103	2.1034	0.017715	0.03702	0.036258	-	FZD5
1061	317671	5	94782471	95192849	935	99	2.1103	0.017415	0.03704	0.035196	+	RFESD
1062	192111	12	133087393	133499323	1449	86	1.3135	0.094508	0.03706	0.37869	+	PGAM5
1063	84174	20	35040922	35474619	370	76	1.2798	0.1003	0.037144	0.40581	-	SLA2
1064	6402	1	169459806	169880843	1718	106	1.4847	0.068813	0.037241	0.26706	-	SELL
1065	5099	4	30521951	31348423	2835	158	1.4519	0.073262	0.037273	0.24414	+	PCDH7
1066	8624	21	40249076	40755440	1606	155	1.4947	0.067502	0.037278	0.21003	-	PSMG1
1067	9371	20	30665443	31122814	624	45	1.1034	0.13493	0.037293	0.60543	+	KIF3B
1068	3038	16	68939467	69352622	708	61	1.312	0.094767	0.037388	0.29719	+	HAS3
1069	1431	12	56465483	56894175	528	74	1.8551	0.031788	0.037394	0.074707	-	CS
1070	130162	2	55199683	55659699	1449	103	1.5543	0.060058	0.037515	0.16558	-	CLHC1
1071	27146	4	17433696	17983135	1474	79	1.262	0.10348	0.037554	0.48463	-	FAM184B
1072	319	12	56554355	56956583	553	70	1.901	0.028648	0.037763	0.062865	-	APOF
1073	7226	21	45570046	46062964	1349	148	1.4997	0.066843	0.037796	0.23478	+	TRPM2
1074	112936	11	133894561	134317686	1204	133	1.5325	0.062697	0.037826	0.20305	+	VPS26B
1075	118924	10	95227640	95662329	1471	140	1.069	0.14253	0.037901	0.7355	-	FRA10AC1
1076	391104	1	156068415	156469428	802	97	1.5162	0.064732	0.037909	0.23455	-	VHLL
1077	1953	1	3204506	3728059	1465	172	1.393	0.081811	0.037931	0.27819	-	MEGF6
1078	79834	15	77200498	77912446	1376	72	2.6814	0.0036662	0.037934	0.0036314	-	PEAK1
1079	255783	19	47577659	47978980	732	78	1.5352	0.062369	0.038005	0.17974	+	INAFM1
1080	112770	1	156062478	156465480	800	91	1.502	0.066552	0.03807	0.25428	-	GLMP
1081	388951	2	54280315	54683409	1168	89	1.4779	0.069716	0.038137	0.2056	-	TSPYL6
1082	399671	14	73745189	74225651	1168	86	1.5576	0.059663	0.038144	0.18309	-	HEATR4
1083	375567	7	49613257	50161546	1604	130	2.078	0.018853	0.03822	0.046513	+	VWC2
1084	219285	7	92559368	92977689	1014	95	1.5948	0.055384	0.038269	0.13294	-	SAMD9L
1085	23400	1	17112453	17538467	943	88	1.9518	0.02548	0.038351	0.044758	-	ATP13A2
1086	10283	5	63864755	64514590	1419	105	2.4056	0.0080737	0.038352	0.0090938	+	CWC27
1087	144455	12	77215026	77659360	1484	123	1.5667	0.058596	0.038379	0.15681	-	E2F7
1088	4862	2	101236613	101813289	1709	153	1.6898	0.045529	0.038461	0.10417	+	NPAS2
1089	100506581	16	87136404	87551468	1675	123	1.2171	0.11179	0.038503	0.46498	-	C16orf95
1090	10826	5	153996594	154430213	1078	71	1.9137	0.027826	0.038512	0.054773	-	FAXDC2
1091	6925	18	52689562	53503252	1561	126	1.7255	0.042216	0.038709	0.092412	-	TCF4
1092	23141	12	133102254	133538451	1430	86	1.289	0.098696	0.038712	0.38854	-	ANKLE2
1093	5428	15	89659536	90078026	901	101	1.6902	0.045497	0.038778	0.1417	-	POLG
1094	92799	19	40882757	41297305	1024	109	2.136	0.016341	0.0388	0.027885	+	SHKBP1
1095	6773	12	56535381	56954058	563	69	1.8475	0.032337	0.038803	0.074035	-	STAT2
1096	113189	15	40563160	40965357	910	81	1.6708	0.047384	0.038956	0.13502	+	CHST14
1097	3964	1	236481514	236916281	1959	118	1.1318	0.12885	0.038984	0.6229	+	LGALS8
1098	6223	19	42163988	42575484	581	65	1.9061	0.028318	0.03913	0.057067	+	RPS19
1099	27113	19	47524079	47936023	666	69	1.5778	0.057306	0.039162	0.15564	-	BBC3
1100	57118	10	12191583	13071735	3271	331	1.2152	0.11215	0.039246	0.48633	+	CAMK1D
1101	643418	10	90319786	90738648	1078	86	1.363	0.086434	0.039248	0.30107	+	LIPN
1102	10904	20	35945819	36356333	1042	103	1.371	0.085185	0.039276	0.30169	-	BLCAP
1103	114799	18	18909242	19380697	467	31	2.5876	0.0048323	0.039513	0.0020357	-	ESCO1
1104	340419	8	108711544	109295913	1660	108	1.3571	0.087377	0.039517	0.28102	-	RSPO2
1105	84283	1	156052704	156462234	812	98	1.5255	0.063568	0.039524	0.23682	+	TMEM79
1106	113000	16	634974	1038383	957	70	1.6878	0.045729	0.039564	0.097089	-	RPUSD1
1107	167359	5	42992170	43480952	1280	80	1.3599	0.086929	0.039649	0.28176	+	NIM1K
1108	4160	18	57838564	58240001	1217	114	1.6622	0.04824	0.039657	0.12651	-	MC4R
1109	253980	16	29717657	30137545	479	56	1.5448	0.061196	0.039678	0.16053	-	KCTD13
1110	636	12	32059713	32736567	2792	187	2.3101	0.010442	0.039687	0.0144	+	BICD1
1111	54809	7	92528826	92947336	1057	111	1.6044	0.054313	0.03983	0.12726	-	SAMD9
1112	134526	5	80425731	80889988	1123	126	2.8439	0.002228	0.039871	0.0014935	-	ACOT12
1113	286006	7	111920908	112330943	1107	100	1.4885	0.068306	0.039898	0.18979	+	LSMEM1
1114	23509	20	30595625	31026467	597	52	1.0267	0.15227	0.039936	0.69628	+	POFUT1
1114	116449	4	10291838	10886386	2101	146	1.3821	0.08347	0.039936	0.25022	-	CLNK
1116	151827	3	169311216	169730574	930	101	1.6607	0.048387	0.039955	0.13406	-	LRRC34
1117	374354	10	115414391	115872265	1245	131	1.7239	0.042364	0.039991	0.11068	+	NHLRC2
1118	11165	6	34054971	34560457	1389	91	1.7435	0.040626	0.040147	0.087114	-	NUDT3
1119	130576	2	149694981	150271776	1184	99	1.8293	0.03368	0.040152	0.08151	+	LYPD6B
1120	100128569	19	3338674	3744121	793	100	2.4577	0.0069907	0.040174	0.0037275	+	C19orf71
1121	706	22	43347520	43759248	1513	167	2.0336	0.020996	0.040175	0.038794	+	TSPO
1122	81929	18	12747983	13187536	1264	92	1.4701	0.070767	0.040295	0.16918	+	SEH1L
1123	138716	9	34410482	34812110	916	92	1.7149	0.043177	0.040358	0.10428	-	RPP25L
1124	100129528	12	132849334	133250840	884	80	2.1335	0.016444	0.040468	0.019911	-	MUC8
1125	3492	14	105832614	107488051	1350	49	2.2698	0.011608	0.040581	0.010508	-	IGH
1126	55023	6	79444136	79988011	1289	66	1.645	0.049985	0.040617	0.11712	-	PHIP
1127	148870	1	3468965	3888209	1177	94	1.6023	0.054548	0.040652	0.13714	+	CCDC27
1128	56259	20	36122357	36700531	1336	92	1.2588	0.10406	0.040685	0.39774	+	CTNNBL1
1129	2528	19	5630637	6039764	968	123	1.4303	0.076312	0.040744	0.24232	-	FUT6
1130	3712	15	40497686	40928146	997	102	1.5537	0.060132	0.040756	0.18485	+	IVD
1131	3032	2	26267616	26713333	913	82	1.0349	0.15035	0.040768	0.72594	+	HADHB
1132	26002	6	132417194	132922664	1352	141	1.2327	0.10884	0.040903	0.36924	-	MOXD1
1133	23145	7	149273131	149731054	1014	104	1.5006	0.066734	0.040937	0.22938	+	SSPO
1134	126282	19	4439527	4855580	1121	119	1.8781	0.030186	0.040959	0.053519	+	TNFAIP8L1
1135	9881	3	36668308	37186548	1156	118	1.5606	0.059304	0.041075	0.16455	-	TRANK1
1136	10181	3	49926341	50356397	594	50	1.4809	0.069318	0.041127	0.19544	+	RBM5
1137	23174	16	87239852	87725870	1943	147	1.096	0.13654	0.04114	0.60109	-	ZCCHC14
1138	4826	20	35949607	36352092	1023	99	1.3359	0.090785	0.041152	0.31378	+	NNAT
1139	11160	8	37393743	37815319	466	89	1.9972	0.022904	0.04116	0.031519	+	ERLIN2
1140	3108	6	32716391	33120900	3924	169	0.96009	0.16851	0.041164	0.82426	-	HLA-DMA
1141	56301	19	33499570	33916756	1516	150	2.041	0.020626	0.041207	0.039221	-	SLC7A10
1142	1838	2	25400067	26096516	1283	129	2.6196	0.0044017	0.04127	0.004925	-	DTNB
1143	83449	16	71952996	72406349	1216	75	1.4889	0.068259	0.041295	0.19976	-	PMFBP1
1144	55192	15	40860067	41299676	931	79	1.2952	0.097631	0.041326	0.35586	-	DNAJC17
1145	440093	12	31744119	32145175	1672	118	1.284	0.099578	0.04135	0.33496	-	H3F3C
1146	643853	3	32838219	33338689	1391	125	1.6014	0.054648	0.041485	0.14206	-	TMPPE
1147	2186	17	65621644	66180494	1195	70	1.1416	0.12681	0.041505	0.52317	+	BPTF
1148	8120	15	83128033	83578660	870	73	1.7205	0.042673	0.041508	0.092989	-	AP3B2
1149	5090	9	128309617	128929656	1297	137	0.97205	0.16551	0.041599	0.80256	+	PBX3
1150	284274	18	72921827	73339589	1629	141	1.0575	0.14515	0.041613	0.61118	-	SMIM21
1151	729920	7	15927152	16660947	2450	138	1.7199	0.042724	0.041627	0.092443	-	ISPD
1152	22986	10	106200859	107224993	2714	128	1.526	0.063503	0.041689	0.18654	+	SORCS3
1153	2304	9	100415537	100818997	886	79	1.5364	0.062218	0.041754	0.19969	+	FOXE1
1154	53829	3	150844096	151247337	1195	82	2.2077	0.013633	0.041759	0.014229	-	P2RY13
1155	81890	19	10612112	11024043	952	83	2.1989	0.013943	0.041762	0.018154	+	QTRT1
1156	83643	10	12738625	13341762	2429	265	1.5174	0.064579	0.041805	0.18225	-	CCDC3
1157	65108	1	32599430	33001840	373	48	1.3503	0.088455	0.041998	0.31726	-	MARCKSL1
1158	3113	6	32832346	33248555	3051	129	1.0874	0.13842	0.041999	0.58342	-	HLA-DPA1
1159	55745	14	57535606	57956797	730	89	1.1238	0.13056	0.042008	0.5494	+	AP5M1
1160	9542	5	139026364	139622884	956	119	1.4477	0.073852	0.042011	0.23722	-	NRG2
1161	7473	17	44639872	45096126	734	76	1.177	0.1196	0.04222	0.49655	-	WNT3
1162	147841	19	11057444	11466563	1142	110	1.3317	0.091473	0.042282	0.3128	-	SPC24
1163	8766	15	65961629	66384329	847	73	1.1873	0.11755	0.042302	0.45676	+	RAB11A
1164	161514	15	73965922	74381555	1215	105	1.4083	0.07952	0.042351	0.20628	+	TBC1D21
1165	91748	14	73981825	74456988	1443	108	1.4209	0.077672	0.042392	0.25638	-	ELMSAN1
1166	7380	22	45480868	45891755	1406	132	2.2603	0.011901	0.04244	0.012417	+	UPK3A
1167	150946	2	26195960	26612532	852	72	1.0313	0.1512	0.042522	0.69861	+	GAREML
1168	344561	2	131286643	131687909	477	52	1.4796	0.069487	0.042654	0.16547	+	GPR148
1169	56986	15	49713226	50137333	1187	68	1.4982	0.067037	0.042659	0.18741	+	DTWD1
1170	667	6	56122785	57019426	2008	117	1.8828	0.029863	0.042663	0.062199	-	DST
1170	55194	1	36587631	36990567	823	78	1.8403	0.032864	0.042663	0.080184	-	EVA1B
1172	1463	19	19122773	19563061	876	73	1.2577	0.10425	0.042691	0.36897	+	NCAN
1173	79729	1	36571889	36993544	859	84	1.7534	0.039771	0.04288	0.10174	+	SH3D21
1174	2720	3	32838100	33338694	1392	118	1.5911	0.055792	0.042882	0.14107	-	GLB1
1175	285335	3	111659752	112213105	1972	106	2.0046	0.022502	0.042895	0.044861	-	SLC9C1
1176	81573	1	70524685	71020471	1022	81	1.3775	0.084175	0.042911	0.27328	-	ANKRD13C
1177	258010	11	22643598	23051382	1135	79	1.1309	0.12906	0.042994	0.49616	-	SVIP
1178	2914	6	33789623	34323399	2074	199	1.962	0.024883	0.042997	0.040446	-	GRM4
1179	29087	11	133918172	134323289	1150	124	1.5144	0.064968	0.043129	0.18907	-	THYN1
1180	100529239	6	34054971	34593902	1456	94	1.7502	0.040041	0.043148	0.079653	-	RPS10-NUDT3
1181	347731	10	68485792	69061309	1799	143	1.0177	0.15442	0.043149	0.67045	+	LRRTM3
1182	286257	9	139686870	140088428	599	47	1.4347	0.075688	0.043151	0.18482	+	C9orf142
1183	10526	12	30581915	31048929	1571	99	1.7525	0.039848	0.043168	0.092408	-	IPO8
1184	54621	12	118301398	118741810	1161	141	1.2622	0.10344	0.043199	0.36284	-	VSIG10
1185	9022	9	139689060	140092200	598	46	1.4186	0.078005	0.043328	0.19346	-	CLIC3
1186	7462	7	73424087	73844164	794	85	1.8988	0.028798	0.043398	0.042394	+	LAT2
1187	63899	3	93581855	94045630	556	49	1.5964	0.0552	0.043429	0.13206	+	NSUN3
1187	79363	1	16358182	16763659	1047	72	1.282	0.099927	0.043429	0.32106	-	RSG1
1189	638	22	43306754	43725718	1539	167	2.1214	0.016945	0.043434	0.025264	+	BIK
1190	253982	16	29712147	30131181	479	55	1.5309	0.062901	0.043438	0.15491	+	ASPHD1
1191	20	9	139701686	140123374	575	43	1.4336	0.075843	0.043454	0.1814	-	ABCA2
1192	339862	3	17804064	18510414	1491	100	1.206	0.11392	0.043461	0.38671	+	LOC339862
1193	8850	3	19881524	20395896	1793	99	1.1596	0.1231	0.043466	0.47756	+	KAT2B
1194	400823	1	222710558	223126932	1057	94	1.1106	0.13337	0.043491	0.52183	+	FAM177B
1195	5715	12	122126637	122555771	935	81	1.1337	0.12847	0.043641	0.49278	+	PSMD9
1196	64428	16	579753	990997	830	70	1.651	0.049366	0.04366	0.11012	-	NARFL
1197	101927546	1	16351343	16753528	1055	75	1.2747	0.1012	0.043716	0.32645	-	ANO7P1
1198	83795	6	39082474	39490330	1557	132	2.1875	0.014353	0.043732	0.011956	-	KCNK16
1199	117	7	30892076	31351093	1425	168	2.2094	0.013574	0.043746	0.018729	+	ADCYAP1R1
1200	999	16	68571128	69069445	1202	67	1.1559	0.12387	0.043829	0.43676	+	CDH1
1201	3065	1	32557708	32999227	416	49	1.3332	0.091233	0.04383	0.32318	+	HDAC1
1202	5719	11	36808	452984	837	103	1.5972	0.055112	0.043908	0.1301	+	PSMD13
1203	51131	13	49869746	50303123	1452	96	1.333	0.091265	0.04393	0.26815	+	PHF11
1204	6533	3	14244076	14730857	1707	215	1.0068	0.15702	0.043972	0.67605	+	SLC6A6
1205	10417	4	960720	1402750	1558	90	1.4791	0.069558	0.044033	0.18888	-	SPON2
1206	4915	9	87083417	87841985	2268	151	1.3407	0.090003	0.044072	0.29279	+	NTRK2
1207	9953	17	14004367	14452721	1583	193	1.3623	0.086553	0.044073	0.26223	+	HS3ST3B1
1208	129450	2	200593634	201020459	871	78	2.6362	0.0041925	0.044075	0.0025718	-	TYW5
1209	2645	7	43983870	44429022	975	111	1.6165	0.052996	0.044094	0.11192	-	GCK
1210	4902	19	5623818	6028335	966	120	1.3852	0.082989	0.04412	0.25374	+	NRTN
1211	4134	3	47692180	48330769	663	49	1.7731	0.038109	0.044158	0.071132	-	MAP4
1212	4125	19	12557322	12977591	756	68	1.5815	0.056876	0.044193	0.15845	-	MAN2B1
1213	246176	17	33871530	34279897	1072	56	1.5967	0.055165	0.044228	0.12896	-	GAS2L2
1214	401562	9	139677445	140080210	628	49	1.391	0.082115	0.044387	0.20154	+	LCNL1
1215	100133220	15	85583641	85990430	1133	64	1.2533	0.10505	0.044439	0.37316	+	GOLGA6L3
1216	7429	2	219083838	219514248	763	56	1.2934	0.097939	0.044478	0.32043	+	VIL1
1217	89766	21	43283068	43763105	2067	215	2.1478	0.015866	0.044601	0.019708	+	UMODL1
1218	389289	5	42839182	43240447	1220	60	1.4694	0.070856	0.044762	0.17829	-	ANXA2R
1219	3115	6	32843703	33257473	3011	129	1.0501	0.14683	0.04486	0.60338	+	HLA-DPB1
1220	85460	4	10241497	10659032	1530	103	1.483	0.069036	0.045012	0.16514	-	ZNF518B
1221	6207	11	16895939	17299220	1019	75	1.3374	0.090539	0.045029	0.30222	-	RPS13
1222	146853	17	33887890	34292098	1053	56	1.5216	0.064059	0.04521	0.1596	+	C17orf50
1223	440515	19	19696648	20132560	1249	99	1.9251	0.027107	0.045233	0.040933	-	ZNF506
1224	219654	10	80942081	81405383	1463	153	1.5081	0.065768	0.045273	0.19173	-	ZCCHC24
1225	387103	6	126460660	126870548	388	57	1.5414	0.061609	0.045308	0.17264	+	CENPW
1226	11151	16	29994731	30400397	329	44	1.6982	0.044739	0.045315	0.07653	+	CORO1A
1227	54455	1	16373339	16878965	1163	74	1.2338	0.10864	0.045328	0.35327	-	FBXO42
1228	9337	5	154037755	154456352	1034	59	1.7942	0.036392	0.045368	0.074861	+	CNOT8
1229	284194	17	20152708	20570848	209	17	1.7759	0.037877	0.0454	0.054593	-	LGALS9B
1230	6046	6	32736437	33149282	3799	167	1.0972	0.13628	0.04547	0.52806	+	BRD2
1231	57128	6	4847395	5461172	2156	164	1.8163	0.034661	0.045489	0.074332	-	LYRM4
1232	4861	19	47323077	47749033	374	59	1.6929	0.045237	0.045494	0.13975	+	NPAS1
1233	55007	22	45505081	45937836	1528	141	2.2057	0.013704	0.045553	0.015271	+	FAM118A
1234	79634	2	175060457	175494303	948	96	1.711	0.043543	0.045602	0.077965	+	SCRN3
1235	6390	1	17145217	17580665	1127	112	1.7751	0.037945	0.045612	0.072323	-	SDHB
1236	57720	9	132615985	133102448	1701	134	1.3999	0.080771	0.045633	0.23785	+	GPR107
1237	8914	12	56610157	57043200	639	78	1.7302	0.041798	0.045686	0.087959	-	TIMELESS
1238	54921	16	68951912	69366493	724	61	1.2488	0.10587	0.045739	0.29604	-	CHTF8
1239	10055	19	47434080	47913893	717	77	1.509	0.065652	0.045945	0.16815	+	SAE1
1240	25809	22	43235522	43685434	1635	152	2.0244	0.021465	0.045964	0.034589	-	TTLL1
1241	345062	4	151998152	152412719	945	70	1.1134	0.13277	0.045995	0.55338	+	PRSS48
1242	57470	1	3496784	3913068	1141	88	1.5233	0.063845	0.046055	0.15219	-	LRRC47
1243	3713	1	152681039	153084362	980	62	1.1301	0.12922	0.046083	0.50537	+	IVL
1244	5687	14	35547811	35986680	1386	84	1.8053	0.035511	0.046141	0.062044	+	PSMA6
1245	388588	1	3489352	3892546	1150	93	1.5381	0.062012	0.046183	0.14495	+	SMIM1
1246	22893	15	40533411	40960441	999	95	1.5576	0.05966	0.046208	0.1654	+	BAHD1
1247	221458	6	39102876	39893181	2629	186	2.2134	0.013437	0.046282	0.01417	-	KIF6
1248	25926	17	65513949	65940319	943	104	1.0107	0.15608	0.046527	0.67691	+	NOL11
1249	1	19	58658172	59064865	939	101	1.8147	0.034784	0.046529	0.056566	-	A1BG
1250	101929479	15	85548530	85978026	1229	63	1.2407	0.10735	0.046538	0.36974	-	LOC101929479
1251	57153	19	10513121	10955235	1063	85	2.2039	0.013767	0.046572	0.016173	+	SLC44A2
1252	7779	1	211548381	211952099	1487	144	1.1174	0.13191	0.046578	0.42547	-	SLC30A1
1253	81616	19	5935654	6393113	1442	111	1.192	0.11662	0.046596	0.41016	+	ACSBG2
1254	59335	9	133339981	133758384	1146	121	1.3123	0.094714	0.046735	0.28545	+	PRDM12
1255	10665	6	32060475	32539705	3169	87	2.2519	0.012164	0.046752	0.0082417	-	C6orf10
1256	118932	10	90379656	90811732	1319	125	1.3645	0.086212	0.046769	0.26438	-	ANKRD22
1257	101927844	1	87478352	87917014	1177	113	1.3419	0.089814	0.046877	0.2773	+	LOC101927844
1258	285313	3	150953778	151379272	1294	99	2.2506	0.012205	0.046974	0.01427	-	IGSF10
1259	4686	9	100195705	100636030	920	98	1.3257	0.092476	0.047013	0.27933	+	NCBP1
1260	401563	9	139721916	140131234	559	41	1.4413	0.074747	0.047149	0.16341	+	C9orf139
1261	27340	12	101473905	101980397	1549	138	1.6213	0.05248	0.047321	0.11361	+	UTP20
1262	343035	1	211449864	211866259	1439	115	1.1146	0.13251	0.047388	0.42766	-	RD3
1263	926	2	86842460	87289047	466	57	1.1716	0.12068	0.047444	0.38441	-	CD8B
1264	128178	1	236357680	236848008	2231	114	1.0844	0.13909	0.047464	0.55597	+	EDARADD
1265	9992	21	35536323	35943440	1291	136	1.03	0.1515	0.047467	0.61778	+	KCNE2
1266	284677	1	159604264	160025544	1176	168	1.0428	0.14851	0.047507	0.59091	-	C1orf204
1267	100131094	19	4479294	4885960	1138	134	1.7209	0.042633	0.04754	0.08205	+	DPP9-AS1
1268	2529	9	139724626	140127292	558	41	1.4318	0.076097	0.047544	0.16703	-	FUT7
1269	4731	21	44113378	44529773	1815	101	1.0077	0.15681	0.047656	0.62788	+	NDUFV3
1270	22859	19	14058549	14516997	551	65	1.6939	0.045142	0.047674	0.10657	-	ADGRL1
1271	4237	1	17100997	17508081	814	75	1.9455	0.025857	0.047739	0.036715	-	MFAP2
1272	6328	2	165744030	166260577	1245	113	1.3195	0.093493	0.047755	0.27417	-	SCN3A
1273	146330	16	542500	955825	651	61	1.6573	0.048734	0.047893	0.099393	-	FBXL16
1274	65990	16	570581	972655	698	64	1.6275	0.051816	0.047919	0.11032	+	FAM173A
1275	29909	3	150715537	151120997	1037	79	2.2368	0.01265	0.047959	0.0094979	-	GPR171
1276	54890	17	17886867	18313268	770	55	2.5657	0.0051477	0.048027	0.0026778	+	ALKBH5
1277	55357	9	100761280	101218003	1571	132	2.2702	0.011597	0.04813	0.0097009	-	TBC1D2
1278	57559	10	90439597	90935343	1693	152	1.4198	0.077836	0.048152	0.2198	+	STAMBPL1
1279	5326	20	30580307	30995546	599	50	0.9647	0.16735	0.048163	0.67416	-	PLAGL2
1280	5730	9	139671898	140076194	651	49	1.3819	0.083501	0.048292	0.19063	+	PTGDS
1281	10917	5	180215845	180633727	1324	106	1.737	0.041192	0.048339	0.06905	+	BTNL3
1282	387638	10	21214692	21635488	1177	116	1.4414	0.074733	0.048456	0.22921	-	C10orf113
1283	64429	10	113990058	114407301	944	109	1.7691	0.038436	0.048528	0.093726	-	ZDHHC6
1284	168090	6	165493153	165923111	1543	137	0.85864	0.19527	0.048556	0.88447	-	C6orf118
1285	170689	11	130118869	130546539	1373	147	1.1553	0.12399	0.048592	0.46476	+	ADAMTS15
1286	55179	3	138127542	138552218	625	50	1.285	0.0994	0.048624	0.2976	+	FAIM
1287	90417	15	40474922	40886489	945	104	1.5018	0.06657	0.048639	0.17424	+	KNSTRN
1288	27034	11	133923428	134335749	1190	126	1.4371	0.075338	0.048645	0.20641	+	ACAD8
1289	342945	19	58638385	59053712	982	104	1.7977	0.036116	0.048708	0.056849	+	ZSCAN22
1290	1487	4	1005228	1442908	1487	78	1.4991	0.066917	0.048837	0.15247	-	CTBP1
1291	8190	19	41081082	41483398	1172	98	2.1612	0.01534	0.048958	0.018876	+	MIA
1292	101928548	4	993923	1395046	1461	79	1.4604	0.072088	0.048965	0.17056	-	LOC101928548
1293	83475	19	3290819	3700938	796	100	2.413	0.007912	0.049049	0.0036683	-	DOHH
1294	1557	10	96322463	96812671	1324	50	1.7641	0.03886	0.049057	0.071667	+	CYP2C19
1295	124093	16	572582	976880	721	65	1.5974	0.055089	0.04921	0.11698	-	CCDC78
1296	23048	9	132449458	133005473	2223	125	1.4339	0.075804	0.049223	0.20865	-	FNBP1
1297	7145	2	218464512	219008796	1362	163	1.6517	0.049295	0.049231	0.11833	-	TNS1
1298	56833	1	159596440	160007282	1166	167	1.0277	0.15204	0.049248	0.5824	+	SLAMF8
1299	8028	10	21613540	22232559	891	74	0.93997	0.17362	0.049304	0.71326	+	MLLT10
1300	131544	3	97340537	97863830	1211	98	0.8345	0.202	0.049343	0.95362	+	CRYBG3
1301	6729	14	35251901	35698773	1412	67	1.6951	0.045029	0.049369	0.075256	+	SRP54
1302	79839	18	66182466	66956517	2212	157	0.87975	0.1895	0.049372	0.83084	+	CCDC102B
1303	138050	8	42795592	43257970	828	30	1.4579	0.072434	0.049395	0.18606	+	HGSNAT
1304	10379	14	24430422	24835774	737	106	1.2234	0.11058	0.049441	0.34225	+	IRF9
1305	388394	17	44855522	45256614	981	83	1.0656	0.1433	0.049608	0.52051	-	RPRML
1306	25937	3	149035022	149621060	1936	190	1.0523	0.14632	0.049627	0.56348	-	WWTR1
1307	8774	18	10325873	10752766	1659	153	1.385	0.083031	0.049675	0.23541	+	NAPG
1308	84292	19	12577618	12986646	710	68	1.5531	0.060204	0.049681	0.15038	+	WDR83
1309	100132146	3	46453925	46868033	1318	90	1.1175	0.13189	0.049709	0.45808	+	LOC100132146
1310	56654	9	139733909	140141147	546	41	1.4291	0.076486	0.04976	0.16024	-	NPDC1
1311	85441	20	61989439	62405592	1580	151	1.1784	0.11931	0.04978	0.35181	-	HELZ2
1312	55100	5	37179391	37952774	1790	119	1.7286	0.041939	0.049796	0.086447	+	WDR70
1313	11101	10	123299939	123888149	2133	147	1.4474	0.073898	0.04994	0.19045	-	ATE1
1314	7844	2	86630516	87051000	845	69	1.1591	0.1232	0.049944	0.41387	-	RNF103
1315	9696	1	17048445	17499474	780	71	1.9129	0.027881	0.049991	0.03868	+	CROCC
1316	101929530	3	11712358	12143081	1376	147	1.1899	0.11704	0.050014	0.40141	+	LOC101929530
1317	10180	3	49777474	50314685	750	57	1.3944	0.081592	0.050041	0.21715	+	RBM6
1318	100500938	11	22668468	23081972	1270	77	1.0455	0.1479	0.05005	0.52929	-	CCDC179
1319	55969	20	35034137	35440960	342	73	1.2146	0.11226	0.050106	0.35454	+	C20orf24
1320	3735	16	75461622	75881585	1210	75	1.6095	0.053759	0.050111	0.12983	-	KARS
1321	84315	3	49746302	50167445	583	42	1.4965	0.067264	0.050174	0.16369	-	MON1A
1322	4778	12	54485891	54918869	736	99	1.0059	0.15722	0.050188	0.61456	-	NFE2
1323	29114	3	111517586	111932735	1435	120	1.9222	0.027287	0.050268	0.04171	+	TAGLN3
1324	51605	20	5718479	6131204	1586	162	2.2258	0.013012	0.050275	0.016513	-	TRMT6
1325	9934	3	150729905	151196996	1234	87	2.187	0.014371	0.050302	0.01292	-	P2RY14
1326	171023	20	30746147	31227122	692	58	0.9509	0.17083	0.050358	0.66602	+	ASXL1
1327	25953	2	218935115	219411516	884	70	1.1885	0.11731	0.050466	0.3684	+	PNKD
1328	51384	7	120765421	121181158	1153	93	1.0265	0.15234	0.050511	0.55882	+	WNT16
1329	162968	19	58665723	59074214	939	103	1.8671	0.030944	0.05058	0.04298	-	ZNF497
1330	124801	17	41912003	42344987	862	86	1.8731	0.030531	0.050692	0.041337	-	LSM12
1331	84264	16	576958	979715	737	65	1.6279	0.051774	0.050709	0.10091	+	HAGHL
1332	140609	1	197926108	198491550	1712	90	1.6287	0.051689	0.050712	0.097298	+	NEK7
1333	3609	19	10564937	11003095	1036	79	2.2688	0.01164	0.05083	0.0099506	+	ILF3
1334	3030	2	26213504	26667665	917	76	0.95199	0.17055	0.050868	0.69998	-	HADHA
1335	5195	1	10335003	10890815	1309	117	1.4766	0.069896	0.050942	0.15271	+	PEX14
1336	339906	3	46671894	47075585	789	75	1.8391	0.03295	0.050977	0.057891	-	PRSS42
1337	954	9	139742550	140148503	542	41	1.4167	0.078282	0.051219	0.16251	-	ENTPD2
1338	51056	4	17378927	17809590	1270	104	1.0083	0.15665	0.051332	0.61045	+	LAP3
1339	641371	14	73803862	74210503	1000	96	1.1924	0.11654	0.051407	0.36977	+	ACOT1
1340	29093	5	154120633	154548971	1161	77	1.8323	0.033451	0.051508	0.069853	+	MRPL22
1341	101928638	9	139663796	140067332	660	51	1.3805	0.083715	0.051524	0.17927	+	PRR31
1342	1129	7	136353399	136903720	1473	112	1.5535	0.060154	0.051563	0.1658	+	CHRM2
1343	284273	18	72709278	73121281	1301	152	0.97979	0.16359	0.05157	0.62623	-	ZADH2
1344	23381	1	156019015	156452676	821	100	1.4217	0.077551	0.051639	0.23901	-	SMG5
1345	338707	11	169795	582117	1334	129	1.4233	0.077325	0.051653	0.18197	+	B4GALNT4
1346	754	21	46069500	46494487	1803	170	1.1655	0.12192	0.051664	0.4261	-	PTTG1IP
1347	10592	9	106656213	107103700	1419	58	1.0901	0.13784	0.051713	0.48277	+	SMC2
1348	2802	12	133145495	133605659	1283	78	1.1912	0.11679	0.05185	0.38602	-	GOLGA3
1349	221491	6	34014157	34416904	1180	93	1.3858	0.082906	0.051908	0.19907	-	C6orf1
1350	126382	19	19112223	19514238	838	71	1.1995	0.11516	0.051916	0.34764	-	NR2C2AP
1351	53916	19	41083670	41502849	1212	107	2.127	0.016711	0.051917	0.019651	+	RAB4B
1352	10725	16	69399869	69938569	1224	79	1.949	0.02565	0.052035	0.04149	+	NFAT5
1353	84916	16	68966499	69402937	752	62	1.1966	0.11573	0.052201	0.3081	+	CIRH1A
1354	79728	16	23414481	23852678	1085	81	0.97818	0.16399	0.052289	0.63102	-	PALB2
1355	51816	22	17459681	17902744	1397	183	1.4951	0.067442	0.052404	0.16193	-	CECR1
1356	1967	12	123905570	124318323	1141	53	1.2384	0.10778	0.052458	0.3324	-	EIF2B1
1357	832	1	19465267	20012066	1739	119	2.0055	0.022454	0.052469	0.024825	-	CAPZB
1358	22905	17	18940690	19440028	411	35	1.1041	0.13478	0.052513	0.45607	+	EPN2
1359	7054	11	1985159	2393107	1501	138	1.9513	0.02551	0.052551	0.028581	-	TH
1360	54884	2	85369078	85781821	1334	123	1.7629	0.038957	0.052556	0.065551	-	RETSAT
1361	25959	19	11074943	11508243	1161	113	1.0355	0.15022	0.052603	0.55278	-	KANK2
1362	51343	19	3306261	3736755	854	108	2.3706	0.0088804	0.052722	0.0043601	+	FZR1
1363	54802	1	40106703	40549177	1260	104	0.93882	0.17391	0.052724	0.67289	-	TRIT1
1364	147	5	159143740	159600017	1156	128	1.2881	0.098854	0.052757	0.28165	+	ADRA1B
1365	64805	3	150854631	151302600	1353	95	2.1408	0.016146	0.052859	0.01526	-	P2RY12
1366	84650	13	50034812	50465627	1575	93	1.3287	0.091979	0.052897	0.2243	-	EBPL
1367	9692	14	35391527	35943284	1885	89	1.6887	0.045637	0.052935	0.080603	+	KIAA0391
1368	401137	4	70817793	71232326	1567	93	1.0067	0.15705	0.05298	0.56303	+	PRR27
1369	23362	8	18184813	19071196	4340	309	1.2645	0.10303	0.052983	0.31466	-	PSD3
1369	729756	3	46652688	47054048	851	86	1.7683	0.038509	0.052983	0.069889	-	PRSS44
1371	1311	19	18693583	19102114	905	107	0.98821	0.16152	0.053008	0.59176	-	COMP
1372	3630	11	1981009	2382439	1477	132	1.8881	0.029504	0.053036	0.035462	-	INS
1373	100534599	3	128606412	129080073	807	77	2.1958	0.014054	0.053041	0.016383	-	ISY1-RAB43
1374	5286	11	16908108	17429543	1289	85	1.2202	0.1112	0.053062	0.34609	-	PIK3C2A
1375	9985	14	24441062	24849735	766	104	1.187	0.11762	0.053146	0.35842	+	REC8
1376	89958	9	139756579	140165028	534	41	1.3858	0.082911	0.053243	0.17154	-	SAPCD2
1377	728	19	47613104	48025327	755	81	1.3974	0.081143	0.053247	0.19646	+	C5AR1
1378	23373	19	18594425	19093143	1102	101	0.95946	0.16866	0.053345	0.6406	+	CRTC1
1379	4049	6	31339876	31742101	3012	104	2.1941	0.014113	0.053414	0.0090518	+	LTA
1380	374355	10	117883940	118339541	1355	99	1.4804	0.069379	0.053452	0.16146	+	CCDC172
1381	283373	12	56431591	56852143	507	65	1.7633	0.038922	0.053732	0.064055	-	ANKRD52
1382	2967	12	123918286	124347151	1195	58	1.2106	0.11302	0.053759	0.3495	+	GTF2H3
1383	6405	3	49992562	50426508	587	56	1.3976	0.081114	0.053799	0.19518	+	SEMA3F
1384	3109	6	32702406	33108847	4019	156	0.91026	0.18134	0.053938	0.7082	-	HLA-DMB
1385	1725	19	12586531	12992701	698	65	1.4963	0.067287	0.053955	0.16047	-	DHPS
1386	388289	16	72960536	73378346	1359	170	1.1361	0.12795	0.053999	0.39947	-	C16orf47
1387	1191	8	27254434	27672328	1371	119	1.3225	0.093002	0.054178	0.25414	-	CLU
1388	84298	12	66316849	66724533	841	95	2.035	0.020927	0.054197	0.030627	-	LLPH
1389	6727	15	40127891	40531389	906	102	1.1411	0.12692	0.054295	0.38958	-	SRP14
1390	8476	1	226977566	227706193	2689	81	1.8738	0.030481	0.054327	0.045302	-	CDC42BPA
1391	126321	19	3338263	3757582	845	107	2.3715	0.0088581	0.054351	0.0040304	-	MFSD12
1392	147463	18	20979977	21442849	877	83	0.97321	0.16522	0.054386	0.60254	-	ANKRD29
1393	63897	17	57918790	58356292	417	34	1.5302	0.06298	0.05442	0.11208	-	HEATR6
1394	89910	12	109715215	110174510	1557	86	1.7274	0.042051	0.054537	0.06071	+	UBE3B
1395	79025	20	61984373	62388061	1533	151	1.1563	0.12379	0.05469	0.34269	+	C20orf195
1396	55684	9	139502374	139935639	798	62	1.2829	0.099759	0.054718	0.24485	+	RABL6
1397	6375	1	168345711	168751315	1325	148	1.1858	0.11786	0.05479	0.34076	+	XCL1
1398	128272	1	16324599	16739104	1191	80	1.2006	0.11494	0.054795	0.32968	-	ARHGEF19
1399	23090	16	49324515	50091830	2138	231	1.1917	0.11669	0.05491	0.35055	-	ZNF423
1400	23225	3	13157730	13661819	1752	135	1.0568	0.1453	0.054916	0.46588	-	NUP210
1401	219699	10	72772292	73262635	1692	187	1.6708	0.047377	0.05492	0.092825	+	UNC5B
1402	64478	8	2592875	5052328	18466	986	0.95385	0.17008	0.05496	0.68649	-	CSMD1
1403	84960	9	139490033	139902364	757	62	1.2909	0.098374	0.055042	0.23829	+	CCDC183
1404	4486	3	49724435	50141311	587	45	1.4903	0.068067	0.055058	0.1531	-	MST1R
1405	8625	19	19103008	19512678	852	72	1.1693	0.12114	0.055077	0.35639	+	RFXANK
1406	7104	3	148992368	149421181	1644	159	1.0918	0.13746	0.055084	0.45316	+	TM4SF4
1407	64114	2	218938917	219357280	788	65	1.1894	0.11714	0.05522	0.33807	-	TMBIM1
1408	5917	5	167713463	168146311	1172	116	1.5638	0.058937	0.055361	0.10896	+	RARS
1409	440574	1	19723471	20156315	1444	126	1.8919	0.029255	0.05537	0.033504	+	MINOS1
1410	84967	1	36659031	37063493	934	99	1.6531	0.049154	0.055468	0.11405	-	LSM10
1411	9967	1	36490017	36970958	852	82	1.7393	0.040992	0.05549	0.085213	+	THRAP3
1412	148362	1	222685906	223108529	1035	83	1.0496	0.14694	0.055521	0.48749	+	BROX
1413	391123	1	159624106	160032447	1135	157	0.98212	0.16302	0.055639	0.5834	-	VSIG8
1414	10541	9	100545479	100980860	1119	104	1.2663	0.10271	0.055843	0.26835	+	ANP32B
1415	54065	21	35547749	35961452	1295	134	0.95616	0.1695	0.055925	0.61746	+	SMIM11
1416	339123	16	531667	934440	660	60	1.6253	0.052053	0.055934	0.092724	-	JMJD8
1417	118813	10	99296878	99720664	1063	104	1.3624	0.086528	0.055941	0.23951	+	ZFYVE27
1418	3949	19	11000037	11444506	1197	109	1.2473	0.10615	0.056051	0.3046	+	LDLR
1419	26470	16	29682480	30110585	494	57	1.4613	0.071973	0.056068	0.15309	-	SEZ6L2
1420	4050	6	31348335	31750202	2823	113	2.1637	0.015244	0.056091	0.010498	-	LTB
1421	283635	14	35314113	35752589	1389	62	1.7778	0.03772	0.056207	0.052473	+	FAM177A1
1422	5915	3	25015638	25839423	2832	208	1.1367	0.12783	0.056223	0.38666	+	RARB
1423	196483	16	4934301	5347789	1566	171	2.3002	0.010718	0.056264	0.0054075	-	EEF2KMT
1424	7484	17	44728952	45164096	860	81	1.0307	0.15135	0.056294	0.53012	+	WNT9B
1425	51398	19	12578881	12980465	695	68	1.514	0.065019	0.056362	0.14885	-	WDR83OS
1426	171389	11	78570	485388	900	110	1.481	0.069307	0.056368	0.14402	+	NLRP6
1427	11177	14	35021937	35544853	1658	101	2.3371	0.0097183	0.056391	0.0056166	-	BAZ1A
1428	51341	19	3845216	4266816	568	70	1.0365	0.14997	0.056494	0.48989	-	ZBTB7A
1429	847	11	34260472	34693607	1446	107	1.0311	0.15124	0.056512	0.49765	+	CAT
1430	203	9	130428759	130840022	781	94	1.9285	0.026896	0.056517	0.038459	-	AK1
1431	654483	16	30004256	30405627	320	44	1.6358	0.050945	0.056609	0.075257	-	BOLA2B
1432	2842	12	12613995	13049121	1155	150	1.4194	0.077898	0.056665	0.18137	-	GPR19
1433	5425	7	43954279	44363267	933	105	1.5755	0.057572	0.056733	0.10431	-	POLD2
1434	283209	11	73841361	74309502	1182	80	1.2256	0.11018	0.056739	0.29167	-	PGM2L1
1435	10273	16	530115	932768	662	57	1.586	0.056371	0.056761	0.10302	+	STUB1
1436	84219	16	534622	940608	661	60	1.6474	0.049739	0.056793	0.085072	-	WDR24
1437	9448	2	102114165	102711152	1468	101	1.3029	0.096311	0.056816	0.25372	+	MAP4K4
1438	8499	12	81452045	82353109	2493	130	1.8455	0.032481	0.056876	0.04912	-	PPFIA2
1439	9028	16	525666	928268	661	57	1.5727	0.057893	0.056892	0.10696	+	RHBDL1
1440	8395	9	71120188	71824092	2035	151	0.96587	0.16705	0.056916	0.59766	+	PIP5K1B
1441	11187	11	192614	604908	1381	127	1.3405	0.090041	0.056972	0.2124	+	PKP3
1442	5962	11	109845605	110367437	1259	100	1.5198	0.064281	0.056973	0.13407	-	RDX
1443	10098	4	99191518	99779812	1524	144	1.0379	0.14967	0.057015	0.53329	-	TSPAN5
1444	80139	8	37353301	37756396	479	92	1.2311	0.10914	0.057078	0.28136	+	ZNF703
1445	400961	2	71209868	71654233	1504	97	1.5861	0.056358	0.057081	0.10659	-	PAIP2B
1446	116071	11	64555417	64965060	763	79	0.90818	0.18189	0.057144	0.68965	-	BATF2
1447	79148	17	33883316	34322711	1193	63	1.4488	0.073703	0.057152	0.17102	-	MMP28
1448	101928042	15	32692642	33096092	691	96	1.1007	0.13552	0.057158	0.40748	-	LOC101928042
1449	2620	11	22488160	23034547	1410	115	0.97014	0.16599	0.057295	0.5753	+	GAS2
1450	64788	16	703634	1231318	1206	79	1.644	0.050084	0.057301	0.084436	-	LMF1
1451	85014	9	139485777	139887769	741	62	1.2823	0.099864	0.057345	0.23399	+	TMEM141
1452	4284	12	56643286	57048435	616	76	1.6177	0.052859	0.05736	0.095674	-	MIP
1453	6818	16	30010549	30415650	329	44	1.5451	0.061163	0.057471	0.1002	+	SULT1A3
1454	1385	2	208194616	208670284	1104	95	2.0177	0.021809	0.057531	0.028042	+	CREB1
1455	152503	4	151841433	152446797	1198	77	0.98593	0.16208	0.057573	0.58726	-	SH3D19
1456	91373	9	139771944	140178990	519	41	1.4113	0.079078	0.057587	0.14636	+	UAP1L1
1457	8291	2	71480347	72113895	1946	192	1.3862	0.082842	0.057589	0.19926	+	DYSF
1458	79006	16	565173	969655	674	63	1.5785	0.057227	0.057648	0.10813	+	METRN
1459	643699	15	32685657	33096342	692	98	1.0962	0.13649	0.057688	0.40864	+	GOLGA8N
1460	51652	2	86530553	86990620	1059	54	1.1332	0.12857	0.057711	0.41956	-	CHMP3
1461	415117	3	93533078	93947460	337	43	1.3808	0.083664	0.057844	0.18164	-	STX19
1462	8454	7	148195631	148698202	1119	118	1.2999	0.09682	0.057848	0.24047	+	CUL1
1463	79711	14	24449425	24858124	784	105	1.1548	0.12409	0.057856	0.35825	-	IPO4
1464	81856	19	53006066	53438307	1633	160	2.2896	0.011023	0.057903	0.010352	-	ZNF611
1465	51335	15	90608895	91015443	1229	79	1.8319	0.033482	0.057946	0.051757	+	NGRN
1466	4232	7	129926016	130346138	770	82	0.9554	0.16969	0.057968	0.57451	+	MEST
1467	65997	4	53528495	53933002	862	81	1.0402	0.14912	0.058033	0.49149	+	RASL11B
1468	9361	19	5491845	5920463	1235	131	1.2504	0.10558	0.058044	0.27755	-	LONP1
1469	55196	12	31912353	32346041	2008	140	2.239	0.012578	0.058047	0.0076128	+	KIAA1551
1470	29128	19	4709510	5162165	1402	150	1.5635	0.058962	0.05806	0.11103	+	UHRF1
1471	29982	10	64693007	65114786	1101	83	1.7249	0.042275	0.058139	0.063039	+	NRBF2
1472	54848	4	106273704	106802070	1508	97	1.7518	0.039903	0.058173	0.068425	+	ARHGEF38
1473	92126	18	64973819	65383967	1329	123	1.6167	0.052976	0.058198	0.087308	-	DSEL
1474	101928603	6	24597563	24999540	1425	125	1.6397	0.050538	0.058339	0.09185	-	C6orf229
1475	246213	12	100550857	101015837	927	108	1.4651	0.071445	0.058444	0.13743	+	SLC17A8
1476	79901	2	172178757	172614643	1190	91	1.3256	0.092493	0.058557	0.20584	+	CYBRD1
1477	497661	18	46807548	47213644	1332	95	1.0135	0.15541	0.058578	0.51693	-	C18orf32
1478	83931	1	36605225	37051525	984	98	1.6287	0.05169	0.058664	0.1159	-	STK40
1479	53632	2	219487083	219896526	514	40	1.2939	0.097848	0.058784	0.25257	-	PRKAG3
1480	339745	2	139059350	139530805	992	108	1.1953	0.11598	0.058851	0.32576	+	SPOPL
1481	100113407	6	11338460	11783757	1649	107	1.0336	0.15066	0.058871	0.47684	+	TMEM170B
1482	51733	22	24663344	25122553	786	82	0.91925	0.17898	0.058895	0.64762	+	UPB1
1483	6725	20	61972163	62378857	1562	154	1.1008	0.13549	0.058896	0.37156	-	SRMS
1484	29070	16	58083840	58517740	1460	106	1.1223	0.13087	0.058979	0.40507	+	CCDC113
1485	79669	3	111605175	112037073	1705	103	1.9645	0.024737	0.059084	0.036341	+	C3orf52
1486	79867	12	123955660	124392950	1266	66	1.1457	0.12596	0.059214	0.36024	+	TCTN2
1487	6997	3	46416045	46823953	1384	96	1.077	0.14075	0.05923	0.42282	+	TDGF1
1488	205327	2	200575979	200992996	852	80	2.5335	0.0056466	0.059296	0.0030618	+	C2orf69
1489	440275	15	40026331	40527797	1128	105	1.0843	0.13911	0.059387	0.40891	+	EIF2AK4
1490	122748	14	20491869	20892861	1582	157	1.8898	0.029395	0.059454	0.034654	+	OR11H6
1491	131405	3	32659510	33133771	1559	139	1.0814	0.13977	0.05949	0.4261	+	TRIM71
1492	100526842	18	46807548	47218935	1352	98	1.0054	0.15734	0.059587	0.52112	-	RPL17-C18orf32
1493	23386	7	44221965	44730474	1129	72	1.6852	0.045974	0.059593	0.084308	-	NUDCD3
1494	6139	18	46814851	47218935	1342	100	1.0025	0.15805	0.059668	0.52518	-	RPL17
1495	79770	5	134009427	134437323	649	86	1.3989	0.080923	0.059716	0.19098	+	TXNDC15
1496	653781	2	131169106	131615610	250	33	1.2316	0.10905	0.059722	0.26989	+	POTEJ
1497	57696	12	123886650	124305482	1133	52	1.2503	0.10559	0.059763	0.28245	+	DDX55
1498	114757	17	74323430	74733987	1223	126	0.99219	0.16055	0.059803	0.48665	-	CYGB
1499	11253	9	139781379	140203639	500	39	1.3869	0.08273	0.059912	0.14846	+	MAN1B1
1500	7707	3	124744513	125294198	1566	137	1.1278	0.12971	0.059982	0.37514	-	ZNF148
1501	375759	9	132174504	132583055	1410	175	1.5441	0.061286	0.059995	0.14131	-	C9orf50
1502	100289635	12	133298019	133732908	863	73	0.92192	0.17828	0.060039	0.65774	-	ZNF605
1503	116412	19	58678990	59092389	920	96	1.7518	0.039908	0.0601	0.053885	-	ZNF837
1504	723961	11	1950342	2382439	1575	148	1.8918	0.029259	0.060139	0.031082	-	INS-IGF2
1505	4207	19	19056376	19503400	905	80	1.1043	0.13474	0.060152	0.39398	-	MEF2BNB-MEF2B
1506	22818	12	54518874	54945635	750	106	0.92744	0.17685	0.060284	0.61291	+	COPZ1
1507	83879	2	174019561	174433718	1397	162	1.3146	0.094328	0.060285	0.2214	+	CDCA7
1508	928	12	6109482	6547437	1134	118	2.0848	0.018543	0.06034	0.015818	+	CD9
1509	8022	9	138888096	139296955	1114	126	1.216	0.11199	0.060361	0.28677	-	LHX3
1510	83478	4	85868860	87123823	3739	173	1.0933	0.13712	0.060513	0.40962	+	ARHGAP24
1511	26509	10	94866186	95442190	2325	171	1.2571	0.10435	0.060608	0.26986	-	MYOF
1512	10675	3	47403728	47821730	435	46	1.9435	0.025981	0.060656	0.02853	-	CSPG5
1513	3481	11	1950346	2379611	1567	149	1.8776	0.030219	0.060728	0.032358	-	IGF2
1514	55258	2	88269814	88686156	1057	95	1.1275	0.12976	0.060736	0.35134	+	THNSL2
1514	101928722	9	138944072	139348672	1141	120	1.2334	0.10871	0.060736	0.28033	-	LOC101928722
1516	10548	14	24458353	24866288	790	109	1.1542	0.12421	0.060752	0.34894	-	TM9SF1
1516	196513	12	1855214	2313677	1468	147	0.96613	0.16699	0.060752	0.57027	-	DCP1B
1518	4184	1	152650798	153057523	990	62	1.0151	0.15503	0.060768	0.48178	+	SMCP
1519	3159	6	34004577	34414008	1217	98	1.1453	0.12604	0.060818	0.3239	+	HMGA1
1520	100	20	43048160	43480376	840	113	1.4363	0.075462	0.060823	0.13627	-	ADA
1521	389813	9	139535733	139941884	780	62	1.2398	0.10753	0.060855	0.24944	+	C9orf172
1522	6700	1	152828596	153229988	1035	60	1.1934	0.11635	0.060892	0.30662	-	SPRR2A
1523	729991	19	19087713	19503400	862	74	1.1127	0.13291	0.060905	0.3741	-	MEF2BNB
1524	27087	11	134048398	134481880	1519	194	0.86709	0.19295	0.060959	0.69276	-	B3GAT1
1525	321	15	29011570	29610518	1111	94	1.0719	0.14189	0.060979	0.40721	+	APBA2
1526	143496	11	4188493	4589616	1346	128	0.7933	0.2138	0.060987	0.81896	-	OR52B4
1527	116969	11	3459733	3863546	956	96	1.665	0.047961	0.061	0.089056	-	ART5
1528	768206	17	74323668	74741458	1226	126	0.95848	0.16891	0.06104	0.52108	+	PRCD
1529	3815	4	55324095	55806881	1369	134	1.2291	0.10951	0.061051	0.279	+	KIT
1530	7535	2	98130031	98556990	635	53	1.5059	0.066048	0.061081	0.12107	+	ZAP70
1531	548593	16	30005164	30408887	326	43	1.5464	0.060999	0.061199	0.094113	+	SLX1A
1532	6403	1	169358087	169799377	1732	125	1.2716	0.10175	0.061212	0.27936	-	SELP
1533	29085	9	139543256	139945490	783	62	1.2463	0.10634	0.061395	0.24275	+	PHPT1
1534	55612	20	5855492	6304191	1459	143	2.2221	0.013139	0.061408	0.012645	-	FERMT1
1535	389199	4	7740734	8142023	1851	143	1.6997	0.04459	0.061506	0.061903	+	LOC389199
1536	8879	10	72375704	72840946	2006	184	2.361	0.0091119	0.061546	0.0076248	+	SGPL1
1537	442590	7	74495028	75333628	675	85	1.2327	0.10884	0.061641	0.27277	+	SPDYE5
1538	200159	1	244315937	244752390	1332	138	1.1488	0.12532	0.061793	0.37817	+	C1orf100
1539	2138	8	71909668	72659888	2157	207	0.99758	0.15924	0.061807	0.49789	-	EYA1
1540	286256	9	139644032	140049957	716	53	1.2987	0.097017	0.061812	0.19511	+	LCN12
1541	28989	9	132171036	132597879	1491	179	1.5172	0.064612	0.061836	0.14874	+	NTMT1
1542	168975	8	87678676	88594955	2544	116	1.6677	0.04769	0.061842	0.090742	+	CNBD1
1543	257062	19	5520688	5978742	1163	133	1.2746	0.10123	0.061991	0.24695	+	CATSPERD
1544	284422	19	3274405	3680540	801	102	2.3822	0.0086055	0.062054	0.0034168	-	SMIM24
1545	64092	21	15657549	16155723	1934	197	1.1907	0.11688	0.062062	0.29078	-	SAMSN1
1546	57584	10	24672538	25212597	1459	138	1.3919	0.081979	0.062079	0.17273	-	ARHGAP21
1547	79442	3	46356875	46821589	1566	105	1.5734	0.057811	0.062102	0.098084	-	LRRC2
1548	27129	1	16140523	16546084	1246	75	1.1319	0.12883	0.062139	0.36256	-	HSPB7
1549	344657	3	169330658	169755561	951	103	1.5295	0.063069	0.062163	0.1302	+	LRRIQ4
1550	27077	17	19040563	19481495	489	46	0.95462	0.16988	0.062181	0.57324	-	B9D1
1551	79012	3	49695414	50107655	575	45	1.421	0.077655	0.062271	0.16463	-	CAMKV
1552	135	22	24619565	25038328	676	64	0.95043	0.17095	0.062395	0.55331	+	ADORA2A
1553	4706	16	23392335	23807639	964	78	0.97541	0.16468	0.062401	0.53969	-	NDUFAB1
1554	10959	12	123869076	124282688	1115	53	1.3131	0.094569	0.062412	0.22732	+	TMED2
1555	10572	14	105019470	105425996	959	90	1.6986	0.044695	0.062423	0.068696	+	SIVA1
1556	6425	10	99326508	99731756	1012	100	1.3372	0.090575	0.062433	0.23358	-	SFRP5
1557	8322	11	86456717	86866440	1675	132	1.4366	0.075416	0.062461	0.17232	-	FZD4
1558	9686	3	11397543	11962220	1743	176	1.011	0.15601	0.062493	0.48464	-	VGLL4
1559	57142	2	54999325	55507770	1638	108	1.4148	0.078557	0.062555	0.13723	-	RTN4
1560	85415	19	33269498	33755824	1699	122	1.7744	0.038001	0.062566	0.0602	-	RHPN2
1561	158056	9	139546819	139955251	792	61	1.2347	0.10846	0.062585	0.24566	+	MAMDC4
1562	417	11	3463487	3885844	997	100	1.6505	0.04942	0.062592	0.08988	+	ART1
1563	89941	16	518083	924174	665	58	1.5841	0.056589	0.0627	0.09415	+	RHOT2
1564	152273	3	14652247	15176072	1479	123	0.95564	0.16963	0.062736	0.55083	+	FGD5
1565	3178	12	54474480	54880871	666	92	0.94573	0.17214	0.062752	0.56447	+	HNRNPA1
1566	283652	15	48213169	48634926	475	49	1.5576	0.059669	0.062793	0.097881	+	SLC24A5
1567	9917	1	178794939	179245702	1067	82	1.0989	0.13591	0.062798	0.40596	+	FAM20B
1568	7050	18	3211925	3658409	1425	209	1.0995	0.13577	0.062822	0.39187	+	TGIF1
1569	51163	3	137679830	138093791	668	76	0.89744	0.18474	0.06299	0.63889	-	DBR1
1570	6846	1	168310003	168713235	1275	144	1.1456	0.12598	0.063026	0.32874	-	XCL2
1571	134701	6	84362985	84767234	683	69	1.3147	0.0943	0.06304	0.20417	+	RIPPLY2
1572	9575	4	56094068	56613076	1803	78	1.3778	0.084126	0.063095	0.20964	-	CLOCK
1573	6737	11	4206127	4614926	1415	127	0.92609	0.1772	0.063151	0.58715	-	TRIM21
1574	89822	6	39066777	39482237	1569	134	2.0835	0.018604	0.063164	0.012565	-	KCNK17
1575	120224	11	129485732	129929898	1317	126	1.1903	0.11697	0.063186	0.31229	+	TMEM45B
1576	84626	7	149212061	149631664	1020	92	1.3903	0.082218	0.063255	0.19154	+	KRBA1
1577	472	11	107893559	108439829	880	65	1.2863	0.099178	0.0633	0.23318	+	ATM
1578	138151	9	138698383	139187131	1386	160	1.0888	0.13812	0.063433	0.40025	-	NACC2
1579	5468	3	12129349	12675855	1441	108	1.7998	0.035945	0.063456	0.057454	+	PPARG
1580	388569	19	58762971	59169199	705	72	1.8626	0.031258	0.063486	0.033168	+	ZNF324B
1581	27202	19	47635404	48045272	757	80	1.3558	0.087575	0.063524	0.18605	+	C5AR2
1582	122953	14	75694509	76139404	1300	187	1.4153	0.078488	0.063531	0.1635	+	JDP2
1583	10003	11	89667772	90126062	930	67	1.2798	0.10031	0.06357	0.2183	+	NAALAD2
1584	22925	2	160588523	161119126	1715	107	2.2349	0.012711	0.063598	0.0083795	-	PLA2R1
1585	149371	1	231268482	231673578	1050	73	1.6725	0.047214	0.063626	0.081809	-	EXOC8
1586	8668	1	32487971	32897205	291	38	1.2621	0.10345	0.063639	0.27788	+	EIF3I
1587	143678	11	45728085	46128833	857	84	1.1039	0.13482	0.063665	0.35018	-	C11orf94
1588	7691	19	58744181	59151589	764	74	1.7624	0.038999	0.063682	0.048614	-	ZNF132
1589	653509	10	81170651	81575199	709	61	1.5776	0.057326	0.063747	0.09566	+	SFTPA1
1590	101927376	18	10401291	10805760	1437	138	1.2885	0.098792	0.063768	0.24383	+	LOC101927376
1591	1593	2	219446472	219880016	562	38	1.2477	0.10606	0.063787	0.26522	+	CYP27A1
1592	10744	4	37762056	38162631	1482	149	1.004	0.15769	0.063907	0.48132	+	PTTG2
1593	9521	6	7873593	8302828	1412	117	1.9859	0.023525	0.063911	0.024172	-	EEF1E1
1594	57650	3	108068716	108508491	910	81	1.06	0.14458	0.064051	0.39579	-	KIAA1524
1595	9409	11	45731220	46139674	871	87	1.1115	0.13318	0.064072	0.34121	-	PEX16
1596	115811	12	113433246	113859086	1024	72	2.1407	0.016149	0.06411	0.01765	-	IQCD
1597	10509	15	90527985	90972897	1306	92	1.8738	0.030479	0.064116	0.042269	+	SEMA4B
1598	648044	19	12598791	12999230	682	67	1.466	0.07132	0.06414	0.14482	+	LOC648044
1599	402	11	64581585	64989657	799	77	0.85919	0.19512	0.064142	0.68271	+	ARL2
1600	5603	6	35898261	36312301	895	106	1.1326	0.12868	0.064184	0.32596	+	MAPK13
1601	23224	14	64119683	64893167	1855	112	1.227	0.10991	0.064226	0.26524	+	SYNE2
1602	9570	17	44800486	45244366	1021	72	0.95859	0.16888	0.064269	0.52656	+	GOSR2
1603	23545	12	123996865	124446302	1303	70	1.2209	0.11106	0.064357	0.26717	+	ATP6V0A2
1604	84503	19	37662007	38083967	595	48	1.1448	0.12614	0.064396	0.33047	+	ZNF527
1605	26973	11	89733597	90156532	1022	60	1.3322	0.0914	0.064441	0.1804	-	CHORDC1
1606	23588	14	50034787	50449856	700	71	1.4206	0.077712	0.064529	0.14832	+	KLHDC2
1607	59307	11	205716	617454	1392	128	1.2754	0.10108	0.064551	0.22758	-	SIGIRR
1608	115004	6	73934856	74362043	1291	89	0.97208	0.1655	0.064554	0.51674	-	MB21D1
1609	762	17	58027302	58436907	299	26	1.5138	0.06504	0.064654	0.093921	+	CA4
1610	5602	4	86733452	87574283	2251	124	2.1812	0.014585	0.064668	0.008502	-	MAPK10
1611	84946	6	143964508	144384943	1090	125	1.1127	0.13293	0.064693	0.37375	+	LTV1
1612	448835	1	152615330	153016459	940	62	1.0006	0.1585	0.064724	0.46485	+	LCE6A
1613	56731	20	62171211	62575403	1315	86	1.1994	0.11518	0.064781	0.28203	+	SLC2A4RG
1614	5519	11	111397632	111837169	634	52	1.1796	0.11909	0.064802	0.32425	-	PPP2R1B
1615	54923	20	62167480	62570460	1322	89	1.2018	0.11473	0.064815	0.28055	+	LIME1
1616	51116	9	138192477	138596519	1504	192	1.871	0.03067	0.064878	0.042399	+	MRPS2
1617	8721	9	139556566	139960788	793	63	1.2293	0.10948	0.064924	0.23995	-	EDF1
1618	149563	1	16130731	16533184	1256	72	1.1559	0.12387	0.065064	0.32529	+	C1orf64
1619	9147	14	50050528	50519763	942	101	1.3407	0.090009	0.065073	0.19974	-	NEMF
1620	84075	14	44773352	45176499	1471	77	1.6129	0.053384	0.065106	0.072344	-	FSCB
1621	4682	16	10637643	11063208	1484	145	1.345	0.089311	0.065135	0.21888	+	NUBP1
1622	55171	3	186063856	186488332	1363	148	1.0105	0.15613	0.065209	0.45408	-	TBCCD1
1623	283129	11	64505702	64939565	772	78	0.8542	0.1965	0.065249	0.68025	-	C11orf85
1624	733	9	139639333	140041426	724	54	1.2524	0.10521	0.06535	0.21201	+	C8G
1625	2744	2	191545547	192030278	998	87	0.94289	0.17287	0.065439	0.5504	+	GLS
1626	138162	9	138187026	138591761	1517	204	1.9753	0.024117	0.065472	0.030325	-	C9orf116
1627	57053	11	3486817	3892614	1005	86	1.5916	0.05574	0.065546	0.10253	-	CHRNA10
1628	284459	19	37625580	38055357	620	50	1.1121	0.13304	0.065659	0.34773	+	HKR1
1629	100506248	12	12063949	12465090	1259	139	0.87212	0.19157	0.065739	0.66852	+	LOC100506248
1630	5753	20	61959766	62368723	1566	154	1.07	0.14232	0.065864	0.36534	-	PTK6
1631	101927420	7	86580739	86981643	1190	74	1.1229	0.13073	0.065882	0.34028	-	LOC101927420
1632	84939	19	1154976	1578430	412	66	1.4854	0.068721	0.065936	0.10718	+	MUM1
1633	80162	11	88480	497511	963	111	1.3995	0.080832	0.065995	0.15688	+	ATHL1
1634	80852	3	14330396	14783588	1507	200	0.87975	0.1895	0.066055	0.60542	-	GRIP2
1635	10785	21	44063190	44499699	1939	114	0.90673	0.18227	0.066056	0.57693	-	WDR4
1636	11258	9	34413542	34820520	939	94	1.584	0.056597	0.066127	0.095389	-	DCTN3
1637	390437	14	20411895	20812821	1634	141	1.6465	0.049829	0.066258	0.068033	+	OR4N5
1638	56061	16	23368856	23785710	941	81	1.0331	0.15077	0.066309	0.44287	+	UBFD1
1639	55714	4	182865112	183924177	3808	404	1.081	0.13986	0.066428	0.43786	+	TENM3
1640	4634	3	46699357	47104973	741	71	1.7807	0.037478	0.066478	0.058154	-	MYL3
1641	51702	1	17375593	17810728	1802	157	1.5635	0.058962	0.066524	0.09981	+	PADI3
1642	3111	6	32771959	33177389	3413	161	0.92709	0.17694	0.06662	0.53911	-	HLA-DOA
1643	92521	17	19712649	20418072	1000	45	1.2971	0.097298	0.066635	0.208	+	SPECC1
1644	9479	11	45707047	46128016	919	93	1.0742	0.14137	0.066698	0.36349	+	MAPK8IP1
1645	57695	2	219114974	219633084	918	57	1.1617	0.12268	0.066718	0.31713	-	USP37
1646	14	2	218928852	219334893	786	68	1.1051	0.13456	0.066735	0.34997	-	AAMP
1647	26507	10	100888856	101354087	1199	103	0.96734	0.16669	0.066737	0.47462	+	CNNM1
1648	1187	1	16148486	16560548	1228	76	1.0888	0.13812	0.066794	0.37167	+	CLCNKA
1649	201514	19	58719245	59129694	843	84	1.7483	0.040206	0.066798	0.049557	+	ZNF584
1650	646862	19	58707457	59108446	873	89	1.7917	0.036589	0.066815	0.042247	+	RNF225
1651	619279	8	81340686	81987016	1327	106	2.4057	0.0080698	0.066816	0.0072024	-	ZNF704
1652	387733	11	98200	499526	969	114	1.4108	0.079157	0.066966	0.14934	-	IFITM5
1653	340441	8	42947585	43418328	894	31	1.3095	0.095189	0.066996	0.19756	+	POTEA
1654	51719	2	231377557	231885790	1819	189	0.85487	0.19631	0.067	0.64061	+	CAB39
1655	51726	3	186088467	186503589	1361	154	0.94464	0.17242	0.067071	0.52537	+	DNAJB11
1656	11063	5	156851804	157299138	1414	92	1.3312	0.091562	0.067078	0.17294	-	SOX30
1657	5627	3	93391881	93892934	319	40	1.2404	0.10741	0.06708	0.23422	-	PROS1
1658	3996	17	17928907	18348189	716	52	2.5394	0.0055517	0.067081	0.002198	+	LLGL1
1659	729330	8	132836467	133271627	1509	130	1.7748	0.037968	0.067189	0.046215	-	OC90
1660	219793	10	72330995	72745157	1708	158	2.3465	0.0094744	0.067193	0.00649	-	TBATA
1661	4194	1	204285507	204796131	1233	99	0.819	0.20639	0.067261	0.73094	+	MDM4
1662	1427	3	186056232	186463049	1277	136	1.0119	0.1558	0.067374	0.43757	-	CRYGS
1663	56063	1	32480040	32887954	285	38	1.2613	0.10361	0.067461	0.26238	-	TMEM234
1664	55327	11	27315965	27728326	777	79	2.4438	0.007266	0.067485	0.0054951	-	LIN7C
1665	10085	5	83036414	83880685	1500	168	1.0748	0.14122	0.067527	0.37868	-	EDIL3
1666	80177	6	152819030	153245717	1418	106	1.339	0.090291	0.067571	0.1972	+	MYCT1
1667	390439	14	20465495	20866532	1601	149	1.6333	0.051204	0.067589	0.072852	+	OR11G2
1668	137868	8	13747373	15295792	8762	337	2.0975	0.017974	0.067596	0.022349	-	SGCZ
1669	11264	20	32090550	32508136	563	72	1.1016	0.13533	0.067601	0.35673	-	PXMP4
1670	6632	18	18992260	19410208	422	29	2.4596	0.0069543	0.067613	0.0021918	+	SNRPD1
1671	4882	9	35589962	36009728	1063	106	1.2629	0.10332	0.067678	0.24071	+	NPR2
1672	170589	11	64501943	64903360	716	78	0.83928	0.20066	0.06768	0.68141	-	GPHA2
1673	7097	4	154405404	154827243	1329	100	1.7546	0.03966	0.067725	0.06599	+	TLR2
1674	10260	15	65752954	66284631	1029	50	1.0715	0.14197	0.067798	0.40736	-	DENND4A
1675	130560	2	231660839	232084572	1230	151	0.88788	0.1873	0.067933	0.58896	+	SPATA3
1676	387763	11	43764106	44165433	1312	138	1.1749	0.12001	0.068052	0.29431	+	C11orf96
1677	255967	13	28510997	29069475	1379	119	0.98352	0.16268	0.068074	0.4615	+	PAN3
1678	5598	17	19081034	19486857	506	48	0.91475	0.18016	0.068134	0.57436	+	MAPK7
1679	55088	10	115680615	116134364	1250	88	1.5781	0.057271	0.068146	0.096403	-	CCDC186
1680	28964	17	27700487	28116610	567	57	1.1735	0.12029	0.068153	0.29166	-	GIT1
1681	54461	9	139634885	140039298	734	56	1.2517	0.10534	0.0682	0.20336	-	FBXW5
1682	144406	12	122156463	122641839	1061	64	1	0.15865	0.068222	0.43832	+	WDR66
1683	283685	15	23484535	23892390	566	75	1.8777	0.03021	0.068283	0.030908	-	GOLGA6L2
1684	92579	17	41948098	42353712	822	83	1.8411	0.032804	0.068361	0.034649	+	G6PC3
1685	55640	14	75844940	76314512	1077	135	1.429	0.076499	0.068382	0.15081	+	FLVCR2
1686	101929372	22	17862923	18271972	1512	152	1.4514	0.073329	0.068428	0.1379	-	LOC101929372
1687	6530	16	55489542	55940104	1378	145	0.94638	0.17198	0.068446	0.51853	+	SLC6A2
1688	390054	11	4952922	5353872	1731	132	1.0621	0.14409	0.068468	0.38129	-	OR52A5
1689	1188	1	16170231	16583821	1192	79	1.1212	0.13109	0.068494	0.33709	+	CLCNKB
1690	4239	17	19086755	19490532	512	48	0.91601	0.17983	0.068536	0.56934	-	MFAP4
1691	6193	19	58698636	59106171	886	89	1.7415	0.040797	0.068587	0.048759	+	RPS5
1691	120071	11	45743172	46150647	858	86	1.0915	0.13753	0.068587	0.33762	+	GYLTL1B
1693	54509	12	122015660	122431594	1012	73	1.0027	0.158	0.068606	0.41793	-	RHOF
1694	3838	17	65831848	66242970	1013	62	0.89386	0.1857	0.06863	0.5736	+	KPNA2
1695	57761	20	156447	578203	1449	198	2.2762	0.011417	0.068634	0.0074704	+	TRIB3
1696	84936	15	40899274	41306767	829	75	1.0503	0.14679	0.068712	0.39827	+	ZFYVE19
1697	5822	21	45327208	45751063	1199	111	1.1131	0.13283	0.068727	0.35655	+	PWP2
1698	80208	15	44654894	45155876	737	62	0.915	0.1801	0.068747	0.58039	-	SPG11
1699	85455	15	40450434	40863256	905	108	1.372	0.08503	0.068844	0.17266	+	DISP2
1700	124930	17	27720527	28141779	555	55	1.1682	0.12136	0.068875	0.29029	+	ANKRD13B
1701	100287387	2	239553187	239956320	1339	148	1.6726	0.047204	0.068976	0.060262	-	LOC100287387
1702	57045	18	9134765	9602424	1363	106	1.1754	0.11991	0.069086	0.30437	+	TWSG1
1703	149069	1	32474695	32881797	294	38	1.235	0.10842	0.069113	0.27282	+	DCDC2B
1704	83660	15	62482769	63336830	2674	246	0.87045	0.19203	0.069198	0.619	+	TLN2
1705	390637	15	90577487	90985312	1248	82	1.7256	0.042209	0.069256	0.060634	+	GDPGP1
1706	170393	10	134058714	134461825	1400	129	0.92883	0.17649	0.069266	0.5634	+	C10orf91
1707	259236	3	46542823	46952413	1132	88	1.0252	0.15263	0.06929	0.4219	+	TMIE
1708	58477	3	133302877	133740336	1283	139	2.3758	0.0087554	0.069336	0.0063822	+	SRPRB
1709	8548	1	169137122	169565782	1468	75	1.3772	0.084232	0.069412	0.17563	+	BLZF1
1710	166378	4	123644225	124440605	2462	94	1.5544	0.06004	0.069511	0.096897	+	SPATA5
1711	85481	8	86860691	87281851	1086	68	1.1952	0.11601	0.069549	0.29377	-	PSKH2
1712	10086	8	132873733	133317512	1562	133	1.6486	0.04962	0.069626	0.074354	-	HHLA1
1713	259173	3	46510485	46935194	1174	89	1.0033	0.15787	0.069627	0.43994	-	ALS2CL
1714	10423	16	29669678	30074801	485	58	1.355	0.087703	0.069637	0.17257	-	CDIPT
1715	130827	2	103178490	103650948	930	104	1.9932	0.023119	0.069665	0.028571	+	TMEM182
1716	84919	1	204169781	204580945	1049	105	1.1927	0.11649	0.069733	0.28805	-	PPP1R15B
1717	10194	18	72722710	73201905	1505	166	0.8421	0.19987	0.069748	0.64038	+	TSHZ1
1718	390197	11	59044903	59445838	858	58	1.7297	0.041846	0.069816	0.059006	+	OR4D10
1719	64853	1	222641355	223086602	977	98	0.96918	0.16623	0.069867	0.47301	-	AIDA
1720	2135	1	101137928	101561548	750	61	0.9611	0.16825	0.069891	0.48233	-	EXTL2
1721	151306	2	218925738	219328582	781	65	1.0934	0.1371	0.069907	0.3448	+	GPBAR1
1722	645432	19	4690449	5102879	1261	145	1.6456	0.049925	0.069913	0.068879	-	ARRDC5
1723	100271849	19	19056376	19481098	880	82	1.0572	0.1452	0.070007	0.38068	-	MEF2B
1724	7161	1	3369129	3852765	1427	133	1.2461	0.10637	0.070034	0.22918	+	TP73
1725	2787	1	84764006	85172262	1125	73	1.3636	0.086353	0.070062	0.1502	-	GNG5
1726	51105	8	133587604	134061052	1219	78	1.837	0.033104	0.070129	0.032914	+	PHF20L1
1727	388135	15	73827772	74245495	1170	116	1.343	0.089629	0.07015	0.16423	-	C15orf59
1728	51611	1	101255179	101691365	919	76	1.2982	0.097117	0.07024	0.2068	-	DPH5
1729	79716	20	57064187	57490900	1267	154	1.373	0.084878	0.070253	0.16773	+	NPEPL1
1730	23428	14	23394504	23852869	1026	141	2.25	0.012224	0.070273	0.0091771	-	SLC7A8
1731	144404	12	121950658	122419974	1052	81	0.95251	0.17042	0.070326	0.46583	+	TMEM120B
1732	29122	3	46553606	46959373	1115	86	1.0033	0.15786	0.07033	0.43558	-	PRSS50
1733	11060	16	69596187	70175644	1050	51	1.7632	0.038932	0.070436	0.052417	+	WWP2
1734	140809	20	427259	834014	1496	238	2.342	0.0095913	0.070452	0.0075113	-	SRXN1
1735	84261	19	12599730	13007649	696	67	1.4304	0.076298	0.070462	0.1466	-	FBXW9
1736	123722	15	83226827	83674850	1037	63	1.6486	0.049618	0.070474	0.073223	-	FSD2
1737	90313	17	27694198	28100175	568	58	1.1609	0.12283	0.070484	0.29278	+	TP53I13
1738	2001	11	34300342	34735347	1433	111	0.90895	0.18169	0.070535	0.53827	-	ELF5
1739	145946	15	97126676	97528845	1227	128	1.1858	0.11785	0.070612	0.2512	+	SPATA8
1740	85025	7	77223045	77627747	1014	51	1.0328	0.15085	0.070631	0.38814	-	TMEM60
1741	5151	15	85323744	85882376	1664	123	2.0485	0.020258	0.070795	0.018825	+	PDE8A
1742	387755	11	14933970	15468754	1391	125	1.5767	0.057434	0.070859	0.094183	+	INSC
1743	84940	17	27741774	28149926	521	54	1.1555	0.12394	0.070886	0.29041	-	CORO6
1744	23211	19	47367444	47817009	487	65	1.4316	0.076129	0.070921	0.14361	-	ZC3H4
1745	55729	12	14318566	14855864	1309	100	1.4824	0.069111	0.070934	0.11158	+	ATF7IP
1746	348487	1	16184264	16600127	1190	78	1.0812	0.1398	0.070945	0.35608	-	FAM131C
1747	55321	20	961213	1366077	1204	168	1.5611	0.059255	0.071011	0.1024	-	TMEM74B
1748	54502	4	40225272	40832958	1770	230	0.84444	0.19921	0.071151	0.63794	-	RBM47
1749	9240	14	73978486	74381128	1197	98	1.3267	0.092299	0.071184	0.19241	-	PNMA1
1750	388512	19	14493896	14921956	1299	133	0.8951	0.18537	0.071396	0.53016	+	CLEC17A
1751	685	4	75471448	75919882	1123	102	1.4103	0.079229	0.071477	0.18075	-	BTC
1752	4681	1	19769723	20184949	1396	144	1.9046	0.028413	0.071491	0.025854	+	NBL1
1753	948	7	80031504	80508593	1173	87	1.5918	0.055718	0.071564	0.091781	+	CD36
1754	116236	17	27687679	28094042	571	57	1.1506	0.12494	0.071642	0.29656	-	ABHD15
1755	54866	15	40907643	41321283	834	77	1.0395	0.14929	0.071646	0.3926	-	PPP1R14D
1755	84619	20	62138727	62567494	1463	97	1.1323	0.12876	0.071646	0.30434	+	ZGPAT
1757	219983	11	59024434	59425378	874	62	1.6372	0.050789	0.071706	0.079121	+	OR4D6
1758	344752	3	151251704	151675556	1380	89	2.4409	0.0073262	0.07179	0.0045133	+	AADACL2
1759	6704	1	152865611	153267001	1086	68	1.0147	0.15512	0.071838	0.39813	-	SPRR2E
1760	57700	10	116381503	116859586	1210	78	1.2751	0.10113	0.07188	0.22686	+	FAM160B1
1761	79370	12	12023873	12452629	1315	146	0.81367	0.20792	0.071891	0.68845	+	BCL2L14
1762	6701	1	152842717	153244084	1066	63	1.0705	0.14219	0.071926	0.35196	-	SPRR2B
1763	6507	5	36406457	36888436	1334	137	1.3915	0.082034	0.072209	0.15555	+	SLC1A3
1764	140685	20	62175021	62663731	1462	100	1.1301	0.12921	0.072237	0.31133	-	ZBTB46
1765	51703	10	113933916	114388138	1039	101	1.6392	0.050586	0.072337	0.088669	+	ACSL5
1766	221035	10	65081113	65584883	1309	84	1.5708	0.058119	0.072352	0.078362	+	REEP3
1767	5454	6	99082580	99486666	917	92	1.0602	0.14453	0.072412	0.38928	+	POU3F2
1768	1952	1	109592641	110018378	1041	106	0.96064	0.16837	0.072454	0.4746	+	CELSR2
1769	5526	11	64492143	64901950	722	75	0.81743	0.20684	0.07251	0.66647	+	PPP2R5B
1770	60495	10	100016834	101195632	3026	134	1.0043	0.15762	0.0726	0.40936	-	HPSE2
1771	7475	2	219524546	219938954	560	47	1.1539	0.12427	0.07279	0.2902	+	WNT6
1772	100532736	1	19723471	20184949	1569	149	1.8177	0.034553	0.0728	0.033615	+	MINOS1-NBL1
1773	2255	5	44105004	44589808	1183	66	0.80219	0.21122	0.07284	0.68636	-	FGF10
1774	1389	12	12564831	12998041	1136	138	1.3946	0.081565	0.072852	0.14573	+	CREBL2
1775	7732	17	19114491	19520589	564	55	0.83861	0.20085	0.072924	0.6347	+	RNF112
1776	3242	12	122077433	122526517	1106	79	0.98064	0.16339	0.072969	0.42486	-	HPD
1777	79847	10	104021149	104439546	807	68	1.3859	0.082893	0.07303	0.1668	+	TMEM180
1778	387640	10	21602407	22014611	607	63	0.79864	0.21225	0.073124	0.66074	-	SKIDA1
1779	983	10	62338089	62754610	1321	104	1.6636	0.048093	0.07314	0.075225	+	CDK1
1780	11138	2	101423690	101967858	1366	113	1.4734	0.070322	0.073159	0.10743	-	TBC1D8
1781	4792	14	35670716	36073960	1089	87	1.5449	0.061188	0.073214	0.090456	-	NFKBIA
1781	55761	11	43180435	43716483	1510	104	1.1879	0.11745	0.073214	0.25676	+	TTC17
1783	4154	3	151762120	152383569	1365	105	1.2287	0.10959	0.073242	0.23094	+	MBNL1
1784	2939	6	52414885	52828361	1332	139	2.0884	0.018383	0.073399	0.01264	-	GSTA2
1785	64222	1	178850415	179267158	1068	77	1.0539	0.14596	0.073418	0.38261	+	TOR3A
1786	257194	1	71668625	72948533	2544	151	1.497	0.067202	0.073441	0.10098	-	NEGR1
1787	6209	19	1238363	1640494	363	57	1.4528	0.07314	0.073555	0.10258	+	RPS15
1788	55818	2	86468271	86919839	1210	55	0.99135	0.16076	0.073626	0.45113	+	KDM3A
1789	642623	11	89619118	90020299	674	51	1.3637	0.086324	0.073649	0.14578	+	UBTFL1
1790	5457	13	78973227	79377695	1114	88	1.1659	0.12183	0.073675	0.27933	-	POU4F1
1791	140688	20	30830862	31372875	975	83	1.0034	0.15783	0.073712	0.4032	-	NOL4L
1792	6447	15	32733757	33189299	1090	109	0.92101	0.17852	0.07381	0.49938	+	SCG5
1793	64764	7	137359725	137886847	1195	161	0.79683	0.21277	0.073862	0.69225	-	CREB3L2
1794	25873	19	5490272	5891678	1158	117	1.2026	0.11456	0.073921	0.25156	+	RPL36
1795	257044	1	244424673	245003664	1585	129	0.98525	0.16225	0.073955	0.48024	+	C1orf101
1796	1302	6	32930469	33360245	2769	114	0.83966	0.20055	0.074001	0.59669	-	COL11A2
1796	55884	12	118270492	118699979	1157	146	1.1282	0.12961	0.074001	0.29704	-	WSB2
1798	25821	6	73971454	74411179	1325	85	0.94349	0.17272	0.074002	0.47198	+	MTO1
1799	90120	9	138806427	139210731	1232	142	1.0449	0.14804	0.074068	0.37352	-	C9orf69
1800	55094	19	33371786	33821318	1585	122	1.7451	0.040485	0.074077	0.05461	+	GPATCH1
1801	54959	4	70861441	71270293	1636	96	0.83258	0.20254	0.074197	0.60375	+	ODAM
1802	101928566	1	16102626	16523701	1306	74	1.1155	0.13232	0.074203	0.31433	+	TBC1D3P6
1803	10294	16	46789274	47207625	261	30	1.161	0.12282	0.074214	0.26792	-	DNAJA2
1804	85300	19	3680618	4128080	687	90	0.83647	0.20145	0.074298	0.60698	+	ATCAY
1805	81629	1	32618365	33030098	441	49	1.1049	0.13459	0.074315	0.33051	+	TSSK3
1806	120114	11	91847446	92829636	2426	190	1.8908	0.029322	0.074339	0.027591	+	FAT3
1807	6015	6	32976286	33380499	2484	99	0.83188	0.20274	0.074364	0.6047	+	RING1
1808	11055	7	49777023	50332860	1384	84	1.6668	0.047781	0.074614	0.087648	-	ZPBP
1809	170691	15	100311643	101082183	3648	266	2.0074	0.022353	0.074851	0.021961	-	ADAMTS17
1810	5985	12	118254506	118670044	1152	144	1.0756	0.14105	0.074958	0.33628	+	RFC5
1811	529	22	17874902	18311588	1622	159	1.3712	0.085157	0.075007	0.16152	-	ATP6V1E1
1812	55819	5	179182067	179699118	1521	142	1.3528	0.088066	0.075035	0.15	-	RNF130
1812	219982	11	59010642	59411589	900	65	1.6423	0.050267	0.075035	0.074591	+	OR5A1
1814	9858	9	138171545	138580739	1548	211	1.9209	0.027373	0.075043	0.032506	+	PPP1R26
1815	9399	15	74075559	74486963	1009	99	1.1805	0.11891	0.075065	0.23708	-	STOML1
1816	10858	14	99950755	100393638	1304	133	1.6587	0.048588	0.075114	0.056463	+	CYP46A1
1817	57495	4	37046690	37651087	2405	180	1.388	0.082567	0.075139	0.14052	+	NWD2
1818	101060256	11	49681567	50096588	1169	27	1.114	0.13265	0.075226	0.291	+	LOC101060256
1819	10519	15	90573477	91008991	1304	85	1.694	0.045133	0.075323	0.06271	-	CIB1
1820	84869	4	169615774	170131468	1275	117	0.98175	0.16311	0.075385	0.43553	-	CBR4
1821	27065	4	4187983	4620785	1569	158	0.93151	0.17579	0.075452	0.4832	+	NSG1
1822	134266	5	148524364	148934146	1029	129	1.2823	0.099868	0.075465	0.19246	+	GRPEL2
1823	375056	1	222591444	223041351	1038	83	0.8447	0.19914	0.075538	0.57655	+	MIA3
1824	389761	9	84343343	84749913	664	103	1.727	0.042083	0.075551	0.069026	+	SPATA31D4
1825	10874	4	56261396	56702465	1495	89	1.4922	0.067822	0.075573	0.12768	-	NMU
1826	7405	11	75326212	76055282	1550	117	1.3531	0.088005	0.075591	0.17159	+	UVRAG
1827	390195	11	58931932	59332867	925	67	1.6197	0.052646	0.075668	0.08517	+	OR5AN1
1828	140459	9	132196883	132604496	1477	173	1.3891	0.082401	0.075693	0.17107	-	ASB6
1829	283377	12	56662301	57064769	632	82	1.5367	0.062188	0.075751	0.09198	+	SPRYD4
1830	79144	20	61951426	62353524	1563	157	1.01	0.15624	0.075756	0.37103	+	PPDPF
1831	10846	6	165540776	166275588	2665	277	1.5696	0.058251	0.075764	0.095619	-	PDE10A
1832	10410	11	119673	520914	1050	116	1.3965	0.081282	0.075854	0.13789	-	IFITM3
1833	6401	1	169491781	169903220	1680	97	1.2572	0.10433	0.075921	0.2263	-	SELE
1834	83852	13	49818429	50269139	1444	92	1.1455	0.12601	0.07598	0.26439	+	SETDB2
1835	4784	19	12906584	13409610	844	106	1.2487	0.10589	0.076005	0.21433	+	NFIX
1836	143279	10	92969037	93474586	1040	91	0.69923	0.2422	0.076059	0.7983	+	HECTD2
1837	7923	6	32972414	33374608	2509	98	0.81956	0.20623	0.076107	0.60823	+	HSD17B8
1838	2805	10	100956627	101390530	1184	105	0.83552	0.20171	0.076147	0.57484	-	GOT1
1839	83606	22	24736406	25151901	785	87	0.70694	0.2398	0.076184	0.79296	-	GUCD1
1840	283375	12	56423820	56831630	474	64	1.4576	0.07247	0.076216	0.11793	+	SLC39A5
1841	7511	10	111424524	111883311	1001	57	1.3588	0.087107	0.076225	0.16349	-	XPNPEP1
1842	1781	2	172343919	172806668	1258	91	1.2295	0.10945	0.076245	0.21997	+	DYNC1I2
1843	390436	14	20385566	20786597	1580	133	1.5762	0.057495	0.076259	0.074773	+	OR4K17
1844	84915	12	109952187	110408312	1278	126	1.6796	0.046521	0.076304	0.056677	+	FAM222A
1845	56929	5	114656605	115080591	1314	101	1.0601	0.14454	0.07634	0.33065	-	FEM1C
1846	9958	12	62454121	63003501	1526	92	1.7784	0.037671	0.076406	0.034708	+	USP15
1847	2820	2	157091965	157642915	1050	82	0.70515	0.24036	0.076505	0.78187	+	GPD2
1848	90639	7	804486	1215235	1536	73	1.6318	0.051357	0.076542	0.049165	-	COX19
1849	89778	18	61170194	61591123	1369	71	1.0162	0.15477	0.07655	0.41398	+	SERPINB11
1850	23277	17	2392680	2815053	1135	148	1.0561	0.14545	0.076606	0.3481	-	CLUH
1851	81618	2	231529546	231943963	1255	151	0.85368	0.19664	0.07668	0.56581	+	ITM2C
1852	389812	9	139454086	139858965	711	63	1.1793	0.11915	0.076687	0.23817	-	LCN15
1853	6257	6	32961362	33368630	2569	102	0.81849	0.20654	0.076829	0.60439	-	RXRB
1854	128637	20	216124	643187	1460	215	2.2366	0.012657	0.076863	0.0084199	-	TBC1D20
1855	25771	22	46958514	47771342	2931	241	1.2969	0.09733	0.076871	0.1977	+	TBC1D22A
1856	283092	11	49773943	50174971	1311	28	1.0508	0.14668	0.076881	0.33572	+	OR4C13
1857	401647	10	99409995	99831335	967	116	1.2381	0.10785	0.076923	0.25022	+	GOLGA7B
1858	64089	8	82511816	82954539	1411	78	0.77177	0.22013	0.076986	0.6627	-	SNX16
1859	2913	7	86073230	86694193	1517	93	0.84732	0.19841	0.076988	0.58696	+	GRM3
1860	83932	1	231273682	231706297	1083	73	1.6772	0.046756	0.077008	0.068116	+	SPRTN
1860	132001	3	11631916	12088393	1603	182	1.0278	0.15202	0.077008	0.39246	-	TAMM41
1862	57630	4	169815407	170392249	1251	107	0.87627	0.19044	0.077046	0.54624	-	SH3RF1
1863	100505741	1	84771902	85222150	1246	82	1.6877	0.045736	0.0771	0.048646	+	SPATA1
1864	100128071	1	32626871	33027844	425	48	1.1051	0.13456	0.077111	0.31712	-	FAM229A
1865	153	10	115603806	116006667	966	86	1.521	0.06413	0.077119	0.10036	+	ADRB1
1866	90249	5	176037560	176507899	1071	126	2.1081	0.017512	0.077125	0.017956	+	UNC5A
1867	338440	11	217930	642011	1429	128	1.2528	0.10513	0.07718	0.20204	-	ANO9
1868	646670	15	72721107	73132539	493	49	1.0349	0.15036	0.077192	0.34477	+	LOC646670
1869	2593	19	1197025	1601569	353	56	1.4344	0.07573	0.077215	0.10293	-	GAMT
1870	9988	7	86581677	87025648	1275	78	1.0486	0.14718	0.077244	0.35395	+	DMTF1
1871	27190	5	148553830	148960848	1016	124	1.24	0.10749	0.077256	0.20621	-	IL17B
1872	10293	3	49666028	50093992	599	45	1.3564	0.087481	0.077296	0.15798	-	TRAIP
1873	219981	11	58989452	59390426	915	66	1.603	0.054472	0.077383	0.081514	-	OR5A2
1874	377047	3	46583581	46990143	1092	86	1.0433	0.14841	0.077463	0.36076	-	PRSS45
1875	7074	21	32290736	33131290	2462	197	1.9257	0.02707	0.077497	0.024813	-	TIAM1
1876	9388	18	46887069	47319278	1551	126	0.69899	0.24228	0.077525	0.79103	+	LIPG
1877	339883	3	37226477	37676988	1060	97	1.7255	0.042221	0.077538	0.068233	+	C3orf35
1878	51046	18	54819721	55236162	1262	102	1.1508	0.1249	0.077655	0.27795	+	ST8SIA3
1879	148266	19	37701778	38160167	662	48	1.0547	0.14578	0.077765	0.35079	-	ZNF569
1880	871	11	75073101	75483849	1002	99	1.411	0.079125	0.077795	0.15245	+	SERPINH1
1881	100101267	7	74846060	75315565	633	83	1.1723	0.12053	0.077924	0.25145	-	POM121C
1882	1378	1	207469473	208015110	1229	89	1.0032	0.15789	0.077938	0.3709	+	CR1
1883	9541	2	175012878	175460443	1041	79	1.5407	0.061698	0.078009	0.077741	-	CIR1
1884	374291	19	1183526	1595588	363	58	1.4395	0.075001	0.078039	0.10129	+	NDUFS7
1885	132430	4	134917488	135322903	960	60	0.92335	0.17791	0.078396	0.47995	-	PABPC4L
1886	79946	10	104009594	104411300	760	65	1.3901	0.082255	0.078466	0.15433	-	C10orf95
1887	7124	6	31343344	31746113	2958	113	2.0746	0.019012	0.078477	0.010298	+	TNF
1888	55012	14	35354678	35791868	1385	58	1.6288	0.05168	0.078481	0.063895	-	PPP2R3C
1889	29901	11	64608376	65012300	779	77	0.68835	0.24562	0.078489	0.79263	+	SAC3D1
1890	283629	14	24474753	24877568	818	111	1.0355	0.15021	0.078493	0.36305	+	TSSK4
1891	57150	6	87832306	88252043	1213	45	1.096	0.13653	0.078511	0.32927	+	SMIM8
1892	128229	1	156107105	156516786	792	101	1.2626	0.10336	0.078555	0.2165	+	TSACC
1893	55858	4	56062080	56492342	1516	71	1.3316	0.091489	0.078566	0.18427	+	TMEM165
1894	84722	1	109622176	110025790	962	101	0.96384	0.16756	0.078803	0.43392	-	PSRC1
1895	161753	15	75816319	76220027	685	73	0.92526	0.17742	0.078912	0.44796	+	ODF3L1
1896	7922	6	32968603	33372214	2531	97	0.85468	0.19636	0.078921	0.53926	+	SLC39A7
1897	219986	11	59071049	59471984	879	59	1.6966	0.044885	0.078929	0.059581	+	OR4D11
1898	84334	14	103829299	104257236	915	63	0.88596	0.18782	0.07894	0.51738	+	APOPT1
1899	3694	2	160756182	161310349	1536	93	2.4482	0.0071792	0.079068	0.0037729	-	ITGB6
1900	10121	10	104038986	104462580	814	68	1.349	0.088662	0.07914	0.17212	-	ACTR1A
1901	1969	1	16250832	16682582	1232	80	1.0244	0.15283	0.079145	0.35842	-	EPHA2
1902	78991	5	148537570	148949221	1028	126	1.2545	0.10484	0.079174	0.19809	+	PCYOX1L
1903	59343	3	185100284	185548889	868	86	0.79269	0.21398	0.079214	0.61832	+	SENP2
1904	80135	1	84744920	85164033	1155	81	1.3343	0.091045	0.079338	0.14609	+	RPF1
1905	284252	18	23834874	24437365	1659	195	0.92802	0.1767	0.079357	0.46657	-	KCTD1
1906	56160	15	29360353	29762020	1170	108	0.9891	0.16131	0.079436	0.41311	-	NDNL2
1907	51136	17	57829723	58242117	475	35	1.3384	0.09039	0.079508	0.14208	-	RNFT1
1908	388436	17	18922787	19325840	263	22	0.8131	0.20808	0.079599	0.61027	+	LOC388436
1909	1604	1	207294817	207734311	864	73	1.1021	0.13521	0.079635	0.30042	+	CD55
1910	26528	19	1207584	1635683	360	56	1.4322	0.076049	0.079665	0.10164	+	DAZAP1
1911	7464	9	100683257	101154956	1500	127	2.1607	0.015358	0.079882	0.0093888	-	CORO2A
1912	1010	5	21550870	23053731	3903	214	1.0268	0.15225	0.0799	0.36902	-	CDH12
1913	2314	17	17948129	18362230	699	51	2.4813	0.0065457	0.079983	0.0024226	-	FLII
1914	9529	14	103822881	104229151	880	63	0.88183	0.18894	0.080137	0.51437	-	BAG5
1915	285533	4	154431312	154881387	1386	96	1.6254	0.052044	0.080179	0.082062	-	RNF175
1916	7168	15	63134838	63564114	1497	131	1.1883	0.11735	0.080184	0.23436	+	TPM1
1917	5371	15	74087014	74540160	1109	110	1.2554	0.10466	0.08021	0.17445	+	PML
1918	728441	22	21362261	21794237	357	66	1.0849	0.13898	0.080262	0.3025	-	GGT2
1919	167153	5	78708243	79182471	1276	142	0.80329	0.2109	0.080302	0.6159	+	PAPD4
1920	10610	17	74361461	74782145	1161	124	0.88291	0.18864	0.08037	0.47787	-	ST6GALNAC2
1921	100287362	3	46561073	46977921	1128	89	0.98522	0.16226	0.080405	0.40117	-	PRSS46
1922	205147	2	131313077	131725707	551	57	1.2143	0.11231	0.080435	0.19155	+	AMER3
1923	85465	2	26368954	26818759	1065	98	0.73179	0.23215	0.080628	0.71543	+	EPT1
1924	11035	14	24605227	25009242	1270	118	0.90431	0.18292	0.080645	0.49288	-	RIPK3
1925	27332	2	71303729	71862191	1936	131	1.3623	0.086557	0.080767	0.13426	+	ZNF638
1926	149466	1	43547554	43951334	978	85	1.1528	0.1245	0.080774	0.27645	-	C1orf210
1927	10362	19	3372936	3779081	807	99	2.3032	0.010635	0.080836	0.0035343	+	HMG20B
1928	100507421	7	140574032	141380180	1641	151	1.5133	0.065108	0.080842	0.10279	+	TMEM178B
1929	1358	7	129706703	130129638	1079	111	0.73494	0.23119	0.080987	0.70483	+	CPA2
1930	8761	1	39826485	40242522	958	102	2.1575	0.015483	0.081032	0.0094256	-	PABPC4
1931	5568	9	71427426	71835600	1320	108	0.85061	0.19749	0.081142	0.55175	-	PRKACG
1932	27231	19	3733101	4142414	624	83	0.82489	0.20472	0.081152	0.56455	+	NMRK2
1933	5592	10	52550911	54258110	5074	362	1.2871	0.099023	0.081162	0.19525	+	PRKG1
1934	285601	5	94755980	95157284	866	91	1.9121	0.027931	0.081174	0.03188	+	GPR150
1935	55672	1	16688922	17140100	360	46	1.1838	0.11824	0.081193	0.21938	-	NBPF1
1936	338811	12	61902029	62786620	2335	150	1.7103	0.043603	0.081227	0.058935	-	FAM19A2
1937	197335	16	499363	917833	690	59	1.5109	0.065401	0.081259	0.090505	+	WDR90
1938	22936	5	95020802	95497775	1019	110	1.7727	0.038141	0.081359	0.043747	-	ELL2
1939	80326	2	219545255	219958651	551	47	1.0809	0.13987	0.081363	0.30895	+	WNT10A
1940	197	3	186130850	186539107	1293	149	0.87906	0.18968	0.081386	0.50728	+	AHSG
1941	2779	3	50029043	50435129	538	56	1.262	0.10347	0.081387	0.18953	+	GNAT1
1942	3689	21	46105864	46548753	1714	193	1.021	0.15364	0.081424	0.38571	-	ITGB2
1943	1459	16	57991811	58431782	1393	102	0.97126	0.16571	0.081463	0.41813	-	CSNK2A2
1944	79957	1	156013112	156417908	783	96	1.2489	0.10586	0.0815	0.2315	-	PAQR6
1945	84290	16	55400584	55801592	1492	133	0.92201	0.17826	0.081584	0.4586	+	CAPNS2
1946	9777	20	30497309	30955061	686	70	0.67723	0.24913	0.081632	0.7814	+	TM9SF4
1947	126326	19	3385557	3793539	809	100	2.3045	0.010599	0.081709	0.0034799	+	GIPC3
1948	375519	6	87792696	88238996	1275	47	1.0658	0.14326	0.081765	0.33747	-	GJB7
1949	115708	14	103795509	104203410	913	68	0.84185	0.19994	0.081869	0.55179	+	TRMT61A
1950	5903	2	109135902	109602267	1090	64	0.82369	0.20506	0.081914	0.56796	+	RANBP2
1951	896	6	41702671	42216610	1474	157	1.0862	0.13871	0.081934	0.30126	-	CCND3
1952	128218	1	43535665	43939673	1000	86	1.1492	0.12523	0.081942	0.27697	+	TMEM125
1953	26207	17	65173397	65893379	1644	184	0.71987	0.2358	0.081944	0.73108	+	PITPNC1
1954	57446	20	35080169	35574541	519	85	0.92195	0.17828	0.081986	0.43347	-	NDRG3
1955	9731	1	3528645	3973797	1066	77	1.3446	0.089384	0.082067	0.14324	-	CEP104
1956	29082	14	24478787	24883036	825	113	1.0164	0.15472	0.082092	0.36263	-	CHMP4A
1957	101928601	6	78160302	78834476	2080	73	1.1916	0.11671	0.082137	0.2276	+	MEI4
1958	121504	12	14720933	15124093	910	77	1.5454	0.061122	0.082257	0.10225	-	HIST4H4
1959	4799	9	33090418	33571155	1262	124	0.78311	0.21678	0.082306	0.62651	+	NFX1
1960	10297	19	1246269	1673243	382	59	1.374	0.084723	0.082441	0.12065	+	APC2
1961	6101	8	55328627	55882524	1391	94	0.96129	0.1682	0.082502	0.41204	+	RP1
1962	7130	2	152014106	152436562	1034	75	1.7878	0.036903	0.082517	0.04435	+	TNFAIP6
1963	4298	19	6010392	6479959	1535	122	0.97504	0.16477	0.082633	0.40203	-	MLLT1
1964	390442	14	20510951	20911925	1615	165	1.7875	0.036928	0.082663	0.043792	+	OR11H4
1965	57820	14	20579527	21001471	1523	170	1.6316	0.051383	0.082758	0.070816	-	CCNB1IP1
1966	57731	19	40773050	41282365	1213	127	1.9513	0.025511	0.082772	0.025526	+	SPTBN4
1967	63977	21	43018385	43499591	2233	267	1.8859	0.029654	0.082805	0.026369	-	PRDM15
1968	400966	2	86940890	87441099	347	46	1.0369	0.1499	0.082868	0.31943	+	RGPD1
1969	400506	16	19517673	19929726	1016	75	0.73339	0.23166	0.082879	0.68473	-	KNOP1
1970	1152	14	103785995	104189196	923	67	0.84998	0.19767	0.082919	0.53159	-	CKB
1971	10559	6	87982637	88422057	1258	53	1.0124	0.15568	0.083144	0.37304	+	SLC35A1
1972	23067	12	122041879	122470562	1054	72	0.96761	0.16662	0.083219	0.37973	+	SETD1B
1973	9619	21	43419799	43924497	2198	221	0.95061	0.1709	0.083227	0.40853	+	ABCG1
1974	3579	2	218790013	219201976	857	80	1.0374	0.14977	0.083288	0.34222	+	CXCR2
1975	29907	11	64594880	65008044	804	80	0.66103	0.25429	0.08329	0.79919	+	SNX15
1976	388015	14	101146569	101559826	1260	174	2.3477	0.0094457	0.083338	0.0052711	-	RTL1
1977	11162	4	123613799	124044159	1286	63	1.595	0.055359	0.083377	0.069493	-	NUDT6
1978	9886	10	62429196	62961198	1480	136	1.4608	0.072033	0.083442	0.12876	-	RHOBTB1
1979	23235	11	111273170	111797635	992	79	0.92852	0.17657	0.083591	0.45136	+	SIK2
1980	55658	19	447526	863313	332	56	0.75813	0.22419	0.083667	0.62955	-	RNF126
1981	6204	6	34185231	34593902	1000	89	1.6425	0.05024	0.08368	0.065275	-	RPS10
1982	8519	11	113991	515272	1025	116	1.3807	0.083689	0.083705	0.13072	+	IFITM1
1983	388	2	20446835	20849201	1380	159	0.84763	0.19832	0.083761	0.52656	+	RHOB
1984	51176	4	108768701	109290112	1239	99	1.4881	0.068364	0.083781	0.088941	-	LEF1
1985	3069	2	241966682	242455116	1360	97	1.3774	0.084197	0.083794	0.12614	-	HDLBP
1986	90827	7	56987321	57407571	995	71	1.2023	0.11463	0.083823	0.21129	-	ZNF479
1987	4791	10	103953867	104362286	742	67	1.3506	0.088416	0.083829	0.15339	+	NFKB2
1988	84669	17	58054551	58669586	352	27	1.4164	0.078333	0.083926	0.10519	-	USP32
1989	10446	1	204386298	204854597	1092	91	0.71974	0.23584	0.083988	0.71358	-	LRRN2
1990	124402	16	4458884	4864927	1117	80	1.2104	0.11306	0.084009	0.2222	-	UBALD1
1991	1613	19	3758451	4171097	582	73	0.84342	0.1995	0.08407	0.5197	-	DAPK3
1992	23077	13	77418792	78101177	1667	110	0.87199	0.19161	0.084075	0.51066	-	MYCBP2
1993	388813	21	15764484	16215428	1634	169	1.0983	0.13603	0.084101	0.27713	-	LOC388813
1994	973	19	42181190	42585439	546	64	1.6635	0.048106	0.084146	0.060984	+	CD79A
1995	2168	2	88222501	88627650	913	104	1.0147	0.15511	0.084165	0.33943	-	FABP1
1996	126248	19	33422949	33867830	1586	149	1.8233	0.03413	0.084202	0.041281	+	WDR88
1997	55721	1	32471236	32874288	286	37	1.1657	0.12188	0.084214	0.26634	+	IQCC
1998	4089	18	48356583	48811412	812	79	1.6392	0.050583	0.084227	0.058685	+	SMAD4
1999	55824	8	81680045	82224303	1097	127	2.2737	0.011491	0.084255	0.0068556	-	PAG1
[truncated: 16,481 more rows]

## Sheet: Suppl 8 LAS gene-wise
RANK	GENE	CHR	START	STOP	NSNPS	NPARAM	ZSTAT	P_JOINT	P_SNPWISE_MEAN	P_SNPWISE_TOP1	STRAND	HUGO
1	392636	7	15039943	15801640	2628	182	3.4389	0.00029201	2.3931e-05	0.13603	-	AGMO
2	29089	1	202100785	202511094	774	84	4.0411	2.6606e-05	7.6861e-05	0.004184	-	UBE2T
3	56953	17	17006680	17450977	1127	110	3.4874	0.0002439	9.08e-05	0.020653	+	NT5M
4	54733	11	107461717	107929914	1431	96	3.7212	9.9127e-05	0.00011135	0.0055754	-	SLC35F2
5	284948	2	85460108	85864180	1194	115	3.0157	0.0012818	0.00014585	0.093143	+	SH2D6
6	144455	12	77215026	77659360	1476	125	3.5052	0.00022817	0.00015851	0.0068138	-	E2F7
7	822	2	85421871	85841197	1281	118	2.9499	0.0015896	0.00020346	0.11543	-	CAPG
8	4660	1	202117830	202757697	1264	97	3.6776	0.00011771	0.00024001	0.0047908	+	PPP1R12B
9	84173	2	85381843	85818875	1364	129	2.9066	0.0018267	0.0002423	0.13755	+	ELMOD3
10	54734	11	107599277	108034208	1226	89	3.4633	0.00026677	0.00028153	0.0055249	+	RAB39A
11	54884	2	85369078	85781821	1315	128	2.8612	0.0021101	0.00034049	0.12662	-	RETSAT
12	221322	6	121200627	121855646	2404	78	3.6645	0.0001239	0.00034432	0.0011793	-	TBC1D32
13	8445	12	67842512	68256444	1080	133	2.5342	0.0056347	0.00038805	0.34859	+	DYRK2
14	80709	9	116896429	117360783	1523	180	3.0516	0.0011381	0.00042799	0.060561	-	AKNA
15	89953	6	42827372	43242833	964	88	3.4081	0.00032705	0.00044909	0.0048944	+	KLC4
16	55531	11	107261817	107737505	1625	131	3.5839	0.00016926	0.0005082	0.0056752	+	ELMOD1
17	5778	1	201916141	202330716	1181	149	3.4732	0.00025712	0.00052258	0.0077654	-	PTPN7
18	116138	6	42781841	43189036	885	85	3.1211	0.00090095	0.00054245	0.017258	+	KLHDC3
19	10618	2	85345141	85755419	1315	131	2.7539	0.0029441	0.00054788	0.11339	-	TGOLN2
20	5528	6	42752218	43180083	917	88	3.118	0.00091032	0.00055105	0.019281	+	PPP2R5D
21	4201	6	42748082	43181947	925	88	3.0945	0.00098587	0.0005578	0.021453	-	MEA1
22	301	9	75566721	75985309	934	101	2.749	0.0029887	0.00055795	0.17472	+	ANXA1
23	9820	6	42805355	43221683	951	88	3.358	0.00039251	0.00056263	0.0051843	-	CUL7
24	51069	6	42821767	43228259	938	87	3.3852	0.00035566	0.00056444	0.0042504	-	MRPL2
25	8533	17	16949938	17384617	1098	94	3.1692	0.00076441	0.00057222	0.018339	-	COPS3
26	88745	6	42789385	43197337	897	84	3.0893	0.001003	0.00057864	0.01931	+	RRP36
27	59352	1	201963118	202488889	1190	136	3.4661	0.00026401	0.00058126	0.011391	+	LGR6
28	7678	1	247085277	247535529	1605	115	3.259	0.00055893	0.00059745	0.0126	-	ZNF124
29	5005	9	116892069	117295536	1258	170	2.9891	0.0013989	0.00061506	0.040629	+	ORM2
30	6588	11	107378101	107782787	1339	113	3.5932	0.00016329	0.00064332	0.0044274	-	SLN
31	216	9	75315578	75853633	1285	96	3.0016	0.0013426	0.00064394	0.059899	-	ALDH1A1
32	317705	1	247219374	247620447	1526	135	3.2166	0.00064854	0.00064574	0.011265	+	VN1R5
33	221981	7	11210062	12071824	3688	282	3.4239	0.00030868	0.00074801	0.0058235	-	THSD7A
34	5887	9	109845517	110294475	1536	145	2.7243	0.0032223	0.00074845	0.076813	+	RAD23B
35	55090	17	17180300	17596534	1038	100	3.0843	0.0010202	0.00075654	0.013539	+	MED9
36	171558	6	42683545	43093583	864	87	3.1423	0.00083801	0.00077945	0.019742	+	PTCRA
37	5004	9	116885303	117288759	1270	170	2.9926	0.0013829	0.00078235	0.029346	+	ORM1
38	127829	1	201902532	202313871	1185	149	3.3925	0.00034628	0.0007849	0.0077192	-	ARL8A
39	84838	1	247260717	247695294	1597	150	3.2232	0.0006338	0.00078704	0.0079456	-	ZNF496
40	654346	17	18180099	18598259	277	24	3.1411	0.00084165	0.00079339	0.0057421	+	LGALS9C
41	5190	6	42731611	43146981	892	86	3.1313	0.00087015	0.00079595	0.017827	-	PEX6
42	83439	2	85160583	85737511	1683	162	2.6519	0.0040025	0.00080766	0.1632	+	TCF7L1
43	5754	6	42844006	43329458	1072	79	3.082	0.0010279	0.00082337	0.010323	+	PTK7
44	55816	20	52892266	53467710	1642	143	3.546	0.0001956	0.00085223	0.0030898	+	DOK5
45	10695	6	42696860	43111666	883	87	3.0702	0.0010694	0.00085717	0.022989	+	CNPY3
46	27232	6	42728500	43131618	868	85	3.0891	0.0010039	0.00090458	0.019783	+	GNMT
47	57489	1	86612507	87062025	1440	97	3.1932	0.0007035	0.00091166	0.0096069	-	ODF2L
48	23321	4	153873650	154460474	1843	190	3.3262	0.00044012	0.00091445	0.0064413	+	TRIM2
49	388759	1	247073462	247475719	1431	99	3.2092	0.00066551	0.00095406	0.0089455	-	C1orf229
50	84503	19	37662007	38083967	579	45	2.7035	0.0034311	0.00095452	0.088757	+	ZNF527
51	1847	10	112057625	112471302	1212	124	2.447	0.0072018	0.0010389	0.21896	+	DUSP5
52	148932	1	46873387	47282563	921	96	2.7153	0.0033105	0.0010844	0.09752	-	MOB3C
53	441150	6	42658003	43058554	894	90	3.0161	0.0012804	0.0010892	0.025506	-	C6orf226
54	9283	1	201892029	202298634	1193	151	3.3104	0.00046581	0.0011366	0.0078284	+	GPR37L1
55	79862	1	247063264	247467685	1427	98	3.1202	0.00090378	0.0011487	0.011219	-	ZNF669
56	148266	19	37701778	38160167	646	45	2.598	0.0046885	0.0011904	0.12919	-	ZNF569
57	285855	6	42647354	43057627	915	93	3.0169	0.0012767	0.0013089	0.020849	+	RPL7L1
58	284459	19	37625580	38055357	602	45	2.5902	0.0047963	0.0013117	0.097225	+	HKR1
59	642843	17	71044588	71458019	938	108	2.4129	0.0079122	0.0013499	0.26943	-	CPSF4L
60	5142	1	66058193	67040262	2795	185	3.0736	0.0010574	0.0013721	0.01071	+	PDE4B
61	92675	20	18368556	18944561	1981	98	2.5469	0.0054335	0.0013787	0.10918	+	DTD1
62	29119	10	67472276	69655949	7713	304	2.6385	0.004164	0.0013789	0.10559	-	CTNNA3
63	9897	8	125836502	126304061	1319	83	2.8951	0.001895	0.0014099	0.027638	-	KIAA0196
64	8790	1	74463896	74874533	642	55	2.8797	0.00199	0.0014226	0.028342	+	FPGT
65	113220	9	116653903	117061600	1395	184	2.7151	0.0033126	0.001445	0.052243	-	KIF12
66	83401	10	103786143	104189346	580	63	2.4985	0.0062366	0.0014542	0.1042	+	ELOVL3
67	10681	15	52213123	52683565	959	95	2.289	0.01104	0.0015108	0.30114	-	GNB5
68	390927	19	37797323	38234239	716	47	2.6382	0.004167	0.0015292	0.096893	+	ZNF793
69	134829	6	123117582	123585063	1304	114	2.6877	0.0035971	0.0015572	0.076159	+	CLVS2
70	55028	17	71028372	71445098	944	108	2.3268	0.0099883	0.0015808	0.28413	+	C17orf80
71	148268	19	37758463	38176242	622	45	2.541	0.0055266	0.0015953	0.13051	+	ZNF570
72	79624	6	151573422	151991236	1463	111	2.7045	0.0034201	0.0016048	0.051582	+	ARMT1
73	5309	10	103789946	104201231	600	65	2.4462	0.007219	0.0016639	0.11529	-	PITX3
74	201266	17	70442085	71288853	2500	274	2.2511	0.01219	0.0017209	0.53331	-	SLC39A11
75	55005	6	151525897	151973316	1503	122	2.7225	0.0032395	0.0017299	0.05036	-	RMND1
76	492307	8	49766895	50188642	1060	55	2.7953	0.0025927	0.001741	0.03445	+	C8orf22
77	374973	1	46937497	47339266	888	84	2.615	0.0044612	0.0017622	0.082776	+	TEX38
78	286053	8	125904083	126579367	1720	123	2.8321	0.0023124	0.0018383	0.029971	+	NSMCE2
79	6527	22	32414463	32851318	1815	124	2.1929	0.014156	0.0018392	0.3254	-	SLC5A4
80	85462	4	153657265	154100848	1301	138	2.4023	0.0081467	0.0018712	0.18623	+	FHDC1
81	57497	6	40159373	40755126	2172	156	2.8316	0.0023157	0.0018777	0.031085	-	LRFN2
82	22802	1	86812759	87246437	1249	99	3.074	0.0010561	0.0019262	0.010029	+	CLCA4
83	6508	2	220292292	220706702	946	103	2.1065	0.017582	0.0019804	0.40018	+	SLC4A3
84	114790	2	220262593	220681173	953	106	2.1039	0.017694	0.0020559	0.39049	+	STK11IP
85	552889	12	74731551	75135232	1261	71	2.8472	0.0022055	0.0020568	0.020406	+	ATXN7L3B
86	55930	15	52284515	52787995	1170	83	2.2517	0.01217	0.0020628	0.31916	-	MYO5C
87	201163	17	16915523	17340502	1081	83	2.9293	0.0016984	0.0020767	0.013899	-	FLCN
88	3123	6	32346546	32757613	4110	86	2.8707	0.0020479	0.0020807	0.012535	-	HLA-DRB1
89	10739	22	32386422	32803223	1731	120	2.2225	0.013124	0.0021188	0.26547	-	RFPL2
90	117531	9	74936717	75651267	1748	79	2.6498	0.0040269	0.0021202	0.058628	+	TMC1
91	9221	10	103711933	104123627	601	67	2.4053	0.0080803	0.002122	0.10613	+	NOLC1
92	6722	6	42938920	43349244	842	85	3.0983	0.00097326	0.0021517	0.0037414	+	SRF
93	768239	4	7232021	7636700	2191	216	3.1652	0.00077486	0.0021562	0.0077201	-	PSAPL1
94	8729	10	103805255	104342656	919	84	2.384	0.0085618	0.0021583	0.15871	+	GBF1
95	127255	1	74291699	74863871	1066	69	2.7783	0.0027324	0.0021693	0.039748	-	LRRIQ3
96	163255	19	37842273	38305080	769	49	2.4618	0.0069119	0.0021918	0.10617	+	ZNF540
97	93474	1	246997940	247442115	1485	104	2.9929	0.0013815	0.0021951	0.01124	-	ZNF670
98	6591	8	49630236	50033999	693	66	2.3054	0.010572	0.0021956	0.23836	-	SNAI2
99	64756	1	46900711	47334099	980	96	2.5314	0.0056802	0.0022133	0.093568	-	ATPAF1
100	9635	1	86689769	87122241	1292	96	3.0336	0.0012084	0.0022144	0.0081518	+	CLCA2
101	7103	12	71318877	71751779	1133	74	2.7784	0.0027314	0.0022318	0.032647	-	TSPAN8
102	6713	8	125810720	126234525	1222	85	2.9669	0.0015041	0.0022386	0.017867	+	SQLE
103	51276	19	37855155	38285673	713	46	2.4511	0.0071209	0.0022957	0.10744	-	ZNF571
104	10400	17	17208877	17695434	1081	96	2.8242	0.0023697	0.0023427	0.013395	-	PEMT
105	84966	1	18234240	18904977	2400	268	2.2862	0.011122	0.0023543	0.27423	+	IGSF21
106	83636	19	29989793	30406696	1354	153	2.2411	0.01251	0.0023566	0.29762	-	C19orf12
107	23082	10	103692787	104110090	606	66	2.3935	0.0083433	0.0023879	0.099606	+	PPRC1
108	150297	22	32344993	32755510	1628	106	2.3182	0.010219	0.0024083	0.17582	-	C22orf42
109	2201	5	127393601	128073735	1684	84	3.2097	0.00066431	0.002409	0.0054584	-	FBN2
110	9382	17	70989070	71404646	959	109	2.2066	0.013672	0.0024651	0.30423	+	COG1
111	3713	1	152681039	153084362	953	58	2.2255	0.013022	0.0024739	0.31302	+	IVL
112	479	13	25054549	25485923	1526	136	2.3204	0.010161	0.0025049	0.16212	+	ATP12A
113	4791	10	103953867	104362286	733	66	2.4908	0.0063723	0.0025127	0.10519	+	NFKB2
114	3706	15	41586056	41995757	787	64	2.6607	0.003899	0.0025399	0.041774	+	ITPKA
115	5203	20	52624502	53036492	1573	148	2.9481	0.0015987	0.0025686	0.0095308	+	PFDN4
116	204474	16	20170492	20616064	1270	113	2.3356	0.0097567	0.0025831	0.22894	-	PDILT
117	4058	15	41595840	42006085	791	65	2.6847	0.0036301	0.0026159	0.035535	-	LTK
118	201164	17	16904309	17309646	1022	77	2.8879	0.001939	0.0026176	0.013628	-	PLD6
119	23580	17	71079763	71508314	972	112	2.2397	0.012554	0.0026558	0.27963	-	CDC42EP4
120	10586	4	151303077	151705845	733	56	3.0749	0.001053	0.0026972	0.0066386	+	MAB21L2
121	9813	1	46940831	47384792	923	92	2.5386	0.0055656	0.0027274	0.072807	-	EFCAB14
122	26015	15	41609374	42036464	808	67	2.6622	0.0038814	0.0027376	0.035105	-	RPAP1
123	22798	7	107463996	107970801	1400	127	2.6581	0.0039289	0.002748	0.062295	-	LAMB4
124	84923	17	71003492	71428533	976	109	2.1831	0.014515	0.0027927	0.2928	-	FAM104A
125	10017	15	52201490	52604972	882	82	2.1114	0.017369	0.0028268	0.29809	-	BCL2L10
126	147906	19	46950869	47364395	915	97	2.031	0.021127	0.0028507	0.34097	-	DACT3
127	6523	22	32239019	32709016	1584	85	2.3905	0.0084124	0.0028787	0.13424	+	SLC5A1
128	55466	15	78356487	78774538	1101	121	2.4305	0.0075386	0.0029375	0.10232	+	DNAJA4
129	23205	15	78263187	78727049	1364	142	2.3515	0.0093478	0.0029578	0.16725	-	ACSBG1
130	441273	7	101991679	102402757	242	23	2.5632	0.0051854	0.0029641	0.060532	+	SPDYE2
131	548644	7	101978365	102413107	260	26	2.5329	0.0056568	0.0029969	0.064302	-	POLR2J3
132	8861	10	103666315	104080210	598	67	2.3271	0.0099812	0.0030034	0.10612	-	LDB1
133	23554	7	120227374	120698420	1018	53	2.97	0.001489	0.0030098	0.011396	-	TSPAN12
134	79156	19	29956327	30366384	1402	156	2.1847	0.014456	0.0030272	0.26307	+	PLEKHF1
135	4184	1	152650798	153057523	965	59	2.123	0.016879	0.003043	0.28866	+	SMCP
136	5229	5	114346527	114799123	1254	113	2.5881	0.0048259	0.0030453	0.036772	-	PGGT1B
137	100128496	20	18590372	19010839	1480	113	2.2483	0.012278	0.0030822	0.17937	-	C20orf78
138	6752	17	70961160	71368094	989	112	2.1424	0.01608	0.003095	0.29628	+	SSTR2
139	10285	10	111852798	112264707	1029	94	2.2578	0.011979	0.0030957	0.15933	-	SMNDC1
140	57537	4	6994374	7944564	4651	407	2.8908	0.0019211	0.0031692	0.015421	+	SORCS2
141	3623	2	220236954	220640435	805	99	2.0353	0.020911	0.0031898	0.34875	+	INHA
142	100526835	1	74463896	75210116	1319	115	2.6927	0.0035436	0.003192	0.047068	+	FPGT-TNNI3K
143	645027	17	18081079	18492961	431	29	2.8499	0.0021869	0.0032279	0.0068223	+	EVPLL
144	22807	2	213664408	214216379	1468	115	2.5811	0.0049244	0.0032434	0.034799	-	IKZF2
145	51086	1	74501071	75210116	1272	112	2.5445	0.0054719	0.0032616	0.081631	+	TNNI3K
146	140856	20	18594370	18995036	1434	106	2.2672	0.01169	0.0032715	0.16264	+	SCP2D1
147	148930	1	46811316	47216887	1024	79	2.4642	0.0068665	0.0033061	0.079516	-	KNCN
148	94235	19	46937333	47337939	974	105	2.0214	0.021618	0.0033083	0.31666	-	GNG8
149	80129	6	151615175	152142328	1700	142	2.4338	0.0074699	0.0033479	0.094756	+	CCDC170
150	6707	1	152774223	153176332	889	59	2.1095	0.017453	0.0033848	0.35986	+	SPRR3
151	3127	6	32285151	32698006	3799	88	2.6046	0.0045985	0.0033938	0.021499	-	HLA-DRB5
152	8569	1	46823079	47269966	1042	87	2.4508	0.0071267	0.0034207	0.080752	-	MKNK1
153	8725	19	30214551	30707519	1167	102	2.133	0.016461	0.0034434	0.30279	+	URI1
154	22835	19	37923386	38348129	737	48	2.4131	0.0079082	0.0035005	0.083324	-	ZFP30
155	5662	10	103962374	104379691	764	66	2.3946	0.0083198	0.0035125	0.11643	-	PSD
156	8774	18	10325873	10752766	1636	152	3.245	0.0005873	0.0035244	0.0027382	+	NAPG
157	127343	1	46772668	47179898	1008	80	2.4543	0.0070575	0.0035388	0.078872	+	DMBX1
158	8624	21	40249076	40755440	1591	155	2.5767	0.0049872	0.0036553	0.041141	-	PSMG1
159	6698	1	152756564	153158290	893	58	2.1027	0.017748	0.0036793	0.33389	+	SPRR1A
160	5796	6	128089924	129041870	1890	140	2.5663	0.0051399	0.0037272	0.037219	-	PTPRK
161	79706	7	101836804	102267129	511	58	2.1975	0.013992	0.0037362	0.1193	+	PRKRIP1
162	80349	15	78375575	78791977	1069	118	2.3644	0.0090305	0.0037475	0.10513	-	WDR61
163	163778	1	152743128	153145069	919	59	2.0944	0.018114	0.0037592	0.33704	+	SPRR4
164	1946	5	106512590	107206596	2050	184	2.5846	0.0048743	0.003772	0.065607	-	EFNA5
165	7301	15	41651220	42071536	777	65	2.5797	0.0049443	0.0038045	0.032336	+	TYRO3
166	23506	6	42549790	43036296	1012	89	2.8244	0.0023688	0.0038876	0.010776	+	GLTSCR1L
167	79176	10	103978979	104382894	745	66	2.4169	0.0078272	0.003914	0.10186	+	FBXL15
168	1797	6	31737588	32140032	934	99	3.0742	0.0010555	0.0039406	0.0043075	-	DXO
169	6703	1	152812201	153213594	967	66	2.0315	0.021101	0.0039434	0.36453	-	SPRR2D
170	134353	5	156970755	157383746	1397	108	2.7321	0.0031469	0.0040608	0.012033	+	LSM11
171	1466	12	77052495	77472814	1303	107	3.0213	0.0012585	0.0040619	0.0085059	-	CSRP2
172	55066	16	69947529	70396437	388	36	2.342	0.0095898	0.0040783	0.10529	+	PDPR
173	6699	1	152803679	153205376	932	60	2.0174	0.021829	0.0040841	0.37129	+	SPRR1B
174	1179	1	86734526	87165977	1263	96	2.9373	0.0016556	0.0041224	0.0076448	+	CLCA1
175	101927403	13	33387204	33790580	1273	121	3.0432	0.0011705	0.0041514	0.0040203	-	LOC101927403
176	2697	6	121556745	121970873	1483	90	2.7331	0.0031371	0.0041916	0.018485	+	GJA1
177	100288332	16	15257481	15675344	323	51	2.1824	0.014541	0.0042195	0.11568	-	NPIPA5
178	56926	19	2985875	3409573	502	68	2.6075	0.0045608	0.0042244	0.031409	+	NCLN
179	79004	10	103983002	104392423	763	65	2.3691	0.0089165	0.0043298	0.10953	-	CUEDC2
180	23168	15	41509302	41975761	947	68	2.5692	0.0050964	0.0043782	0.042374	+	RTF1
181	3624	7	41528601	41942706	967	102	2.3534	0.0093021	0.0043877	0.088194	-	INHBA
182	3658	15	78530518	78993798	1099	97	2.2945	0.010882	0.0044318	0.10958	+	IREB2
183	54556	7	120390817	120815711	1032	60	2.8322	0.0023113	0.0044466	0.015929	+	ING3
184	5939	12	56715607	57194859	707	79	1.9871	0.023458	0.0044641	0.2994	+	RBMS2
185	6499	6	31726581	32137532	958	100	3.0481	0.0011515	0.0044906	0.0042751	+	SKIV2L
186	80228	7	101873977	102297268	438	50	2.1971	0.014008	0.0045259	0.11098	+	ORAI2
187	100131378	11	33519654	33922286	1064	102	2.608	0.0045533	0.0046193	0.034507	-	C11orf91
188	8698	19	2978250	3380335	486	65	2.6146	0.0044665	0.0046365	0.027071	+	S1PR4
189	3784	11	2266221	3070340	1987	226	1.7946	0.036361	0.0047583	0.80819	+	KCNQ1
190	4337	6	39672034	40102290	1310	119	2.5783	0.0049643	0.0048077	0.040913	-	MOCS1
191	25861	9	116964360	117467789	1772	173	2.5997	0.0046654	0.0048308	0.047228	-	DFNB31
192	8065	11	107679408	108178495	1059	89	2.9794	0.001444	0.0048328	0.0046886	+	CUL5
193	448835	1	152615330	153016459	916	59	1.9281	0.026919	0.0048501	0.36059	+	LCE6A
194	4676	11	2765660	3213607	1305	135	2.4846	0.0064843	0.0048804	0.059394	-	NAP1L4
195	8859	6	31738952	32149223	955	99	3.024	0.0012471	0.0048887	0.004368	+	STK19
196	3117	6	32405169	32812152	3943	100	2.6266	0.004312	0.0048924	0.020226	+	HLA-DQA1
197	7936	6	31719864	32126864	933	98	3.032	0.0012147	0.004901	0.0041013	-	NELFE
198	342865	19	29817491	30255458	1743	149	2.0294	0.021209	0.0049118	0.35302	+	VSTM2B
199	10156	7	102020093	102457205	284	31	2.3728	0.008828	0.0049749	0.077966	-	RASA4
200	7145	2	218464512	219008796	1255	131	2.4374	0.0073975	0.0049888	0.067961	-	TNS1
201	3119	6	32427241	32834466	3736	110	2.4839	0.0064983	0.0050502	0.036519	-	HLA-DQB1
202	10603	7	101728405	102162178	831	70	2.0784	0.018835	0.0050917	0.1568	+	SH2B2
203	9365	13	33390571	33840282	1419	126	3.0152	0.0012841	0.0052076	0.003575	+	KL
204	2769	19	2936191	3363766	511	69	2.6083	0.0045495	0.0052589	0.025874	+	GNA15
205	84539	6	100167786	100642114	1199	111	2.1484	0.015839	0.0052855	0.17246	-	MCHR2
206	987	4	150985811	152136879	2150	92	2.6602	0.0039048	0.0052997	0.019413	-	LRBA
207	100271927	7	101923586	102358224	321	35	2.2828	0.011221	0.0053574	0.080672	-	RASA4B
208	101927376	18	10401291	10805760	1419	136	3.1877	0.00071701	0.0054107	0.002657	+	LOC101927376
209	3751	7	119713689	120590387	1686	82	2.5075	0.0060786	0.0054305	0.045783	+	KCND2
210	966	11	33524556	33958025	1132	104	2.5488	0.005405	0.0054946	0.03792	-	CD59
211	7881	3	155638337	156456927	2170	136	1.9678	0.024546	0.0054953	0.30226	+	KCNAB1
212	5597	15	52096377	52558462	1009	69	1.9359	0.026438	0.0055144	0.29252	+	MAPK6
213	720	6	31749834	32170457	997	103	2.9602	0.001537	0.005537	0.0043114	+	C4A
214	54784	7	101896667	102305321	390	43	2.2014	0.013854	0.0055784	0.09297	-	ALKBH4
215	650	20	6548745	6960910	1160	159	2.1975	0.013992	0.0055942	0.13315	+	BMP2
216	25758	11	33363877	33895648	1349	134	2.5862	0.0048523	0.0056008	0.026944	+	KIAA1549L
217	4544	11	92502789	92915948	1032	122	2.5221	0.0058324	0.0056543	0.028148	+	MTNR1B
218	387357	6	127829339	128439776	1396	93	2.6083	0.0045494	0.005787	0.03665	-	THEMIS
219	161882	16	88320014	88801574	997	110	2.1668	0.015127	0.0057991	0.10577	+	ZFPM1
220	5439	7	101913547	102319446	334	37	2.2697	0.011614	0.0058729	0.071773	-	POLR2J
221	51655	17	17197751	17599709	974	101	2.5577	0.0052679	0.005972	0.021534	-	RASD1
222	5002	11	2720951	3146476	1208	158	2.4426	0.0072902	0.0059914	0.055611	+	SLC22A18
223	255027	16	15289611	15703543	366	56	2.1057	0.017616	0.0060591	0.12673	+	MPV17L
224	6470	17	18031187	18466856	514	34	2.8325	0.0023094	0.0060728	0.00459	-	SHMT1
225	100289561	7	101804266	102236780	604	61	2.0551	0.019935	0.0060739	0.13263	+	LOC100289561
226	629	6	31713721	32119861	932	97	2.9751	0.0014646	0.0060914	0.0042339	+	CFB
227	10732	20	61272467	61693115	1199	141	2.027	0.02133	0.0061019	0.2637	-	TCFL5
228	163115	19	37958650	38383216	754	47	2.2011	0.013865	0.0061056	0.10897	-	ZNF781
229	348174	16	69784608	70198250	668	53	2.1973	0.014	0.006149	0.12779	+	CLEC18A
230	85301	9	116718231	117272975	1776	213	2.4809	0.0065519	0.0061516	0.045342	+	COL27A1
231	19	9	107343283	107890527	2329	200	2.3085	0.010485	0.0061561	0.079426	-	ABCA1
232	414189	10	51532867	51970259	207	27	2.7828	0.0026945	0.0062019	0.0069158	+	AGAP6
233	1028	11	2704448	3107063	1219	161	2.3778	0.0087081	0.0062139	0.069596	-	CDKN1C
234	4005	11	33680122	34113836	1244	131	2.6195	0.0044031	0.006224	0.03357	-	LMO2
235	25865	19	46977573	47420384	821	96	1.8287	0.033724	0.0062278	0.32021	-	PRKD2
236	140775	17	18018594	18431370	536	36	2.825	0.002364	0.0062684	0.0049268	+	SMCR8
237	23113	6	42949913	43392325	901	89	2.8759	0.0020144	0.0063029	0.0037399	+	CUL9
238	5003	11	2709327	3125175	1217	160	2.3548	0.0092665	0.0063648	0.073068	-	SLC22A18AS
239	83650	8	10988495	11389695	1571	82	2.4514	0.0071155	0.0064975	0.041781	+	SLC35G5
240	222229	7	101905335	102313615	364	40	2.1979	0.013979	0.0065566	0.081118	+	LRWD1
241	166614	4	150799426	151378609	1560	107	2.563	0.0051885	0.0065639	0.030452	+	DCLK2
242	2813	16	20120896	20539684	1233	105	2.1504	0.015763	0.0065896	0.22147	-	GP2
243	4601	10	111767288	112247123	1121	97	2.0911	0.018262	0.0066059	0.14567	+	MXI1
244	11176	12	56789380	57230600	724	78	1.8844	0.029754	0.0066219	0.29442	-	BAZ2A
245	79875	15	71207935	72275722	2461	203	2.6501	0.0040232	0.0066474	0.016397	+	THSD4
246	100132911	20	61276476	61677543	1160	143	1.9932	0.023122	0.0066867	0.26706	+	DPH3P1
247	7369	16	20144373	20564200	1224	110	2.1526	0.015673	0.0066887	0.20681	-	UMOD
248	23363	2	220215450	220636357	843	101	1.8407	0.032835	0.0066933	0.35408	-	OBSL1
249	148304	1	209755662	210157890	1091	97	2.1194	0.01703	0.0067365	0.18234	-	C1orf74
250	84057	4	154065801	154536247	1258	105	2.7871	0.0026592	0.0067707	0.0082789	+	MND1
251	54495	18	66140925	66582535	1207	110	2.6446	0.0040896	0.0067917	0.018444	-	TMX3
252	717	6	31665562	32113449	1029	80	3.0901	0.0010005	0.0068358	0.0024078	+	C2
253	1295	3	99157440	99718061	1241	87	2.3729	0.0088251	0.0068932	0.041775	+	COL8A1
254	10428	16	75127608	75667387	1824	91	2.4676	0.006801	0.0068986	0.049646	-	CFDP1
255	833	11	2822152	3278681	1379	120	2.4329	0.0074894	0.0069297	0.050137	-	CARS
256	3419	15	78241698	78662884	1249	123	2.1415	0.016118	0.0071834	0.13838	+	IDH3A
257	55118	10	99424757	99990585	1189	127	2.3858	0.0085214	0.0071972	0.076551	-	CRTAC1
258	25890	3	100268179	100912336	1771	123	2.3658	0.0089953	0.00723	0.067496	-	ABI3BP
259	163087	19	37508828	37934828	644	44	2.1915	0.014208	0.0072456	0.083035	+	ZNF383
260	101928892	22	50923086	51325473	453	57	2.0287	0.021245	0.0073176	0.15374	-	LOC101928892
261	7156	17	17977235	18418321	615	41	2.7426	0.0030482	0.0073234	0.005976	-	TOP3A
262	1504	16	75052884	75458822	1388	87	2.3637	0.0090476	0.0074605	0.054922	+	CTRB1
263	79841	11	47481143	47936928	602	41	2.0084	0.0223	0.007489	0.17303	-	AGBL2
264	7477	22	46116246	46573008	557	64	2.6843	0.0036341	0.0075108	0.0084615	-	WNT7B
265	85358	22	50913070	51371640	459	58	1.9958	0.022979	0.0075118	0.1714	+	SHANK3
266	220107	13	51086759	51617885	1358	141	2.4634	0.006882	0.0075283	0.044317	-	DLEU7
267	127253	1	74998836	75432361	1026	74	2.2814	0.011262	0.0075651	0.062219	+	TYW3
268	126231	19	38029203	38470230	877	47	2.1654	0.015178	0.0076717	0.098056	-	ZNF573
269	7262	11	2749503	3150650	1159	142	2.4316	0.0075163	0.0076954	0.040064	-	PHLDA2
270	84775	19	37987264	38410691	758	47	2.1657	0.015167	0.0077591	0.096268	-	ZNF607
271	1299	20	61248414	61672511	1164	142	1.9833	0.023666	0.007762	0.23777	+	COL9A3
272	125170	17	17963848	18369095	634	44	2.6679	0.0038167	0.0078693	0.0082294	+	MIEF2
273	137209	8	125785539	126191631	1257	96	2.6031	0.0046192	0.007891	0.023897	+	ZNF572
274	27165	12	56664728	57082198	625	78	1.8633	0.031211	0.0079665	0.2839	-	GLS2
275	3664	1	209758968	210179520	1121	95	2.0954	0.018068	0.0079856	0.16227	-	IRF6
276	22909	15	30991703	31435311	1163	85	2.1776	0.014719	0.0080425	0.068382	+	FAN1
277	49	22	50976652	51383727	437	54	2.0105	0.022192	0.0080857	0.14851	+	ACR
278	3305	6	31577396	31990093	1015	75	2.9227	0.0017352	0.008115	0.0027657	-	HSPA1L
279	56163	13	25138301	25654059	1892	125	2.0239	0.021488	0.0081212	0.16578	+	RNF17
280	79974	7	120428751	121137498	1831	107	2.4298	0.0075533	0.0081256	0.035247	+	CPED1
281	401647	10	99409995	99831335	938	111	2.3661	0.0089892	0.0081713	0.076048	+	GOLGA7B
282	440387	16	75037994	75441072	1355	87	2.3634	0.009055	0.0081951	0.045334	-	CTRB2
283	9564	16	75062928	75501951	1534	90	2.3499	0.0093898	0.008197	0.058662	-	BCAR1
284	7566	17	11680756	12101736	849	79	1.6647	0.047984	0.0082087	0.46329	-	ZNF18
285	118813	10	99296878	99720664	1031	101	2.4065	0.0080521	0.0083172	0.052164	+	ZFYVE27
286	23094	19	38197525	38899009	1728	114	1.9584	0.025094	0.0083502	0.23393	+	SIPA1L3
287	2737	7	41800547	42477469	2074	190	1.9989	0.022808	0.0084153	0.21505	-	GLI3
288	3914	1	209588215	210025820	1289	130	1.9456	0.025852	0.0084503	0.29932	-	LAMB3
289	23500	6	39560159	40072653	1482	138	2.3477	0.0094443	0.0084509	0.061997	+	DAAM2
290	57469	19	46794448	47199169	1141	99	1.758	0.039376	0.0084671	0.37402	-	PNMAL2
291	151963	3	192314604	192835950	1637	140	1.9445	0.02592	0.0085596	0.23206	-	MB21D2
292	54893	15	31020854	31483807	1254	101	2.1693	0.015031	0.0085961	0.065551	-	MTMR10
293	57819	6	31565169	31974761	1062	76	2.9188	0.0017569	0.0086912	0.0026072	-	LSM2
294	26273	11	33562490	33996071	1170	106	2.481	0.0065503	0.0087744	0.032529	-	FBXO3
295	10775	19	29897170	30308162	1475	155	1.8467	0.032394	0.0087813	0.30125	+	POP4
296	126859	1	179134855	179723870	2248	65	2.5548	0.0053123	0.0088185	0.016223	+	AXDND1
297	23788	11	47438858	47864206	593	42	1.9383	0.026296	0.0089434	0.17505	-	MTCH2
298	55614	20	16052742	16754079	2785	189	1.9733	0.024229	0.008983	0.24017	-	KIF16B
299	1580	1	47064670	47485021	798	67	2.2308	0.012846	0.0091074	0.07266	+	CYP4B1
300	23677	2	235660628	236164358	1651	190	2.0718	0.019141	0.0091174	0.20886	+	SH3BP4
301	1591	20	52569985	52990516	1703	159	2.5457	0.0054537	0.0091551	0.017676	-	CYP24A1
302	221527	6	31667394	32069769	916	95	2.91	0.0018073	0.0091617	0.0045238	-	ZBTB12
303	3912	7	107364244	107843804	1294	141	2.4435	0.0072738	0.0091633	0.045292	-	LAMB1
304	55361	10	99200443	99636187	1019	106	2.3454	0.009504	0.0093078	0.049056	+	PI4K2A
305	2314	17	17948129	18362230	660	44	2.6829	0.0036496	0.0093407	0.0061218	-	FLII
306	729597	7	101786192	102197468	659	63	1.9373	0.026356	0.0093441	0.1387	-	SPDYE6
307	55521	5	114260459	114716243	1251	108	2.0646	0.019481	0.0093804	0.1046	-	TRIM36
308	51203	15	41424892	41873248	1009	45	2.4488	0.0071676	0.0095395	0.031045	+	NUSAP1
309	84569	10	29377980	29807158	1681	164	1.9797	0.023866	0.0095901	0.1614	+	LYZL1
310	7068	3	23958644	24736772	2280	217	2.0193	0.021729	0.0096118	0.14528	-	THRB
311	3122	6	32207619	32612823	3294	81	2.635	0.0042071	0.0096473	0.0072795	+	HLA-DRA
312	66036	8	10942000	11385655	1695	83	2.3443	0.0095307	0.0096989	0.039485	+	MTMR9
313	29909	3	150715537	151120997	915	86	1.8534	0.03191	0.0097834	0.20697	-	GPR171
314	28231	20	61073795	61517137	1020	118	1.9515	0.025496	0.0098308	0.21658	+	SLCO4A1
315	140290	21	33747151	34157845	952	87	1.7847	0.037158	0.0098656	0.27303	-	TCP10L
316	22903	20	11671377	12107243	1277	99	2.5189	0.0058853	0.0099047	0.023212	+	BTBD3
317	506	12	56831959	57239852	666	69	1.8423	0.032714	0.0099055	0.23786	-	ATP5B
318	7533	22	32140479	32553590	1152	63	2.0694	0.019254	0.0099146	0.14307	+	YWHAH
319	64762	18	29643484	30250447	1489	106	1.7812	0.037437	0.010085	0.34155	-	GAREM
320	100996571	21	27565954	28141571	2102	182	2.5275	0.0057437	0.010115	0.016847	+	CYYR1-AS1
321	79946	10	104009594	104411300	750	63	2.067	0.019366	0.010118	0.14906	-	C10orf95
322	721	6	31782572	32203195	1159	88	2.8579	0.0021324	0.010131	0.002922	+	C4B
323	28232	15	92196938	92915665	2220	187	1.8371	0.033096	0.010162	0.27911	+	SLCO3A1
324	7407	6	31545295	31963712	1142	82	2.8658	0.0020795	0.01019	0.0028537	-	VARS
325	284111	17	6388038	6816886	1134	126	1.6498	0.049491	0.010223	0.53247	-	SLC13A5
326	6700	1	152828596	153229988	1006	57	1.8584	0.031553	0.010225	0.21692	-	SPRR2A
327	388327	17	6355059	6756617	1212	120	1.6479	0.049682	0.010288	0.52755	+	C17orf100
328	124491	16	75277136	75698584	1310	67	1.8229	0.034163	0.010298	0.31264	-	TMEM170A
329	1195	2	201517732	201929467	805	88	2.1156	0.01719	0.010402	0.095619	-	CLK1
330	54974	5	156958323	157366982	1385	104	2.5684	0.0051082	0.010464	0.0098158	+	THG1L
331	5801	12	70831853	71514584	2113	181	2.102	0.017777	0.010469	0.12259	-	PTPRR
332	1381	15	78432666	78840572	1033	112	2.1685	0.015059	0.010536	0.089233	+	CRABP1
333	23360	11	47538055	47989012	651	45	1.9171	0.027613	0.010557	0.17449	-	FNBP4
334	10919	6	31647536	32065464	937	97	2.8845	0.00196	0.010573	0.0041017	-	EHMT2
335	114548	1	247379247	247812410	1544	158	2.6913	0.003559	0.010607	0.0077497	+	NLRP3
336	3996	17	17928907	18348189	677	45	2.6912	0.00356	0.010738	0.0050756	+	LLGL1
337	7057	15	39673280	40089668	1019	53	1.9128	0.027885	0.010794	0.1756	+	THBS1
338	80736	6	31630969	32046823	946	97	2.8669	0.0020724	0.010823	0.0041734	-	SLC44A4
339	4758	6	31626829	32030709	930	97	2.8777	0.0020028	0.010837	0.003584	-	NEU1
340	7089	19	2797636	3247846	794	89	2.333	0.0098238	0.010858	0.044482	-	TLE2
341	55605	12	39487030	40037192	1098	67	1.7988	0.036027	0.010888	0.2208	-	KIF21A
342	283971	16	70007928	70421050	309	32	1.7257	0.042202	0.010963	0.34699	+	CLEC18C
343	51103	15	41479547	41894658	885	60	2.4408	0.0073269	0.011058	0.032608	-	NDUFAF1
344	5739	19	46914585	47328375	1093	107	1.7054	0.044057	0.01107	0.28945	-	PTGIR
345	1734	14	80463868	80897397	1063	79	2.5548	0.0053124	0.011096	0.016164	-	DIO2
346	808	19	46904512	47314039	1121	107	1.6868	0.045818	0.011228	0.30711	+	CALM3
347	25775	22	32129507	32541336	1138	61	2.1159	0.017175	0.011244	0.10121	-	C22orf24
348	647024	6	41868857	42310715	1327	161	1.6858	0.045919	0.011286	0.42869	-	C6orf132
349	90987	8	145746294	146181285	474	42	1.8428	0.03268	0.011314	0.23698	-	ZNF251
350	1123	2	175464042	176070671	1152	100	2.2464	0.01234	0.011354	0.063459	-	CHN1
351	678	2	43249541	43653745	1109	124	2.0209	0.021643	0.011368	0.10739	-	ZFP36L2
352	5172	7	107101080	107558254	1025	108	1.7731	0.03811	0.011371	0.4106	+	SLC26A4
353	23283	10	53255246	53659355	1265	108	1.907	0.028264	0.011388	0.19657	-	CSTF2T
354	225	12	39745022	40213843	947	72	1.7363	0.041255	0.011426	0.2799	-	ABCD2
355	84231	16	2005763	2428130	371	45	1.582	0.05682	0.011485	0.40782	+	TRAF7
356	83648	8	11078972	11524276	1835	101	2.2812	0.011267	0.011514	0.044969	-	FAM167A
357	23279	11	47599670	48070057	651	45	1.881	0.029983	0.011565	0.19101	-	NUP160
358	54739	17	6458716	6878966	974	109	1.5643	0.058879	0.011572	0.62991	+	XAF1
359	3304	6	31589964	31998032	970	93	2.8125	0.0024575	0.011612	0.0036765	+	HSPA1B
360	50854	6	31602693	32007541	937	94	2.8022	0.0025376	0.01171	0.0043016	+	C6orf48
361	80737	6	31533178	31945108	1177	84	2.8327	0.0023078	0.011822	0.0028249	-	VWA7
362	84817	17	6344222	6747861	1236	117	1.5857	0.056403	0.01195	0.55728	+	TXNDC17
363	5471	4	57059528	57501802	1293	91	1.9872	0.023451	0.012025	0.11412	-	PPAT
364	2257	3	191657033	192645388	2970	243	1.9113	0.02798	0.012037	0.20907	-	FGF12
365	27042	1	209801312	210230910	1061	81	2.0217	0.021604	0.012059	0.14441	+	DIEXF
366	25837	16	1998145	2404141	371	44	1.5649	0.058802	0.012116	0.4013	+	RAB26
367	57161	14	56385039	56968241	1951	119	2.1328	0.016469	0.012122	0.098202	+	PELI2
368	6701	1	152842717	153244084	1038	59	1.8005	0.035889	0.012124	0.21462	-	SPRR2B
369	4144	2	85566101	85972403	1101	93	1.8509	0.03209	0.012253	0.17364	+	MAT2A
370	6425	10	99326508	99731756	982	118	2.2478	0.012293	0.01226	0.070569	-	SFRP5
371	4430	2	191910107	192490115	1139	103	1.5924	0.05565	0.012277	0.53181	+	MYO1B
372	3303	6	31582952	31985719	1000	95	2.8135	0.0024506	0.012293	0.003351	+	HSPA1A
373	80342	1	209729393	210155668	1166	100	1.9201	0.027426	0.012544	0.19064	+	TRAF3IP3
374	9126	10	112127449	112564392	1318	125	1.7779	0.037711	0.01257	0.22706	+	SMC3
375	346606	7	100639010	101044302	1392	103	1.8681	0.030874	0.01262	0.1849	-	MOGAT3
376	114900	11	47411216	47815961	571	41	1.8588	0.03153	0.012695	0.1616	-	C1QTNF4
377	53938	2	201535630	201954048	793	82	2.111	0.017384	0.01285	0.077509	-	PPIL3
378	54935	1	159550730	159952333	1099	155	1.942	0.026067	0.012899	0.13476	+	DUSP23
379	79816	19	2777536	3195182	700	80	2.3201	0.010167	0.01292	0.04011	+	TLE6
380	81844	7	100528786	100933909	937	94	1.9199	0.027437	0.012967	0.16256	+	TRIM56
381	84627	16	88293879	88707165	756	85	2.0702	0.019218	0.01299	0.061528	+	ZNF469
382	83742	10	99273465	99677909	988	120	2.1939	0.014122	0.013094	0.060975	+	MARVELD1
383	3937	5	169475088	169924822	1663	217	2.0509	0.020136	0.01313	0.11277	-	LCP2
384	196993	15	71202583	71607929	644	92	2.6625	0.0038778	0.013166	0.0074023	-	CT62
385	51003	17	6346633	6755191	1243	113	1.5736	0.057791	0.013169	0.5185	-	MED31
386	285423	4	150151097	150936980	1677	111	1.9367	0.026394	0.013198	0.17106	-	LOC285423
387	7827	1	179319674	179745086	1780	69	2.5378	0.0055771	0.013217	0.010033	-	NPHS2
388	10606	4	57076682	57527534	1365	95	1.9333	0.026598	0.013241	0.12659	+	PAICS
389	4712	9	32353524	32773182	935	114	2.2628	0.011824	0.013246	0.03651	-	NDUFB6
390	1589	6	31806093	32209447	1156	84	2.8187	0.0024109	0.013286	0.0030606	+	CYP21A2
391	83889	19	38175213	38597317	966	72	1.8934	0.029149	0.013321	0.15371	-	WDR87
392	55267	22	46246339	46650024	474	67	2.6431	0.0041074	0.013354	0.0079924	-	PRR34
393	898	19	30102805	30515224	1017	111	1.5316	0.062816	0.013432	0.51107	+	CCNE1
394	55628	18	72065106	72977628	2019	175	2.5873	0.0048362	0.013487	0.013846	+	ZNF407
395	285095	2	242636139	243044774	352	29	1.844	0.03259	0.013586	0.18745	-	LOC285095
396	79583	16	75372015	75790184	1214	78	1.6787	0.046603	0.013646	0.35568	-	TMEM231
397	2677	2	85571978	85988657	1132	99	1.8813	0.029964	0.013664	0.14283	-	GGCX
398	399888	11	47408230	47810746	573	42	1.8323	0.033451	0.013679	0.16463	+	FAM180B
399	57182	4	125385203	125833887	1440	107	2.6022	0.0046319	0.013743	0.0082531	-	ANKRD50
400	53842	4	184039220	184441927	1210	119	2.4536	0.0070718	0.01375	0.02585	-	CLDN22
401	120114	11	91847446	92829636	2383	177	2.4744	0.0066736	0.013773	0.015035	+	FAT3
402	4722	11	47400562	47806115	585	42	1.8242	0.034063	0.014096	0.16545	+	NDUFS3
403	79847	10	104021149	104439546	795	68	1.9466	0.025792	0.014101	0.15918	+	TMEM180
404	375607	7	100613774	101023557	1330	103	1.8187	0.034482	0.014109	0.18551	-	NAT16
405	79925	5	35417900	36014713	1790	112	2.1804	0.014614	0.014127	0.048345	+	SPEF2
406	283377	12	56662301	57064769	591	74	1.7009	0.044479	0.014169	0.28417	+	SPRYD4
407	7293	1	946706	1349703	42	5	3.016	0.0012807	0.014187	0.0004311	-	TNFRSF4
407	8784	1	938888	1342163	42	5	3.016	0.0012807	0.014187	0.0004311	-	TNFRSF18
407	51150	1	952288	1367447	42	5	3.016	0.0012807	0.014187	0.0004311	-	SDF4
407	54991	1	817198	1251736	42	5	3.016	0.0012807	0.014187	0.0004311	-	C1orf159
407	118424	1	989292	1409234	42	5	3.016	0.0012807	0.014187	0.0004311	-	UBE2J2
407	126792	1	967629	1370421	42	5	3.016	0.0012807	0.014187	0.0004311	+	B3GALT6
407	254173	1	909286	1333315	42	5	3.016	0.0012807	0.014187	0.0004311	+	TTLL10
407	388581	1	977826	1382102	42	5	3.016	0.0012807	0.014187	0.0004311	-	FAM132A
407	401934	1	807126	1209687	42	5	3.016	0.0012807	0.014187	0.0004311	-	RNF223
416	9819	3	149926101	150377906	1227	105	1.849	0.032228	0.014197	0.1605	+	TSC22D2
417	50863	11	131040371	132406716	4217	392	1.898	0.028846	0.014209	0.14787	+	NTM
418	79621	13	51283814	51744596	1272	155	2.333	0.0098249	0.014231	0.034503	+	RNASEH2B
419	50486	1	209648670	210049735	1176	131	1.811	0.03507	0.014311	0.23307	+	G0S2
420	140453	7	100463364	100902140	937	93	1.8794	0.030094	0.014318	0.15436	+	MUC17
421	8559	10	13428939	13872868	1429	147	2.8252	0.0023624	0.01436	0.0064921	+	PRPF18
422	23563	16	75362428	75770180	1196	76	1.6468	0.049796	0.014365	0.36331	-	CHST5
423	57524	16	2027184	2446479	315	40	1.5375	0.062085	0.014577	0.35982	-	CASKIN1
424	1134	2	175412320	175829200	768	98	2.1399	0.01618	0.014581	0.058417	-	CHRNA1
425	10105	10	80907220	81315090	1378	137	2.0539	0.019991	0.014584	0.1047	+	PPIF
426	9771	7	21957908	22596751	2396	225	1.7319	0.041647	0.014585	0.322	-	RAPGEF5
427	162517	17	6479523	6900420	960	108	1.4871	0.068499	0.014724	0.61252	+	FBXO39
428	2845	7	106910502	107316125	726	49	1.6926	0.045265	0.014785	0.31334	+	GPR22
429	55709	11	47393749	47800567	591	44	1.8268	0.033866	0.014791	0.15699	-	KBTBD4
430	60491	2	201554050	201968655	775	76	2.0633	0.019544	0.014951	0.082099	+	NIF3L1
431	124274	16	19842981	20285100	1258	108	1.7529	0.039808	0.014991	0.25194	-	GPR139
432	91947	15	98303933	98717068	1744	158	1.4871	0.068488	0.01504	0.53917	+	ARRDC4
433	10518	15	78196948	78623877	1353	122	1.9629	0.024828	0.015051	0.11756	-	CIB2
434	10741	20	18267184	18677899	1281	69	2.0096	0.022239	0.015083	0.072286	-	RBBP9
435	4857	14	26715089	27267239	1126	76	1.5059	0.066052	0.01515	0.48517	-	NOVA1
436	55631	1	70410485	70871361	810	61	1.7388	0.041039	0.015151	0.2447	-	LRRC40
437	10483	20	18288188	18742059	1499	71	2.0726	0.019106	0.015187	0.061964	+	SEC23B
438	8985	7	100649258	101061011	1448	106	1.8027	0.03572	0.015218	0.18807	-	PLOD3
439	8715	18	31231064	32003515	1742	129	1.9028	0.028536	0.015241	0.15981	-	NOL4
440	65997	4	53528495	53933002	847	75	2.4471	0.0071996	0.015242	0.018945	+	RASL11B
441	353131	1	152599949	153000573	884	60	1.5265	0.063448	0.015247	0.44743	+	LCE1A
442	9689	2	201476262	201888569	857	103	1.9478	0.025718	0.015277	0.10849	+	BZW1
443	114971	11	47386888	47795013	599	43	1.7959	0.036256	0.015381	0.16915	+	PTPMT1
444	54890	17	17886867	18313268	729	48	2.5071	0.0060867	0.015413	0.0082414	+	ALKBH5
445	100507650	14	23507127	23943494	973	135	1.4561	0.072684	0.015454	0.60537	+	RNF212B
446	3120	6	32523837	32931330	3893	118	2.1374	0.016282	0.015603	0.051952	-	HLA-DQB2
447	8128	15	92737140	93211958	1812	189	2.0312	0.021117	0.015606	0.11695	+	ST8SIA2
448	6737	11	4206127	4614926	1405	124	1.5953	0.05532	0.015762	0.38884	-	TRIM21
449	147495	18	10254625	10688698	1654	187	2.9874	0.0014069	0.015769	0.0028211	+	APCDD1
450	56683	21	33773977	34185174	959	83	1.6494	0.049532	0.015809	0.27418	-	C21orf59
451	10449	18	47109874	47540306	1583	93	1.4701	0.070769	0.015898	0.54379	-	ACAA2
452	640	8	11151521	11622108	1869	107	1.6178	0.05285	0.015918	0.3269	+	BLK
453	55228	19	46769748	47174820	1234	102	1.5851	0.056471	0.015924	0.35877	-	PNMAL1
454	79803	10	103625124	104027795	559	68	1.9322	0.026668	0.01597	0.094459	+	HPS6
455	375337	3	44083378	44573590	948	80	2.7201	0.0032635	0.016017	0.0044169	+	TOPAZ1
456	80778	8	145798499	146212725	537	45	1.7274	0.04205	0.01602	0.24234	-	ZNF34
457	164312	20	5821192	6234726	1403	141	2.1766	0.014754	0.016029	0.061418	-	LRRN4
458	7029	3	141463270	142068386	1647	81	1.4337	0.075834	0.01604	0.6506	-	TFDP2
459	100132463	4	184042917	184443579	1203	117	2.2938	0.0109	0.016124	0.039043	-	CLDN24
460	90624	5	130306641	130741119	808	42	1.4387	0.075124	0.01616	0.53413	+	LYRM7
461	29880	13	37323907	37773504	1035	85	1.8121	0.034984	0.016187	0.16579	-	ALG5
462	9314	9	110047133	110452047	1488	174	1.6585	0.048611	0.016192	0.29212	-	KLF4
463	401251	6	31530773	31932627	1153	84	2.7584	0.0029045	0.01622	0.0027864	+	SAPCD1
464	6512	1	53352855	53808304	1384	110	1.5327	0.062677	0.016297	0.48931	-	SLC1A7
465	2978	6	41923144	42347794	1288	159	1.591	0.055803	0.016316	0.40288	+	GUCA1A
466	2665	10	5607186	6055512	1780	152	1.876	0.030328	0.016402	0.14894	-	GDI2
467	4166	16	75307022	75728926	1266	73	1.6866	0.045839	0.016417	0.30271	-	CHST6
468	51024	7	100682893	101089009	1495	111	1.763	0.038953	0.016489	0.20497	-	FIS1
469	10625	1	185065520	185486461	741	76	1.5549	0.059989	0.016534	0.46067	-	IVNS1ABP
470	3118	6	32509156	32914664	3816	112	2.1317	0.016516	0.016539	0.050397	+	HLA-DQA2
471	4644	15	52399480	53021247	1493	76	1.7413	0.040816	0.016543	0.2777	-	MYO5A
472	29995	3	8343493	8809811	1534	180	2.4377	0.0073904	0.016554	0.021228	+	LMCD1
473	10621	20	18248033	18665287	1319	72	1.9262	0.027041	0.016563	0.091272	+	POLR3F
474	10210	9	32340542	32752626	934	112	2.1483	0.015845	0.016592	0.044243	-	TOPORS
475	161835	15	39686422	40275039	1451	90	1.5385	0.061959	0.016743	0.40067	-	FSIP1
476	4624	14	23649942	24078836	862	113	2.3577	0.0091944	0.016749	0.026624	-	MYH6
477	51363	10	125565669	126053200	1429	145	1.7812	0.037441	0.016817	0.19621	-	CHST15
478	3094	5	130294976	130701041	801	41	1.4327	0.075978	0.01686	0.53284	-	HINT1
479	6704	1	152865611	153267001	1060	61	1.6853	0.045965	0.01689	0.22071	-	SPRR2E
480	1523	7	101259184	102127250	2021	143	1.6191	0.052714	0.01693	0.28383	+	CUX1
481	54906	10	5526801	6007742	1846	176	1.7362	0.041266	0.016987	0.1945	+	FAM208B
482	23586	9	32255300	32726322	1238	115	2.1328	0.01647	0.017042	0.051306	-	DDX58
483	10467	7	100660985	101067471	1453	105	1.7431	0.040661	0.017097	0.19789	+	ZNHIT1
483	285093	2	242611886	243015482	404	35	1.7097	0.04366	0.017097	0.23099	+	RTP5
485	2767	19	2894408	3321468	640	75	2.257	0.012004	0.017165	0.034519	+	GNA11
486	83394	17	6154583	6659877	1783	173	1.3765	0.084332	0.017251	0.63986	-	PITPNM3
487	5021	3	8592094	9011300	1600	178	2.453	0.0070832	0.01729	0.020289	-	OXTR
488	51077	14	74979817	75405323	794	65	1.9331	0.026613	0.017324	0.091569	+	FCF1
489	113251	12	50594592	51073788	744	44	1.6676	0.047695	0.017343	0.2907	+	LARP4
490	7425	7	100605790	101010862	1241	102	1.7882	0.036869	0.017387	0.16919	-	VGF
491	2893	11	105280800	106052819	1602	99	1.6272	0.051848	0.017608	0.25326	+	GRIA4
492	100506564	4	57196775	57669489	1400	141	1.644	0.050091	0.017652	0.2542	+	THEGL
493	4759	2	233697382	234099767	1220	118	1.6426	0.050236	0.017721	0.30074	+	NEU2
494	92285	19	37472481	37901632	744	43	2.1373	0.016287	0.017751	0.044152	-	ZNF585B
495	6132	8	145815152	146217805	551	45	1.7033	0.044252	0.017806	0.23735	-	RPL8
496	118812	10	99174310	99593913	991	111	2.1831	0.014516	0.017813	0.054753	-	MORN4
497	25983	14	23738898	24147402	738	112	2.3866	0.0085035	0.017815	0.024854	+	NGDN
498	9681	22	31949937	32503020	1557	70	1.8396	0.032916	0.017841	0.1579	+	DEPDC5
499	55173	6	41974539	42385633	1230	139	1.6171	0.052925	0.017859	0.32766	-	MRPS10
500	24146	7	100675373	101082101	1485	111	1.7156	0.043117	0.017913	0.20524	-	CLDN15
501	859	3	8575486	8988451	1592	185	2.3871	0.0084915	0.01795	0.023676	+	CAV3
502	9436	6	41103528	41518625	1257	141	1.5394	0.061856	0.017994	0.37442	+	NCR2
503	143879	11	105721825	106148465	929	61	1.6136	0.053307	0.01801	0.28348	-	KBTBD3
504	401388	7	95910938	96332835	846	88	2.2565	0.012021	0.018171	0.03827	-	C7orf76
505	410	22	50861182	51266601	566	71	1.7045	0.044139	0.018192	0.20914	-	ARSA
506	2979	6	41951022	42362694	1242	153	1.5919	0.055706	0.018344	0.35086	-	GUCA1B
507	118460	16	70084134	70485833	235	33	1.4957	0.067364	0.018652	0.36735	-	EXOSC6
508	101927581	17	55621846	56022713	1228	157	1.7536	0.039747	0.018696	0.20076	-	CCDC182
509	6840	10	29546274	30225864	2608	196	1.992	0.023186	0.018786	0.093593	-	SVIL
510	54988	16	20220850	20652290	1192	99	1.4696	0.070839	0.01885	0.47192	+	ACSM5
511	11339	15	41401466	41824819	943	54	2.3461	0.0094857	0.018852	0.031016	-	OIP5
512	57554	1	69833230	70789171	2270	128	2.1106	0.017405	0.018882	0.052951	+	LRRC7
513	121006	12	50521095	50990405	727	43	1.6237	0.052215	0.018931	0.30001	-	FAM186A
514	389827	9	136179708	136590068	1110	117	1.7303	0.041784	0.018969	0.18559	-	TMEM8C
515	256356	3	141676369	142144449	1123	64	1.4488	0.073702	0.018997	0.4876	-	GK5
516	6121	1	68694507	69115642	1365	101	1.9726	0.024273	0.019077	0.07822	-	RPE65
517	11345	16	75400249	75811779	1172	75	1.575	0.057632	0.019115	0.35651	+	GABARAPL2
518	10174	8	22202228	22633008	1042	106	1.4628	0.071765	0.019133	0.4679	+	SORBS3
519	5617	6	22087473	22503082	1401	135	2.4268	0.0076165	0.019137	0.016728	-	PRL
520	9934	3	150729905	151196996	1098	80	1.6813	0.046354	0.019175	0.20632	-	P2RY14
521	3781	5	113498016	114032197	1716	115	1.7799	0.037545	0.019231	0.19018	+	KCNN2
522	55635	1	68739835	69162799	1310	88	1.995	0.023022	0.019242	0.086059	-	DEPDC1
523	89927	16	15328325	15882116	793	87	1.7347	0.041393	0.019243	0.18029	+	C16orf45
524	57594	14	23542844	23962862	969	129	1.3905	0.08219	0.019261	0.61193	-	HOMEZ
525	55835	13	25256412	25697027	1561	100	1.8339	0.033333	0.019296	0.12983	-	CENPJ
526	59271	21	33584034	34087702	1163	87	1.5855	0.056426	0.019351	0.29341	+	EVA1C
527	162239	16	74982392	75406132	1407	110	2.1202	0.016993	0.019355	0.047781	+	ZFP1
528	60370	10	99237181	99647015	994	113	2.0185	0.021768	0.019501	0.075987	-	AVPI1
529	101927420	7	86580739	86981643	1176	72	1.8801	0.030044	0.019611	0.1115	-	LOC101927420
530	8867	21	33797269	34300351	1158	79	1.5991	0.054901	0.019665	0.25935	-	SYNJ1
531	58499	9	109422469	109975525	1310	117	2.4468	0.0072058	0.019762	0.015128	+	ZNF462
532	101928631	19	2715631	3127514	614	70	2.3253	0.010029	0.019803	0.020515	-	LOC101928631
533	57801	1	734342	1136608	60	6	3.0304	0.0012211	0.019811	0.00044435	-	HES4
534	199704	19	37438340	37863643	829	41	2.1268	0.01672	0.019956	0.043015	-	ZNF585A
535	5994	13	37193339	37603740	807	116	1.8733	0.030514	0.01999	0.1349	+	RFXAP
536	340385	8	145824261	146235461	586	49	1.6719	0.047269	0.019999	0.23734	+	ZNF517
537	3290	1	209659525	210108295	1230	135	1.7374	0.041159	0.020111	0.20619	+	HSD11B1
538	11060	16	69596187	70175644	1014	47	1.8349	0.033259	0.020139	0.14023	+	WWP2
539	87769	13	100982418	101441046	1041	97	2.1063	0.017589	0.020203	0.040338	-	GGACT
540	55312	9	78800433	79209444	1427	137	2.4204	0.0077514	0.020208	0.010962	-	RFK
541	619279	8	81340686	81987016	1302	102	1.9833	0.023667	0.020231	0.10404	-	ZNF704
542	9760	8	59517977	60231767	1952	174	1.6221	0.052395	0.020321	0.31093	-	TOX
543	80055	2	197497728	197991454	942	78	1.3874	0.082667	0.020418	0.4916	-	PGAP1
544	51605	20	5718479	6131204	1534	154	2.1589	0.01543	0.020453	0.046082	-	TRMT6
545	114879	11	2908345	3386582	1197	125	1.965	0.024705	0.020522	0.067562	-	OSBPL5
546	51569	13	38723942	39137143	1090	80	2.4424	0.0072945	0.020534	0.018524	+	UFM1
547	60496	11	105748292	106169419	926	56	1.5773	0.057365	0.020536	0.28928	+	AASDHPPT
548	58492	19	2733216	3144969	605	68	2.2667	0.011705	0.020547	0.024709	-	ZNF77
549	57621	6	151485250	151912677	1359	126	1.5224	0.063955	0.020626	0.36261	-	ZBTB2
550	6891	6	32589610	33006547	4078	136	1.9304	0.026777	0.020631	0.085276	-	TAP2
551	54715	16	5089469	7963342	15717	979	2.1873	0.01436	0.020735	0.050978	+	RBFOX1
552	283461	12	39819972	40315716	1060	68	1.6016	0.054623	0.020827	0.25414	+	C12orf40
553	53836	3	150811874	151234636	1097	75	1.6943	0.045106	0.020946	0.18463	-	GPR87
554	7546	13	100434026	100839019	1078	137	1.8602	0.031428	0.021079	0.12474	+	ZIC2
555	958	20	44546899	44958384	1063	112	1.4856	0.068692	0.02116	0.37169	+	CD40
556	2128	7	27082164	27487438	998	123	2.1497	0.01579	0.021163	0.036793	+	EVX1
557	390036	11	4310109	4711138	1626	111	1.5869	0.056262	0.021241	0.33063	+	OR52K1
558	3998	18	56795055	57226508	1662	139	1.3248	0.092626	0.021336	0.56214	-	LMAN1
559	153733	5	114402885	114832458	1144	113	2.1016	0.017794	0.021444	0.039692	-	CCDC112
560	9866	11	8433584	8904205	1260	75	1.5489	0.060708	0.021453	0.32659	-	TRIM66
561	128826	20	60947660	61367971	1005	101	1.6361	0.050908	0.021489	0.25055	+	MIR1-1HG
562	9851	17	6281645	6745066	1560	160	1.3346	0.091006	0.021504	0.6376	-	KIAA0753
563	23536	16	75422718	75857221	1197	76	1.5034	0.066362	0.021515	0.40375	-	ADAT1
564	734	8	90714096	91140096	980	78	2.5527	0.0053438	0.02156	0.013836	+	OSGIN2
565	5605	19	3890319	4324126	391	42	2.7655	0.0028421	0.021608	0.0034174	-	MAP2K2
566	55184	20	18164011	18647995	1603	97	1.7483	0.04021	0.021613	0.13401	-	DZANK1
567	339829	3	180131360	180597300	822	70	2.1595	0.015405	0.021677	0.033496	-	CCDC39
568	4439	6	31507725	31930455	1274	90	2.7193	0.003271	0.021681	0.0025165	+	MSH5
569	25793	22	32670707	33094818	1771	179	1.3388	0.09032	0.021735	0.55759	+	FBXO7
570	57674	17	78034643	78572586	1666	163	1.2163	0.11194	0.021759	0.75148	+	RNF213
571	51301	5	74123246	74550743	971	70	2.4306	0.0075362	0.021935	0.012214	-	GCNT4
572	3112	6	32580540	32984825	4080	121	2.0437	0.02049	0.02194	0.052579	-	HLA-DOB
573	9759	2	239769864	240523346	2196	217	2.0826	0.018644	0.022027	0.040906	-	HDAC4
574	1757	9	136328682	136805077	1405	165	1.6804	0.046439	0.022083	0.23247	-	SARDH
575	11062	7	107004402	107418968	722	66	1.4978	0.067089	0.022123	0.37207	+	DUS4L
576	84069	1	701872	1110488	44	4	3.0916	0.00099531	0.022255	0.00029016	+	PLEKHN1
576	84808	1	710579	1117473	44	4	3.0916	0.00099531	0.022255	0.00029016	-	PERM1
576	339451	1	695967	1101099	44	4	3.0916	0.00099531	0.022255	0.00029016	+	KLHL17
579	53829	3	150844096	151247337	1081	76	1.6421	0.050283	0.022267	0.20643	-	P2RY13
580	10713	2	85629965	86076407	1249	123	1.6929	0.045239	0.022302	0.1848	+	USP39
581	1174	7	100597685	101004557	1194	103	1.6616	0.048294	0.022338	0.20392	+	AP1S1
582	6646	1	179062849	179527815	1796	63	2.2867	0.011106	0.022356	0.021121	+	SOAT1
583	2558	15	26911866	27394357	1195	127	2.2256	0.01302	0.02242	0.032155	+	GABRA5
584	10728	12	56857125	57282138	744	77	1.5172	0.064613	0.02244	0.29872	-	PTGES3
585	26155	1	679583	1094679	43	4	3.0361	0.0011981	0.022447	0.00024639	-	NOC2L
585	148398	1	659993	1079961	43	4	3.0361	0.0011981	0.022447	0.00024639	+	SAMD11
587	64236	8	22235805	22655538	1057	104	1.4167	0.078279	0.022517	0.43572	+	PDLIM2
588	3284	1	119757554	120165662	1095	95	2.0174	0.021827	0.022559	0.082768	+	HSD3B2
589	140461	12	48341572	48751377	1255	52	2.2459	0.012357	0.022613	0.020282	-	ASB8
590	79872	7	107183942	107602112	961	106	1.5558	0.059874	0.022644	0.39359	+	CBLL1
591	60680	19	3024701	3497074	520	68	2.1657	0.015167	0.022654	0.029125	+	CELF5
592	23428	14	23394504	23852869	890	119	1.3644	0.086226	0.022684	0.54195	-	SLC7A8
593	388969	2	85632376	86039179	1110	110	1.7089	0.043738	0.022732	0.17098	-	C2orf68
594	255239	11	113058513	113471140	1026	107	1.2561	0.10453	0.022734	0.75804	+	ANKK1
595	4999	2	201574894	202028424	839	71	1.9691	0.02447	0.022742	0.072065	-	ORC2
596	375790	1	755503	1191499	67	7	2.998	0.0013588	0.022782	0.000378	+	AGRN
597	84515	20	5731298	6175852	1561	154	2.0526	0.020058	0.022784	0.061499	+	MCM8
598	651746	5	10364435	10857928	1251	133	1.5423	0.061496	0.022829	0.37153	+	ANKRD33B
599	79971	1	68364142	68898284	1595	177	2.044	0.020477	0.022839	0.059738	-	WLS
600	57178	10	80628751	81276285	2147	232	1.7202	0.042696	0.022908	0.18114	+	ZMIZ1
601	6256	9	137018316	137532431	1068	121	1.3373	0.090561	0.022958	0.5475	+	RXRA
602	1738	7	107331586	107761643	1078	98	2.2933	0.010914	0.02297	0.030828	+	DLD
603	5020	20	2852266	3253163	842	101	1.2079	0.11353	0.023028	0.76206	+	OXT
604	124245	16	88436789	88898372	1068	102	1.8802	0.030042	0.023058	0.076342	+	ZC3H18
605	55124	8	21932810	22415560	931	76	1.4331	0.075916	0.023083	0.39391	+	PIWIL2
606	1910	13	78269616	78749664	1659	65	1.3972	0.08117	0.02311	0.46397	-	EDNRB
607	147923	19	37369319	37821221	927	42	2.0037	0.022553	0.023147	0.059243	+	ZNF420
608	4625	14	23681947	24104870	803	107	2.2707	0.011583	0.023167	0.027456	-	MYH7
609	9682	1	43915797	44371189	907	63	1.4708	0.070678	0.023217	0.39208	+	KDM4A
610	51179	1	119711399	120136753	1102	102	2.0553	0.019924	0.023236	0.06331	+	HAO2
611	7846	12	49378578	49783107	624	63	2.4002	0.0081925	0.023334	0.012662	-	TUBA1A
612	8767	8	90569335	91003292	1104	72	2.5308	0.0056897	0.023343	0.014716	+	RIPK2
613	551	20	2863202	3265370	876	100	1.2054	0.11403	0.02335	0.75702	-	AVP
614	6705	1	152884612	153285989	1074	70	1.5983	0.054986	0.023352	0.22457	-	SPRR2F
615	10352	1	119373839	119883404	1279	81	2.626	0.0043202	0.023373	0.0048102	-	WARS2
616	2444	6	116062691	116597360	1309	86	1.6854	0.045952	0.02343	0.17322	-	FRK
617	79033	1	44486742	45021315	1201	102	2.0529	0.020043	0.023448	0.063326	-	ERI3
618	84246	5	6172039	6578639	1458	150	2.489	0.0064054	0.023456	0.011516	-	MED10
619	2619	9	89359277	89762104	1164	111	1.6524	0.049228	0.023487	0.16959	-	GAS1
620	10121	10	104038986	104462580	803	68	1.7643	0.038843	0.023585	0.17522	-	ACTR1A
621	10466	7	106642189	107404959	1431	65	1.8139	0.034845	0.023598	0.13407	-	COG5
622	119587	10	125305152	125851500	1920	207	1.5323	0.062729	0.023683	0.26762	-	CPXM2
623	23462	8	80476245	80880098	989	131	1.5796	0.057098	0.023755	0.24529	-	HEY1
624	254240	22	32609834	33060429	1973	177	1.2975	0.097228	0.023783	0.5945	-	BPIFC
625	23269	15	41713432	42262141	1183	68	2.0277	0.021293	0.023789	0.04375	+	MGA
626	84437	11	105678629	106092981	863	68	1.4986	0.066985	0.023983	0.29147	-	MSANTD4
627	9719	9	136197286	136640641	1181	127	1.638	0.050712	0.024003	0.20982	+	ADAMTSL2
628	4846	7	150488144	150911687	1216	119	1.5004	0.066752	0.024047	0.35078	+	NOS3
629	153643	5	94527048	94986145	1016	89	1.3801	0.083773	0.024086	0.51436	+	FAM81B
630	30062	18	56734267	57140625	1501	146	1.2601	0.10381	0.024154	0.61452	-	RAX
631	3938	2	136345415	136794750	609	35	2.2224	0.013127	0.024182	0.023383	-	LCT
632	119774	11	4270525	4671591	1435	99	1.5797	0.057092	0.024209	0.28691	+	OR52K2
633	54549	17	71130523	71840227	2115	214	1.408	0.079567	0.024259	0.45472	-	SDK2
634	83659	17	6503300	6935077	974	115	1.3065	0.095693	0.024267	0.61433	-	TEKT1
635	5133	2	242592033	243001058	450	39	1.5555	0.059908	0.024269	0.27247	-	PDCD1
636	6747	3	156057929	156472973	1162	94	1.5901	0.055903	0.02436	0.22429	-	SSR3
637	10212	19	14319610	14730195	379	46	1.5813	0.05691	0.024432	0.20608	-	DDX39A
638	143496	11	4188493	4589616	1338	126	1.5124	0.065216	0.024568	0.31915	-	OR52B4
639	129303	2	85625670	86029822	1106	98	1.6894	0.045572	0.024591	0.16214	-	TMEM150A
640	85416	13	100415275	100824178	1126	142	1.8481	0.032298	0.024684	0.11528	-	ZIC5
641	166	19	2852908	3262964	728	84	2.2135	0.013432	0.024855	0.029963	-	AES
642	4175	2	136397196	136834047	643	39	2.1937	0.01413	0.024871	0.029288	-	MCM6
643	1114	20	5691974	6106007	1564	163	2.1319	0.016508	0.024879	0.041559	+	CHGB
643	3601	10	5794334	6220150	1650	181	1.4979	0.067079	0.024879	0.35492	-	IL15RA
645	3283	1	119849826	120257681	1054	82	2.0165	0.021876	0.025036	0.060728	+	HSD3B1
645	4683	8	90745564	91196952	1047	67	2.4371	0.007403	0.025036	0.016937	-	NBN
647	259	9	116622407	117040752	1343	171	1.6251	0.052072	0.025073	0.2125	-	AMBP
648	646892	15	78184927	78596393	1347	113	1.593	0.055585	0.025133	0.24086	+	SH2D7
649	391365	2	37194963	37623230	1490	76	1.9101	0.02806	0.025136	0.076238	-	SULT6B1
650	10665	6	32060475	32539705	3147	87	2.3268	0.0099889	0.025177	0.011114	-	C6orf10
651	1611	5	10479342	10961387	1587	134	1.4934	0.067664	0.02518	0.38082	-	DAP
652	51255	2	85622391	86024831	1108	100	1.7203	0.042693	0.0252	0.14056	+	RNF181
653	4093	13	37218968	37694409	994	114	1.8464	0.03242	0.025216	0.13362	-	SMAD9
654	79802	1	222495602	222921444	895	91	1.8765	0.030293	0.025271	0.08363	-	HHIPL2
655	23414	8	106130917	107016767	1974	175	1.6034	0.054421	0.025329	0.22313	+	ZFPM2
656	1386	2	175736978	176232934	1012	63	2.1737	0.014864	0.025348	0.038311	-	ATF2
657	100507679	6	30773729	31203179	3656	107	2.2766	0.011404	0.025413	0.014325	+	MUC22
658	161753	15	75816319	76220027	622	61	1.7448	0.040508	0.025424	0.10486	+	ODF3L1
659	9652	5	94599599	95090709	1127	87	1.3562	0.087516	0.025458	0.51414	-	TTC37
660	1401	1	159482079	159884396	1062	120	1.7895	0.036767	0.025492	0.10493	-	CRP
661	6157	11	8503995	8911419	1095	76	1.3839	0.083197	0.025546	0.44875	+	RPL27A
662	374470	12	103431369	104089788	1745	141	2.0779	0.018859	0.025566	0.053419	-	C12orf42
663	4923	20	61140189	61594123	1192	135	1.5853	0.056444	0.025669	0.24528	+	NTSR1
664	130612	2	220208385	220615317	796	96	1.4239	0.077243	0.025734	0.36101	+	TMEM198
665	64805	3	150854631	151302600	1240	92	1.5828	0.056737	0.025738	0.22148	-	P2RY12
666	390157	11	55913515	56314474	1350	39	2.1275	0.016687	0.025742	0.034689	+	OR8K1
667	5095	13	100541269	101382691	1878	139	1.9431	0.026005	0.025849	0.062429	+	PCCA
668	219473	11	55885783	56286721	1367	39	2.1878	0.014343	0.025866	0.029899	+	OR8K3
669	126295	19	2700896	3118641	615	71	2.2144	0.013402	0.026153	0.023926	+	ZNF57
670	27236	4	153501091	154033064	1385	148	1.4845	0.068844	0.026154	0.28841	+	ARFIP1
671	168667	7	33744523	34395484	1314	155	1.7941	0.036396	0.026215	0.14281	+	BMPER
672	79161	7	86625477	87049889	1146	69	1.904	0.028457	0.026234	0.072875	-	TMEM243
673	23516	8	22024762	22491642	960	78	1.3949	0.081519	0.02629	0.39259	+	SLC39A14
674	5698	6	32621927	33027628	3963	147	1.635	0.051022	0.026316	0.18855	+	PSMB9
675	2922	18	56687400	57098003	1474	150	1.2995	0.096886	0.026323	0.53564	+	GRP
676	79725	4	83621837	84041284	938	74	1.5606	0.059311	0.026341	0.30777	+	THAP9
677	6706	1	152922058	153323427	1185	80	1.4823	0.069135	0.026369	0.2965	-	SPRR2G
678	389422	6	109305723	109751438	1208	65	1.8574	0.031631	0.026396	0.091273	+	C6orf183
679	100506012	19	46784045	47304457	1462	128	1.3526	0.088084	0.026414	0.41555	-	PPP5D1
680	5168	8	120369317	120885644	1486	103	2.1039	0.017694	0.026567	0.040338	-	ENPP2
681	57805	8	22262145	22677984	1022	107	1.3538	0.087906	0.026595	0.44865	+	CCAR2
682	389161	3	149278887	149710610	1105	90	1.3317	0.091477	0.026607	0.54639	-	ANKUB1
683	285671	5	63261671	63868704	1062	55	1.6367	0.050845	0.026627	0.22185	+	RNF180
684	115106	18	43484298	43908299	942	86	1.7249	0.042275	0.026683	0.15697	+	HAUS1
685	23409	12	120530002	120951045	849	87	2.11	0.01743	0.026706	0.035157	+	SIRT4
686	728485	19	37064020	37467980	835	57	1.9731	0.02424	0.026718	0.061493	+	LOC728485
687	1822	12	6833626	7251484	650	80	1.4151	0.078523	0.026745	0.39972	+	ATN1
688	84699	19	3953598	4373051	440	48	2.6381	0.0041688	0.026764	0.004813	+	CREB3L3
689	149018	1	152975906	153377601	1162	86	1.3944	0.081595	0.026798	0.38337	+	LELP1
690	23303	8	28724795	29320610	1235	96	2.0659	0.019419	0.026839	0.039746	-	KIF13B
691	6890	6	32612986	33021748	3871	141	1.6171	0.052926	0.026858	0.19578	-	TAP1
692	114991	9	116438562	117018875	1714	186	1.4692	0.07089	0.026897	0.31958	+	ZNF618
693	401027	2	197469139	197875000	713	57	1.3464	0.089081	0.0269	0.41141	-	C2orf66
694	976	19	14291403	14719537	376	46	1.3516	0.088244	0.026901	0.38957	+	ADGRE5
695	163589	1	179360748	179860407	1866	84	1.8135	0.034874	0.02691	0.10452	+	TDRD5
696	387680	10	51627610	52093269	437	60	1.7229	0.042455	0.02695	0.1493	+	FAM21A
697	55973	7	107020422	107463762	864	82	1.372	0.085036	0.027006	0.44668	+	BCAP29
698	16	16	70086198	70523452	274	38	1.3993	0.080854	0.027034	0.33801	-	AARS
699	283710	15	31314970	31723050	1180	137	1.8725	0.030566	0.027037	0.093889	-	LOC283710
700	5696	6	32608494	33012712	3795	136	1.5884	0.056096	0.027107	0.21187	-	PSMB8
701	5074	12	79785745	80284877	453	31	2.0825	0.01865	0.027142	0.032102	-	PAWR
702	27189	16	88505001	88906882	905	98	1.7871	0.036963	0.027441	0.086193	+	IL17C
703	339302	18	56762634	57185881	1589	135	1.2384	0.10778	0.027443	0.56975	-	CPLX4
704	11131	6	43926548	44352139	1323	159	1.6455	0.049933	0.027469	0.18057	+	CAPN11
705	5792	1	43791708	44289343	909	68	1.3583	0.087185	0.027507	0.46814	+	PTPRF
706	5054	7	100570370	100982547	1085	95	1.6047	0.054281	0.027552	0.20355	+	SERPINE1
707	9636	1	748847	1149920	69	7	3.0061	0.0013233	0.027594	0.00035639	+	ISG15
708	54823	1	184926155	185460913	865	87	1.3387	0.09033	0.027611	0.51753	+	SWT1
709	5586	1	88949876	89501938	1340	63	2.311	0.010417	0.027654	0.029596	+	PKN2
710	55909	8	22277931	22726661	1057	119	1.2974	0.097246	0.02769	0.50032	-	BIN3
711	285973	7	150509297	150921586	1154	121	1.4436	0.074427	0.027718	0.35117	-	ATG9B
712	219477	11	55927691	56328764	1366	40	2.095	0.018084	0.027803	0.035982	+	OR8J1
713	56244	6	32162513	32574900	2958	79	2.2495	0.01224	0.027876	0.014951	-	BTNL2
714	129685	6	41818251	42255093	1263	151	1.2729	0.10152	0.027899	0.5622	+	TAF8
715	23190	2	136299189	136742633	598	31	2.2146	0.013392	0.027922	0.018966	+	UBXN4
716	2567	15	27016429	27978373	2415	209	2.2218	0.013147	0.027964	0.034603	+	GABRG3
717	138802	9	107131449	107532411	1209	63	2.3094	0.01046	0.027974	0.020494	+	OR13C8
718	9870	14	74927955	75379807	849	71	1.7708	0.038296	0.027995	0.10826	-	AREL1
719	342892	19	37034380	37463717	859	58	1.9955	0.022997	0.028114	0.054042	-	ZNF850
720	285755	6	109511418	109962374	1468	67	1.7958	0.036265	0.028127	0.10189	-	PPIL6
721	51548	19	3974106	4382596	448	50	2.6359	0.0041959	0.028133	0.0045976	-	SIRT6
722	101929163	6	32171234	32573967	2907	76	2.2986	0.010762	0.028176	0.012339	+	LOC101929163
723	11083	20	61309090	61769304	1488	156	1.5036	0.066347	0.02821	0.28569	-	DIDO1
724	133874	5	169459916	169873235	1585	204	1.8481	0.032291	0.028219	0.10267	+	C5orf58
725	56252	14	75030025	75504013	807	60	1.75	0.040063	0.028239	0.09876	+	YLPM1
726	2026	12	6823614	7232860	642	75	1.3596	0.086978	0.028382	0.40033	+	ENO2
727	5319	12	120559914	120965592	826	85	2.2075	0.01364	0.028412	0.021452	-	PLA2G1B
728	10791	2	85611531	86020511	1117	97	1.7019	0.044391	0.028464	0.12692	+	VAMP5
729	219417	11	55943100	56344029	1381	41	2.1609	0.015353	0.028586	0.026655	+	OR8U1
730	8673	2	85604614	86009156	1114	94	1.6752	0.046951	0.028679	0.1383	+	VAMP8
731	153768	5	144938582	145414899	1103	83	1.6574	0.048721	0.028736	0.20853	-	PRELID2
732	4223	7	15450837	15926308	1544	135	1.6891	0.045598	0.028887	0.16085	-	MEOX2
733	5533	8	22098483	22598657	1145	84	1.4111	0.079102	0.028897	0.34358	+	PPP3CC
734	51474	12	50369563	50877353	709	47	1.3218	0.093123	0.028933	0.46595	-	LIMA1
735	541565	8	22257114	22661663	1007	101	1.3221	0.093062	0.028966	0.446	+	C8orf58
736	343413	1	159570282	159986047	1138	152	1.6328	0.051259	0.028981	0.18199	+	FCRL6
737	342357	16	25047322	25469210	1274	75	1.7207	0.042656	0.029131	0.11198	-	ZKSCAN2
738	79839	18	66182466	66956517	2117	148	2.2753	0.011444	0.029247	0.017628	+	CCDC102B
739	10026	1	77354666	77885132	1536	108	2.4458	0.0072265	0.029345	0.010184	-	PIGK
740	387856	12	48377366	48779709	1210	45	2.0506	0.020154	0.02938	0.034965	+	CCDC184
741	6731	4	57133370	57569847	1276	98	1.6195	0.052672	0.029421	0.16572	+	SRP72
742	121275	12	48395620	48799103	1193	44	2.0316	0.021096	0.029478	0.03948	-	OR10AD1
743	10148	19	4029540	4437525	457	50	2.652	0.0040012	0.029577	0.0040476	+	EBI3
744	7976	8	28151722	28631785	941	121	2.2543	0.012089	0.029605	0.033531	+	FZD3
745	4783	9	93971327	94386908	1223	89	1.6337	0.051158	0.02966	0.18891	-	NFIL3
746	6657	3	181229712	181632224	709	103	2.1743	0.014843	0.029715	0.027138	+	SOX2
747	22888	20	2888219	3340556	1121	92	1.1021	0.13522	0.029753	0.77875	-	UBOX5
748	23164	17	16745790	17295962	1608	113	1.9908	0.023251	0.029807	0.049715	+	MPRIP
749	132204	3	63063914	63802597	2541	199	1.2484	0.10594	0.029867	0.55297	+	SYNPR
750	285753	6	109216329	109685115	1300	77	1.8558	0.031739	0.029947	0.09206	+	CEP57L1
751	10591	6	42993367	43397211	804	83	2.507	0.0060883	0.030015	0.0040845	-	DNPH1
752	55362	6	43894599	44323256	1342	165	1.6757	0.046902	0.030113	0.15575	+	TMEM63B
753	8013	9	102384137	102829173	541	66	1.2391	0.10765	0.030116	0.54525	+	NR4A3
754	101929211	8	22260648	22662925	1001	100	1.3079	0.095446	0.030218	0.44453	-	LOC101929211
755	219469	11	55857603	56258538	1456	39	2.1057	0.017615	0.030261	0.037868	-	OR8H1
756	6387	10	44665601	45080545	1693	118	1.3829	0.083346	0.030292	0.36248	-	CXCL12
757	8613	1	56760419	57245257	1703	152	1.431	0.076214	0.030295	0.31353	-	PPAP2B
758	157848	8	41303829	41708011	1391	104	1.3841	0.083162	0.030343	0.3845	-	NKX6-3
759	55612	20	5855492	6304191	1442	141	2.0315	0.021104	0.030426	0.050321	-	FERMT1
760	9685	5	157012751	157486183	1659	113	2.4197	0.0077662	0.03043	0.0069866	-	CLINT1
761	113246	12	6852146	7255165	570	73	1.3769	0.084273	0.030436	0.40221	+	C12orf57
762	5125	9	78305560	79177255	3076	316	2.3188	0.010204	0.030513	0.021949	+	PCSK5
763	116113	6	41314164	41770122	1296	180	1.4317	0.076109	0.030518	0.34345	+	FOXP4
764	5829	12	120448242	120903574	852	93	2.1848	0.014453	0.030543	0.026723	-	PXN
765	5587	14	29845685	30596899	1722	167	1.2913	0.098296	0.030571	0.47403	-	PRKD1
766	22859	19	14058549	14516997	229	24	1.2735	0.10143	0.030659	0.41746	-	ADGRL1
767	1272	12	40886244	41666214	2542	129	1.4008	0.080639	0.030747	0.31414	+	CNTN1
768	201562	3	123013363	123503924	821	79	1.5147	0.064929	0.030749	0.27124	-	HACD2
769	353132	1	152584447	152985585	905	60	1.2824	0.099853	0.03087	0.46174	+	LCE1B
770	390162	11	56029945	56430877	1366	43	2.0714	0.01916	0.030874	0.035008	-	OR5M9
771	2877	14	65205870	65609623	1278	82	1.4797	0.069476	0.0309	0.23135	-	GPX2
772	392376	9	107166952	107567908	1257	63	2.064	0.019509	0.030936	0.043173	-	OR13C2
773	10233	12	6813897	7223406	658	79	1.3392	0.090248	0.030954	0.39139	+	LRRC23
774	11075	8	80323049	80778410	1127	115	1.518	0.064507	0.031146	0.21746	+	STMN2
775	9988	7	86581677	87025648	1258	74	1.7864	0.037016	0.031167	0.098731	+	DMTF1
776	4897	7	107588071	108296841	1971	131	1.9783	0.023949	0.031211	0.053199	-	NRCAM
777	1303	6	75594042	76115623	581	68	2.2414	0.012501	0.031227	0.023839	-	COL12A1
778	147138	17	75925505	76339049	815	100	1.9339	0.026564	0.031245	0.056493	+	TMC8
779	163859	1	225970403	226387099	986	117	1.7426	0.040698	0.031249	0.11581	-	SDE2
780	138799	9	107160738	107561694	1250	63	2.231	0.012842	0.03134	0.025517	-	OR13C5
781	116159	21	27638528	28145603	1858	175	2.3547	0.009268	0.031478	0.012238	-	CYYR1
782	84727	12	6780099	7182521	667	78	1.3222	0.093048	0.03157	0.4016	-	SPSB2
783	338821	12	20968630	21443040	1817	70	1.4545	0.07291	0.031586	0.31052	+	SLCO1B7
784	79712	2	144502502	145312578	1226	110	1.5636	0.058952	0.031596	0.184	-	GTDC1
785	23327	18	55511580	56268772	2542	206	1.5789	0.057177	0.031649	0.22748	+	NEDD4L
786	4597	16	88518343	88929495	964	102	1.7396	0.040964	0.031663	0.088599	-	MVD
787	348180	16	88572891	88981794	1007	95	1.7471	0.040312	0.031676	0.082224	+	CTU2
788	9388	18	46887069	47319278	1539	124	1.1706	0.12087	0.031791	0.64018	+	LIPG
789	100129307	13	78035511	78436536	1014	67	1.2759	0.101	0.031799	0.51903	-	LOC100129307
790	127833	1	202359724	202879551	977	97	1.3708	0.08522	0.031804	0.3661	-	SYT2
791	132946	4	57171375	57590149	1230	101	1.551	0.060448	0.031809	0.19172	+	ARL9
792	6764	11	8514899	9132498	1695	93	1.2079	0.11355	0.031853	0.61522	-	ST5
793	7763	9	74766341	75180163	1089	85	2.0647	0.019474	0.031907	0.039682	-	ZFAND5
794	5213	12	48299656	48740187	1366	63	2.1393	0.016204	0.031949	0.024448	+	PFKM
795	84525	4	57314154	57747874	1510	160	1.5279	0.063267	0.032074	0.19389	-	HOPX
796	55502	2	238946908	239348681	1376	121	1.6189	0.052737	0.032156	0.17456	-	HES6
797	7167	12	6776288	7180110	662	79	1.3379	0.090472	0.032157	0.37697	+	TPI1
798	57565	18	30052634	30553815	980	88	1.4874	0.06845	0.032188	0.26384	-	KLHL14
799	4440	12	120579133	121006983	930	85	2.1695	0.015024	0.032224	0.023286	-	MSI1
800	4856	8	120228552	120636678	1097	54	2.3351	0.0097681	0.032272	0.01587	+	NOV
801	4684	11	112631969	113349158	2060	153	1.1449	0.12613	0.032327	0.69232	+	NCAM1
802	54522	10	5703593	6131860	1561	143	1.4916	0.067906	0.032404	0.27725	-	ANKRD16
803	51126	20	19797934	20214273	1365	142	2.452	0.0071041	0.032521	0.01243	+	NAA20
804	23250	13	113144358	113741482	1775	175	1.1092	0.13367	0.032528	0.66701	+	ATP11A
805	1535	16	88509697	88917492	939	99	1.7363	0.04126	0.032632	0.087493	-	CYBA
806	1429	1	74971170	75399092	1005	81	1.9062	0.028312	0.032659	0.063822	-	CRYZ
807	388536	19	37109224	37541689	998	55	1.9191	0.027489	0.032772	0.062334	-	ZNF790
808	138474	9	32429452	32835667	938	100	1.9898	0.023308	0.032841	0.040975	-	TAF1L
809	79618	8	28547911	29122456	904	93	2.0592	0.019736	0.032865	0.02958	+	HMBOX1
810	84900	12	116976096	117491436	1385	140	2.1312	0.016538	0.032888	0.018638	+	RNFT2
811	219482	11	56036964	56438014	1367	44	2.0716	0.019152	0.03295	0.033174	-	OR5M3
812	286046	8	10553654	11258875	2539	85	1.8922	0.02923	0.032992	0.054839	-	XKR6
813	498	18	43464110	43884199	952	81	1.6568	0.04878	0.033018	0.15433	-	ATP5A1
814	7474	3	55299743	55721670	1180	115	1.3804	0.083734	0.033119	0.36931	-	WNT5A
815	79586	2	220203669	220608487	782	95	1.3369	0.090634	0.033143	0.36121	-	CHPF
816	8078	12	6761285	7175796	657	81	1.3124	0.094697	0.033178	0.39376	+	USP5
817	219479	11	55984734	56385708	1375	43	2.0929	0.018178	0.033306	0.029109	-	OR5R1
818	338761	12	49526200	49930971	712	60	2.1923	0.014177	0.033388	0.016681	-	C1QL4
819	27341	22	42704341	43115829	1089	92	1.3689	0.08552	0.033399	0.31402	-	RRP7A
820	138803	9	107098051	107499094	1214	66	2.2258	0.013015	0.03342	0.02788	-	OR13C3
821	8618	3	62184021	63061064	2555	221	1.4221	0.077503	0.033436	0.3322	-	CADPS
822	151613	3	180119918	180536120	703	61	2.1301	0.01658	0.033464	0.023886	+	TTC14
823	716	12	6967819	7378336	628	72	1.2946	0.097721	0.033521	0.38178	+	C1S
824	90673	14	23564861	23972071	946	129	1.1805	0.1189	0.033585	0.61412	-	PPP1R3E
825	333929	16	88544090	88953192	986	105	1.7138	0.04328	0.033674	0.091887	-	SNAI3
826	1615	2	136464252	136943254	728	55	2.0597	0.019715	0.033758	0.037057	-	DARS
827	256006	5	74164122	74732703	1272	60	2.2569	0.012008	0.033774	0.012917	-	ANKRD31
828	11261	15	41323341	41774085	926	49	1.7597	0.039226	0.033801	0.12488	+	CHP1
829	23518	2	136089036	136682839	832	36	2.1474	0.015881	0.033896	0.019788	+	R3HDM1
830	10024	12	49516971	49925514	714	61	2.2628	0.011824	0.033902	0.011976	+	TROAP
831	5295	5	67311584	67797649	1314	142	1.1708	0.12085	0.033909	0.57735	+	PIK3R1
832	5610	2	37132281	37584190	1514	78	1.8677	0.030899	0.033917	0.06224	-	EIF2AK2
833	7148	6	31808932	32277151	1647	98	2.5353	0.0056171	0.034029	0.0054344	-	TNXB
834	10162	12	6885347	7325842	659	81	1.29	0.098518	0.034051	0.41169	-	LPCAT3
835	3779	5	169605165	170016681	1394	201	1.916	0.027681	0.034116	0.079063	-	KCNMB1
836	56884	4	162105044	163285186	4484	234	2.3212	0.010137	0.034136	0.013089	-	FSTL5
837	55809	6	41992669	42619943	1524	161	1.2658	0.10279	0.034146	0.44412	-	TRERF1
838	283571	14	75119736	75530562	648	50	1.7855	0.037088	0.034247	0.069812	-	PROX2
839	8763	6	109487717	109903762	1346	72	1.7886	0.03684	0.034306	0.087865	-	CD164
840	79591	10	103405356	104015932	787	80	1.6374	0.050771	0.034419	0.1282	-	C10orf76
841	9780	16	88581746	89051372	1076	102	1.6717	0.04729	0.03446	0.099435	-	PIEZO1
842	7775	17	4809029	5226411	895	73	1.9251	0.027107	0.034478	0.052954	-	ZNF232
843	285877	7	52903349	53304618	1970	128	1.3288	0.091952	0.034569	0.32444	+	POM121L12
844	91012	12	50323581	50761154	626	51	1.1943	0.11618	0.034649	0.56392	-	CERS5
845	79962	12	49540721	49947467	718	61	2.188	0.014336	0.034821	0.016013	+	DNAJC22
846	65094	1	227718890	228123284	1050	75	2.2476	0.012301	0.034829	0.020732	-	JMJD4
847	91612	14	65181079	65610635	1328	88	1.4235	0.077294	0.03483	0.24932	+	CHURC1
848	83461	12	6757972	7161128	641	75	1.2979	0.097155	0.034846	0.38896	-	CDCA3
849	138804	9	107088534	107489490	1226	69	2.2424	0.012469	0.034904	0.025639	-	OR13C4
850	341567	12	48522763	48924062	1262	57	2.0379	0.020778	0.034958	0.034659	+	H1FNT
851	346562	7	79887987	80341242	1179	112	1.3625	0.086526	0.034965	0.36176	-	GNAT3
852	945	19	51528335	51943274	892	136	1.011	0.15601	0.035111	0.86464	+	CD33
853	127435	1	53327724	53751174	1289	84	1.2451	0.10654	0.03516	0.49031	+	PODN
854	5530	4	101744587	102468655	1747	118	1.2972	0.097286	0.035166	0.43483	-	PPP3CA
855	5630	12	49488796	49892481	707	61	2.201	0.013869	0.035291	0.01514	+	PRPH
856	55072	14	24416101	24829870	527	62	2.0597	0.019713	0.035326	0.023496	+	RNF31
857	574414	1	152990060	153391793	1134	86	1.2872	0.099006	0.035328	0.40036	+	PRR9
858	390	2	151124707	151544209	1011	119	1.1093	0.13366	0.035428	0.72143	-	RND3
859	286362	9	107179529	107580485	1252	67	2.2222	0.013136	0.035474	0.022721	-	OR13C9
860	171586	18	19030858	19484766	454	29	1.3352	0.090905	0.035633	0.29926	-	ABHD3
861	25879	8	104226942	104655681	1380	77	1.1162	0.13217	0.035643	0.64858	+	DCAF13
862	51099	3	43532375	43964217	922	100	1.9706	0.024387	0.035709	0.048742	+	ABHD5
863	5777	12	6855740	7270479	593	79	1.3184	0.093681	0.035847	0.39983	+	PTPN6
864	57172	1	209557045	209987284	1219	130	1.42	0.077804	0.035896	0.33575	+	CAMK1G
865	390155	11	55843115	56244095	1503	39	2.0333	0.021011	0.035925	0.042629	+	OR5T1
866	124961	17	4781754	5199669	870	71	1.9429	0.026012	0.036008	0.04671	+	ZFP3
867	122060	13	78071989	78538377	1212	70	1.1887	0.11727	0.036013	0.56715	+	SLAIN1
868	7328	7	129270572	129792800	1362	78	1.5037	0.066329	0.036044	0.25915	-	UBE2H
869	121274	12	48529065	48945029	1316	61	2.0033	0.022573	0.03609	0.039232	-	ZNF641
870	83853	5	10241974	10665138	943	107	1.2621	0.10346	0.036108	0.50418	+	ROPN1L
871	10153	2	37228772	37658740	1535	81	1.8098	0.03516	0.036125	0.074894	-	CEBPZ
872	7553	8	145852855	146272893	666	50	1.4488	0.073695	0.036129	0.25661	+	ZNF7
873	11194	7	150525510	150944869	1147	126	1.3294	0.091855	0.036247	0.37093	+	ABCB8
874	54987	1	53479771	53886289	1370	125	1.2098	0.11318	0.036279	0.53308	-	C1orf123
875	51493	22	32583562	33008274	1895	149	1.1934	0.11635	0.036338	0.51645	-	RTCB
876	9699	8	104312426	105466656	3646	97	1.2107	0.11301	0.036435	0.50293	+	RIMS2
877	1376	1	53462101	53879869	1409	128	1.2081	0.11351	0.036463	0.53216	+	CPT2
878	51154	1	19378075	19786622	1255	80	2.3504	0.009377	0.036589	0.0099889	+	MRTO4
879	11158	22	51005920	51422103	315	47	1.5751	0.057616	0.036831	0.14139	-	RABL2B
880	64792	7	100756648	101165093	1679	104	1.4779	0.069717	0.036903	0.21634	-	IFT22
881	100141515	17	75942434	76362364	784	101	1.9128	0.027888	0.036933	0.051219	+	C17orf99
882	55723	19	14030321	14447440	191	20	1.2621	0.10345	0.036959	0.33735	-	ASF1B
883	55082	13	106995662	107420514	1013	161	1.3229	0.092937	0.036966	0.36617	-	ARGLU1
884	343	16	25028285	25440253	1177	80	1.5168	0.064664	0.036986	0.18095	+	AQP8
885	2784	12	6749375	7156564	642	78	1.2768	0.10083	0.036999	0.38808	+	GNB3
886	549	9	93776097	94324215	1592	108	1.4568	0.072587	0.037018	0.25956	-	AUH
887	8087	3	180430096	180900541	888	62	1.9491	0.025639	0.037079	0.05404	+	FXR1
888	7410	9	136427016	137057496	1929	200	1.4875	0.068442	0.037143	0.2377	-	VAV2
889	100130357	6	13079527	13497314	1237	96	1.4728	0.070404	0.03716	0.21991	-	LOC100130357
890	55607	7	94336949	95125727	1589	108	1.2837	0.099623	0.037176	0.36749	+	PPP1R9A
891	8858	13	113612968	114026698	832	94	1.2641	0.10309	0.037417	0.39734	+	PROZ
892	79090	19	45466186	45881501	791	82	1.0679	0.14277	0.037455	0.62361	-	TRAPPC6A
893	50939	3	100741390	101239419	1337	72	1.3466	0.089052	0.037619	0.29426	-	IMPG2
894	51168	17	17812020	18283116	815	48	2.2672	0.011688	0.037733	0.010843	+	MYO15A
895	10562	13	53402876	53826196	1213	117	1.623	0.052297	0.037844	0.12708	+	OLFM4
896	90874	1	119962000	120390813	1083	105	1.8133	0.034895	0.037866	0.060388	-	ZNF697
897	29920	1	225907577	226312040	1004	104	1.8474	0.032341	0.038031	0.067359	-	PYCR2
897	91526	2	197631741	198375521	1440	111	1.8695	0.030776	0.038031	0.056956	-	ANKRD44
899	400831	20	984098	1388918	1177	146	1.182	0.11861	0.038062	0.5257	+	C20orf202
900	147339	18	43553519	44046955	1105	91	1.6754	0.046928	0.038116	0.14099	+	C18orf25
901	29113	6	30879000	31280332	5020	102	2.1207	0.016973	0.038212	0.015431	-	C6orf15
902	4284	12	56643286	57048435	575	69	1.3858	0.082898	0.038269	0.28233	-	MIP
903	10379	14	24430422	24835774	463	60	2.0294	0.021208	0.038333	0.022849	+	IRF9
904	123688	15	78599906	79029715	957	88	1.8098	0.035163	0.038374	0.075212	+	HYKK
905	55223	1	33411000	33847671	732	65	1.092	0.13741	0.038433	0.69305	-	TRIM62
906	7044	1	225924298	226329083	1019	103	1.8115	0.03503	0.038635	0.073158	-	LEFTY2
907	115992	16	88562903	88972829	1013	96	1.6509	0.04938	0.038679	0.096752	-	RNF166
908	8492	4	119001193	119474053	1209	59	1.4204	0.077742	0.038687	0.22539	-	PRSS12
909	65992	20	2971012	3385295	1154	87	1.3314	0.09153	0.038727	0.31394	-	DDRGK1
910	8739	12	117098225	117519232	1044	78	2.252	0.01216	0.038735	0.01043	-	HRK
911	343035	1	211449864	211866259	1409	113	1.4522	0.073223	0.038828	0.18593	-	RD3
912	11322	17	75908999	76328488	882	104	1.8737	0.030486	0.038904	0.055604	-	TMC6
913	57169	20	47662437	48094756	1240	79	1.9531	0.025406	0.03902	0.052517	-	ZNFX1
914	23390	12	76957854	77447481	1436	109	2.5788	0.0049566	0.03903	0.0064214	+	ZDHHC17
915	285025	2	179494484	180114841	1464	107	1.5057	0.066071	0.039096	0.20301	-	CCDC141
916	1464	15	75766663	76205189	644	62	1.6902	0.045494	0.039252	0.087399	-	CSPG4
917	284353	19	45453008	45863408	802	82	1.0466	0.14765	0.039475	0.62852	-	NKPD1
918	51122	3	149256257	149670287	1072	92	1.1956	0.11593	0.039535	0.50452	-	COMMD2
919	9050	18	43363502	43852250	1110	86	1.7196	0.042756	0.039566	0.10119	-	PSTPIP2
920	219464	11	55799582	56200661	1665	40	2.0439	0.020481	0.039618	0.036536	-	OR5T2
921	22894	13	73129540	73556344	1177	62	1.4051	0.07999	0.039622	0.28335	-	DIS3
922	60493	20	2927165	3340532	1065	82	1.017	0.15456	0.039855	0.72355	-	FASTKD5
923	158401	9	114248901	114757556	1926	111	1.917	0.027616	0.039883	0.051647	-	C9orf84
924	7367	4	69202902	69634245	659	44	2.1815	0.014573	0.040022	0.0213	-	UGT2B17
925	2668	5	37612779	38039782	1408	127	1.6369	0.050827	0.040071	0.12817	-	GDNF
926	83939	3	150064465	150503803	1157	105	1.6185	0.052781	0.040103	0.1269	+	EIF2A
927	2650	9	78834752	79322332	1618	135	2.147	0.015896	0.040108	0.018662	+	GCNT1
928	79866	13	73101981	73530328	1204	74	1.3668	0.08584	0.040158	0.31187	+	BORA
929	57713	10	7000586	7653448	2380	229	1.4265	0.076855	0.040236	0.24943	-	SFMBT2
930	132660	4	83645756	84134097	1017	59	1.5387	0.061942	0.040374	0.18654	-	LIN54
931	28991	8	145875551	146278932	672	51	1.4487	0.073705	0.040421	0.23125	-	COMMD5
932	10536	12	6737572	7149018	629	76	1.2327	0.10884	0.040482	0.40074	+	P3H3
933	1809	5	146570371	147089619	1244	114	1.257	0.10437	0.040528	0.40426	-	DPYSL3
934	148753	1	179496912	179985333	1415	91	1.3579	0.087243	0.040576	0.25943	+	FAM163A
935	6342	1	53192901	53717289	1555	86	1.0548	0.14577	0.040595	0.70076	+	SCP2
936	1041	6	30882865	31288252	5079	103	2.0589	0.019754	0.040612	0.018501	-	CDSN
937	9762	20	2943263	3354238	1082	85	1.0206	0.15372	0.040647	0.69812	-	LZTS3
938	394263	6	30751485	31157675	3240	111	2.1172	0.017122	0.040685	0.020591	+	MUC21
939	64780	6	109565265	109987171	1301	56	1.3342	0.091074	0.040707	0.30233	-	MICAL1
940	9670	1	44212478	44633694	994	92	1.771	0.038282	0.040804	0.084302	+	IPO13
941	3209	7	27036499	27439725	898	116	2.0084	0.022298	0.040847	0.035973	-	HOXA13
942	10436	12	6879944	7285165	583	74	1.2674	0.10251	0.040966	0.386	+	EMG1
942	348110	15	90243832	90656222	876	86	1.0402	0.14912	0.040966	0.72097	-	ARPIN
944	6487	1	43973204	44596837	1403	87	1.3188	0.093616	0.041034	0.34874	+	ST3GAL3
945	56172	5	14504909	15071887	1439	147	1.9942	0.023066	0.041102	0.042955	-	ANKH
946	353133	1	152577311	152979107	878	58	1.0779	0.14053	0.041112	0.60322	-	LCE1C
947	27	1	178868462	179398819	1591	84	2.1973	0.014001	0.041225	0.017801	-	ABL2
948	4116	1	53492564	53904282	1338	135	1.15	0.12508	0.041254	0.53832	-	MAGOH
949	347902	12	47269490	47673734	1230	117	1.3823	0.083435	0.041267	0.23704	-	AMIGO2
950	25934	9	107309969	107722403	1523	147	1.9986	0.022826	0.04132	0.04502	+	NIPSNAP3A
951	9841	6	109583719	110004440	1314	55	1.3547	0.087753	0.041321	0.28491	-	ZBTB24
952	10667	6	5061251	5971816	2884	272	1.3425	0.089714	0.041348	0.34898	+	FARS2
953	388552	19	45482003	45885058	760	82	1.03	0.15151	0.041352	0.62686	+	BLOC1S3
954	6632	18	18992260	19410208	406	26	1.2884	0.098806	0.041375	0.29555	+	SNRPD1
955	84643	17	51700239	52102573	1159	78	1.1247	0.13037	0.041427	0.56504	+	KIF2B
956	2171	8	81992718	82397012	874	100	0.92618	0.17718	0.04145	0.86531	+	FABP5
957	390154	11	55819676	56220698	1554	39	1.9946	0.023041	0.041517	0.043493	+	OR5T3
958	374900	19	37207231	37688834	1068	47	2.12	0.017001	0.041556	0.021533	+	ZNF568
959	112574	5	53613589	54042416	1828	141	1.4852	0.06875	0.041636	0.18506	+	SNX18
960	376267	14	65212532	65639016	1364	89	1.3066	0.095675	0.041692	0.29021	-	RAB15
961	57584	10	24672538	25212597	1422	126	1.5494	0.060637	0.041773	0.15156	-	ARHGAP21
962	9330	2	197427756	197864492	755	58	1.19	0.11701	0.04186	0.41857	-	GTF3C3
963	154214	6	125083680	125613779	1375	148	1.8372	0.033091	0.041873	0.075093	+	RNF217
964	84790	12	49421715	49867117	730	65	2.1873	0.01436	0.041923	0.013761	+	TUBA1C
965	22977	1	19409057	19815280	1219	81	2.3149	0.010309	0.041925	0.0095131	-	AKR7A3
966	287	4	113539239	114504896	2449	203	1.047	0.14756	0.041934	0.67577	+	ANK2
967	8864	2	238952679	239398678	1480	124	1.5404	0.061731	0.041941	0.16613	-	PER2
968	90141	14	90061499	90621148	1634	123	1.1525	0.12456	0.041968	0.48207	-	EFCAB11
969	669	7	134131531	134564568	1559	115	1.1895	0.11713	0.042016	0.47534	+	BPGM
970	286365	9	107256703	107657743	1340	97	2.1283	0.016655	0.04204	0.027093	+	OR13D1
971	23065	1	19342158	19778053	1344	79	2.2845	0.011172	0.042099	0.01167	-	EMC1
972	115019	1	205682176	206112588	672	83	0.95663	0.16938	0.042174	0.76709	-	SLC26A9
973	10658	11	47287489	47774792	769	56	1.3802	0.083763	0.042413	0.22779	-	CELF1
974	90701	18	56606709	57026069	1482	153	1.0931	0.13717	0.042658	0.56267	+	SEC11C
975	129807	2	242549920	242958742	506	43	1.3242	0.092725	0.042664	0.30014	+	NEU4
976	8945	10	102913790	103517078	1209	82	2.365	0.0090139	0.0427	0.0083959	+	BTRC
977	4666	12	56906211	57319326	778	78	1.3175	0.093841	0.042846	0.28312	-	NACA
978	2797	20	2824268	3226391	815	96	0.98276	0.16286	0.042891	0.7486	+	GNRH2
979	27230	3	150059780	150464428	1103	100	1.6064	0.054096	0.042966	0.12068	-	SERP1
980	1489	16	30707928	31114881	371	33	1.2151	0.11217	0.042995	0.42278	+	CTF1
981	54916	14	56846509	57316233	1528	175	1.0837	0.13925	0.043034	0.57408	+	TMEM260
982	56652	10	102547293	102954159	962	129	1.1312	0.129	0.043036	0.48081	+	C10orf2
983	285343	3	44179574	44650940	866	61	2.3792	0.0086744	0.043037	0.0053805	+	TCAIM
984	81849	1	77133126	77733223	1580	140	2.3441	0.0095368	0.043081	0.013038	+	ST6GALNAC5
985	64949	20	2826675	3228896	819	93	0.98286	0.16284	0.043107	0.74434	+	MRPS26
986	55578	13	37383449	37833850	1062	72	1.5381	0.062012	0.04312	0.16235	-	SUPT20H
987	11331	12	6874515	7279981	579	74	1.248	0.10601	0.043208	0.39462	-	PHB2
988	58513	19	16266055	16782823	916	71	1.5513	0.060419	0.043272	0.15715	-	EPS15L1
989	10924	6	122909601	123330865	1288	142	1.2202	0.1112	0.043338	0.40458	+	SMPDL3A
990	6775	2	191694302	192237404	1053	103	1.5982	0.054995	0.043374	0.14568	-	STAT4
991	51256	6	13105183	13528787	1314	105	1.3855	0.082946	0.043412	0.2506	-	TBC1D7
992	100130451	2	213941277	214348929	1113	68	1.9462	0.025817	0.043425	0.03805	-	LOC100130451
993	147381	18	70003915	70411723	1422	131	1.2217	0.11091	0.043627	0.39933	-	CBLN2
994	64420	9	114603061	115137577	1716	148	1.8799	0.030063	0.04363	0.053216	-	SUSD1
995	55741	20	33503160	33935161	888	52	2.4263	0.0076258	0.043668	0.0072121	-	EDEM2
996	728026	9	96909492	97309845	1036	63	1.1947	0.1161	0.043725	0.40461	-	LOC728026
997	219484	11	56057911	56458846	1370	43	1.9263	0.027033	0.043804	0.041025	-	OR5M8
998	9048	1	44198992	44602912	966	91	1.3562	0.087515	0.043872	0.27348	+	ARTN
999	8574	1	19429202	19838640	1263	83	2.2853	0.011148	0.043931	0.011079	-	AKR7A2
1000	387712	10	118408741	118842112	752	88	1.2815	0.1	0.043981	0.3503	+	ENO4
1001	53919	12	20648289	21106320	1720	116	1.2546	0.10481	0.044006	0.32761	+	SLCO1C1
1002	8493	17	58477544	58943641	300	14	1.2876	0.098934	0.044064	0.29952	+	PPM1D
1003	155051	7	150927056	151337256	1181	139	1.0482	0.14727	0.044281	0.61245	-	CRYGN
1004	135656	6	30708777	31121998	3101	100	2.3334	0.0098126	0.044298	0.0087891	+	DPCR1
1005	100996634	6	109357817	109792217	1186	61	1.7	0.044561	0.044337	0.096781	+	LOC100996634
1006	10660	10	102786733	103189954	1046	107	1.4545	0.07291	0.044349	0.19426	-	LBX1
1007	3107	6	31036526	31439913	6656	116	2.0456	0.020396	0.044376	0.017205	-	HLA-C
1008	483	3	141395424	141845382	1402	95	1.1162	0.13217	0.044425	0.53555	+	ATP1B3
1009	23542	22	50839131	51249979	626	72	1.4616	0.071926	0.044503	0.18619	+	MAPK8IP2
1009	54896	1	19438740	19858925	1301	85	2.2416	0.012492	0.044503	0.01173	+	PQLC2
1011	4149	14	65272819	65769413	1588	126	1.2288	0.10957	0.044506	0.33823	-	MAX
1012	390081	11	5705523	6106461	1816	100	1.2161	0.11197	0.044557	0.42788	+	OR52E4
1013	2342	14	65253507	65729370	1539	118	1.2614	0.10358	0.044581	0.30821	+	FNTB
1014	81034	8	104210866	104627563	1311	75	1.0445	0.14813	0.044611	0.61668	-	SLC25A32
1015	5310	16	1938709	2385899	531	56	1.0974	0.13622	0.044705	0.50278	-	PKD1
1016	9098	17	4831687	5278327	997	77	1.8668	0.030963	0.044715	0.050903	+	USP6
1017	3757	7	150442044	150875402	1283	117	1.2641	0.1031	0.044727	0.3517	-	KCNH2
1018	3745	20	47788505	48299181	1429	134	1.8894	0.029417	0.044752	0.053617	-	KCNB1
1019	2959	1	89118321	89557301	1049	66	2.1999	0.013907	0.044858	0.026035	-	GTF2B
1020	374899	19	37179026	37607193	993	51	1.8516	0.032039	0.044977	0.058344	-	ZNF829
1021	138805	9	107066544	107467503	1248	73	2.1073	0.017544	0.045011	0.033754	+	OR13F1
1022	10376	12	49321565	49725304	645	67	2.2294	0.012895	0.045056	0.013023	-	TUBA1B
1023	84700	22	25938117	26653345	2111	203	1.6896	0.045549	0.045314	0.1125	+	MYO18B
1024	6416	17	11724135	12247148	1064	90	1.1078	0.13398	0.045362	0.48595	+	MAP2K4
1025	51390	6	143181979	143861441	1529	155	1.2363	0.10818	0.045389	0.36284	+	AIG1
1026	8796	13	77909809	78419398	1326	96	1.0932	0.13714	0.045405	0.58101	+	SCEL
1027	401040	2	240299995	240707788	1291	155	2.2221	0.013138	0.045443	0.015729	+	LOC401040
1028	57727	20	44489624	44918580	1140	110	1.221	0.11104	0.045553	0.36403	-	NCOA5
1029	642636	20	1006707	1435988	1269	143	1.1078	0.13397	0.045594	0.52763	+	RAD21L1
1030	7273	2	179190716	179872150	1389	99	1.4674	0.071139	0.045602	0.1824	-	TTN
1031	7164	6	125274876	125784644	1350	115	1.9434	0.025984	0.045664	0.049134	+	TPD52L1
1032	920	12	6698638	7129976	628	83	1.1901	0.117	0.045666	0.39164	+	CD4
1033	441234	7	57309883	57733265	1068	59	1.775	0.03795	0.045723	0.066396	+	ZNF716
1034	9832	5	146765002	147362411	1252	122	1.2423	0.10706	0.045881	0.37431	-	JAKMIP2
1035	7456	2	175224302	175747667	1031	107	1.0499	0.14688	0.045913	0.55743	-	WIPF1
1036	257364	15	75741348	76150968	580	53	1.6336	0.051174	0.046055	0.1044	+	SNX33
1037	1813	11	113080317	113546413	1210	118	0.9452	0.17228	0.046081	0.7849	-	DRD2
1038	7979	7	96118079	96539203	1101	70	1.9435	0.025977	0.046099	0.037677	-	SHFM1
1039	9590	6	151361134	151879694	1674	168	1.2287	0.10959	0.046159	0.40003	+	AKAP12
1040	9985	14	24441062	24849735	490	64	2.0425	0.02055	0.046232	0.018106	+	REC8
1041	400986	2	96316914	96858068	345	36	1.0811	0.13982	0.046272	0.54106	-	ANKRD36C
1042	25850	19	37141260	37584120	1031	49	2.0194	0.021724	0.046367	0.02779	+	ZNF345
1043	2192	22	45698719	46197014	1266	118	1.995	0.02302	0.046445	0.033084	+	FBLN1
1044	23116	14	45231416	45743634	786	42	1.8589	0.031524	0.046458	0.0506	+	FAM179B
1045	79754	10	5480820	5908558	1559	151	1.4696	0.070832	0.04648	0.1713	-	ASB13
1046	124540	17	55133931	55962050	2369	285	1.2464	0.10631	0.046549	0.37958	+	MSI2
1047	79568	2	200620040	201028848	809	67	1.0137	0.15537	0.046585	0.63609	+	C2orf47
1048	7536	11	64332076	64746515	500	49	1.3123	0.094716	0.046649	0.32559	-	SF1
1049	101927216	13	80416827	80824465	960	111	1.5405	0.061721	0.046745	0.15964	-	LOC101927216
1050	389015	2	102889173	103350433	1471	75	1.4348	0.075675	0.046806	0.20899	+	SLC9A4
1051	84545	10	102537579	102947272	964	125	1.0971	0.13631	0.046865	0.48361	-	MRPL43
1052	55795	13	113631853	114063335	825	94	1.2221	0.11084	0.046883	0.37894	-	PCID2
1053	90332	19	45515879	45937469	746	79	0.9824	0.16295	0.0469	0.62449	-	EXOC3L2
1054	64928	6	43881372	44295191	1305	147	1.4568	0.07258	0.047061	0.19711	-	MRPL14
1055	9144	17	75964632	76369009	763	100	1.7971	0.036161	0.047063	0.058969	+	SYNGR2
1056	169841	9	96821578	97265291	1041	75	1.0493	0.14702	0.047066	0.55265	+	ZNF169
1057	3704	20	2989514	3404516	1174	86	1.2811	0.10007	0.04711	0.30342	+	ITPA
1058	6175	12	120434502	120839014	701	76	2.1491	0.015812	0.047332	0.020048	-	RPLP0
1059	219487	11	56109816	56510733	1375	47	1.8813	0.029965	0.047397	0.041885	-	OR5M11
1060	170961	19	3982665	4424811	516	55	2.5007	0.006197	0.047465	0.004569	+	ANKRD24
1061	51313	4	158845732	159294202	1068	61	1.1562	0.1238	0.047481	0.42578	-	FAM198B
1062	119772	11	4366421	4767374	1806	137	1.1599	0.12304	0.047498	0.46081	+	OR52M1
1063	219738	10	71190003	71593355	1678	186	0.98105	0.16328	0.047534	0.7318	+	C10orf35
1064	2894	10	87159312	88326250	3547	232	1.2543	0.10486	0.047594	0.37194	-	GRID1
1065	3559	10	5852657	6304333	1679	184	1.1348	0.12822	0.047602	0.50231	-	IL2RA
1066	28234	12	20763638	21270019	2013	95	1.2029	0.1145	0.047701	0.38685	+	SLCO1B3
1067	1743	14	75148594	75570450	688	51	1.6682	0.047637	0.04787	0.078008	+	DLST
1068	123169	15	52030222	52463995	952	62	1.2394	0.1076	0.047955	0.34023	-	LEO1
1069	6117	17	1533273	2002848	859	93	1.4473	0.073907	0.047958	0.21845	+	RPA1
1070	11340	13	37374678	37783751	919	79	1.7268	0.042098	0.047962	0.088335	+	EXOSC8
1071	1770	17	11301748	12073065	1761	179	0.96172	0.1681	0.048015	0.72377	+	DNAH9
1072	9839	2	144941942	145477958	624	103	1.4148	0.07856	0.048081	0.2362	-	ZEB2
1073	25791	2	233543396	234077951	1554	123	1.2685	0.1023	0.048115	0.33602	-	NGEF
1074	1053	14	23386515	23788820	763	103	1.1243	0.13045	0.048123	0.48229	-	CEBPE
1075	55471	2	37258774	37676303	1527	84	1.7361	0.041277	0.048135	0.074365	+	NDUFAF7
1076	54754	9	96880478	97290926	1079	72	1.0679	0.14277	0.048165	0.50836	-	NUTM2F
1077	63892	2	43257975	44023185	2310	131	1.5387	0.061934	0.04817	0.14406	-	THADA
1078	10278	14	23625609	24034842	899	117	0.99618	0.15958	0.048188	0.65409	-	EFS
1079	5998	9	116007009	116560023	1649	111	1.3093	0.095222	0.048189	0.2891	+	RGS3
1080	6610	6	109561849	109965125	1238	53	1.2893	0.098646	0.048208	0.28629	+	SMPD2
1081	10613	10	101709847	102145814	1132	78	1.0356	0.15018	0.048402	0.58949	-	ERLIN1
1082	127623	1	247414331	247815284	1455	144	1.3647	0.086181	0.048416	0.23158	-	OR2B11
1083	127074	1	248324883	248725929	881	31	1.3721	0.085013	0.048552	0.19532	+	OR2T4
1084	146713	17	76885427	77712230	1776	222	1.0675	0.14288	0.048554	0.52837	-	RBFOX3
1085	5837	11	64313861	64728187	486	50	1.2837	0.09963	0.048724	0.33583	-	PYGM
1086	57715	10	102529254	102945373	975	131	1.0814	0.13976	0.048862	0.48352	+	SEMA4G
1087	9568	9	100850364	101671479	2877	259	1.0568	0.14529	0.048908	0.55149	-	GABBR2
1088	84893	10	5731535	6179558	1602	174	1.2979	0.097169	0.048939	0.31517	+	FBXO18
1089	5871	11	64356609	64770720	499	48	1.2934	0.097934	0.048943	0.32626	-	MAP4K2
1090	11112	7	27365059	27902620	1452	82	1.937	0.026374	0.048947	0.033817	-	HIBADH
1091	349136	7	150877536	151307775	1224	148	0.94468	0.17241	0.048964	0.71629	-	WDR86
1092	7804	1	53508036	53993821	1481	145	1.1077	0.13399	0.049024	0.49827	-	LRP8
1093	5685	15	78632747	79041562	920	82	1.3899	0.082276	0.04913	0.21631	+	PSMA4
1094	161829	15	41274926	41722955	893	47	1.4062	0.079838	0.049156	0.23345	-	EXD1
1095	5721	14	24412574	24815855	498	58	2.0526	0.020057	0.049189	0.019765	-	PSME2
1096	4916	15	88219948	89000026	1570	158	1.8155	0.034723	0.049214	0.053282	-	NTRK3
1097	55321	20	961213	1366077	1191	164	1.0863	0.13866	0.049234	0.52564	-	TMEM74B
1098	26122	2	149202560	149745136	980	78	1.1285	0.12955	0.049253	0.44839	+	EPC2
1099	92270	5	81401166	81814147	785	84	1.3488	0.088707	0.049449	0.24026	+	ATP6AP1L
1100	27244	6	109107640	109615708	1309	77	1.6848	0.046016	0.049453	0.10259	-	SESN1
1101	116841	1	227722697	228168932	1121	80	2.211	0.013518	0.049598	0.016347	+	SNAP47
1102	55661	20	47635832	48060614	1199	69	2.031	0.021125	0.049634	0.030886	+	DDX27
1103	1388	6	31883045	32296017	1582	91	2.3475	0.0094488	0.049702	0.0080915	-	ATF6B
1104	51310	14	23615520	24022380	906	119	0.98326	0.16274	0.049714	0.6516	-	SLC22A17
1105	221264	6	109614059	110212415	1630	68	1.2131	0.11255	0.049781	0.3749	-	AK9
1106	255631	1	85994916	86822121	2469	133	1.6297	0.051578	0.049793	0.094735	-	COL24A1
1107	54675	20	5786739	6220699	1463	150	1.8247	0.034022	0.049808	0.068667	+	CRLS1
1108	9448	2	102114165	102711152	1451	101	1.7446	0.04053	0.04988	0.078017	+	MAP4K4
1109	390167	11	56144250	56545197	1349	51	1.6433	0.050157	0.049885	0.088753	-	OR5M10
1110	3720	6	15046206	15722273	1854	126	2.0157	0.021914	0.049892	0.022085	+	JARID2
1111	646754	11	48875266	49280664	1158	26	2.6862	0.0036133	0.049934	0.00081361	-	TRIM64C
1112	4645	18	47149156	47921542	2574	141	0.96095	0.16829	0.04999	0.6888	-	MYO5B
1113	54510	4	138240072	138653629	1481	121	1.4988	0.066958	0.049991	0.14787	-	PCDH18
1114	57597	17	79173540	79633358	988	77	1.2999	0.096814	0.050116	0.27184	+	BAHCC1
1115	284369	19	51554332	51972582	876	131	0.84693	0.19852	0.050176	0.89232	+	SIGLECL1
1116	84445	10	102556864	102967593	975	127	1.09	0.13786	0.050227	0.4588	+	LZTS2
1117	3990	15	58502953	59061073	1749	170	1.3207	0.093309	0.050288	0.27239	+	LIPC
1118	10424	4	128990392	129409984	715	66	1.3915	0.082032	0.05034	0.20774	-	PGRMC2
1119	54205	7	24958270	25364980	1480	130	1.2716	0.10175	0.05043	0.30219	-	CYCS
1120	113451	1	33346711	33786132	649	61	0.97813	0.16401	0.050434	0.68249	+	AZIN2
1121	115123	5	126003406	126566500	1634	87	1.664	0.048058	0.050443	0.11134	-	MARCH3
1122	23519	12	48666448	49066843	1179	63	1.9125	0.027905	0.050534	0.04154	+	ANP32D
1123	127066	1	248312077	248713015	914	33	1.324	0.092753	0.050535	0.22039	+	OR14C36
1124	6710	14	65013001	65546604	1553	124	1.2327	0.10884	0.050561	0.32295	-	SPTB
1125	2109	19	51648409	52069672	1171	135	0.82568	0.20449	0.050601	0.9074	-	ETFB
1126	222223	7	86306222	86889014	1376	86	1.6267	0.051898	0.050635	0.12391	-	KIAA1324L
1127	55017	14	23364683	23769665	778	99	1.0993	0.13582	0.050712	0.49173	+	C14orf119
1128	10544	20	33559740	34003771	893	54	2.3876	0.0084785	0.050811	0.0072302	+	PROCR
1129	138199	9	77395936	77843326	1167	110	1.2889	0.098713	0.050849	0.2744	-	C9orf41
1130	440145	13	73082495	73501938	1200	78	1.2922	0.098139	0.050878	0.30299	-	MZT1
1131	401190	5	63601774	64109285	1010	89	1.3046	0.096023	0.050929	0.27897	+	RGS7BP
1132	390079	11	5677979	6078932	1838	106	1.1161	0.13219	0.051033	0.50163	-	OR52E8
1133	201973	4	185370767	185816112	1420	85	1.4348	0.075673	0.051109	0.22016	+	PRIMPOL
1134	26959	7	106609406	107042974	874	66	1.5048	0.066193	0.051126	0.16564	+	HBP1
1135	6549	2	103036166	103527809	1244	94	1.3877	0.08262	0.051131	0.22652	+	SLC9A2
1136	351	21	27052861	27743446	1933	154	1.1931	0.11641	0.051148	0.3625	-	APP
1137	116931	3	150603452	151354465	1905	145	1.157	0.12364	0.051251	0.42801	+	MED12L
1138	9274	16	30645373	31105852	393	35	1.1345	0.1283	0.051386	0.43262	-	BCL7C
1139	11342	3	149330475	149879926	1493	97	1.0068	0.15701	0.051394	0.60192	+	RNF13
1140	5579	16	23647300	24431932	2371	225	1.1397	0.12722	0.051408	0.46146	+	PRKCB
1141	11251	11	60418398	60823444	1058	106	1.9105	0.028035	0.051512	0.056147	-	PTGDR2
1142	599	14	23575971	23990241	956	126	0.99855	0.15901	0.051517	0.60851	+	BCL2L2
1143	440590	1	53108183	53560247	1237	59	1.1136	0.13273	0.051547	0.46019	+	ZYG11A
1144	51499	12	120681764	121084215	1038	72	1.016	0.15481	0.051631	0.56232	-	TRIAP1
1145	5737	1	78756728	79206386	1201	105	2.075	0.018995	0.051659	0.023475	+	PTGFR
1146	83694	14	75170657	75589985	690	50	1.6721	0.047255	0.051676	0.072186	-	RPS6KL1
1147	65244	12	49560688	50121208	944	68	2.106	0.017604	0.051716	0.015815	+	SPATS2
1148	26135	1	67673493	68096123	1227	126	1.0494	0.147	0.051851	0.51618	-	SERBP1
1149	143379	10	118223207	118629765	1160	106	1.095	0.13676	0.051878	0.49881	-	C10orf82
1150	1192	6	31498358	31905095	1262	87	2.5031	0.0061558	0.052149	0.0027319	-	CLIC1
1151	254879	1	248350910	248751836	794	25	1.4074	0.079658	0.052156	0.15777	+	OR2T6
1152	26696	1	248369296	248770405	721	23	1.4218	0.077548	0.052191	0.14897	+	OR2T1
1153	144699	12	1475159	1903331	1221	138	1.6991	0.04465	0.052247	0.071883	-	FBXL14
1154	79955	10	102567440	102990914	994	132	1.0614	0.14425	0.052269	0.47859	-	PDZD7
1155	6138	3	23758295	24165187	1003	72	1.5039	0.066309	0.0523	0.1242	+	RPL15
1156	10637	1	225873982	226276846	1059	111	1.7264	0.042136	0.05235	0.079557	-	LEFTY1
1157	79794	12	116951289	117375868	1213	149	2.1134	0.017285	0.052465	0.012879	-	C12orf49
1158	1289	9	137333651	137936689	2127	235	1.0204	0.15378	0.052503	0.56795	+	COL5A1
1159	157	22	25760861	26325259	1651	140	1.8385	0.032997	0.05252	0.060478	+	ADRBK2
1160	152330	3	1940550	3299645	5607	505	1.7718	0.038212	0.052572	0.072103	+	CNTN4
1161	147645	19	51634795	52045378	1105	128	0.81566	0.20735	0.052605	0.88243	-	VSIG10L
1162	284129	17	77994200	78427308	1472	137	0.9269	0.17699	0.052646	0.67568	+	SLC26A11
1163	54813	14	45193527	45631179	783	46	1.2235	0.11057	0.052672	0.32736	-	KLHL28
1164	100529063	14	23575971	23995394	961	133	0.98479	0.16236	0.05283	0.61414	+	BCL2L2-PABPN1
1165	2346	11	48968187	49430222	1356	30	2.2606	0.011892	0.052876	0.0055143	-	FOLH1
1166	7855	2	208427310	208834143	843	101	1.1451	0.12608	0.052885	0.41781	-	FZD5
1167	391196	1	248286932	248687870	955	35	1.2849	0.099411	0.052983	0.23725	-	OR2M7
1168	150763	2	96487694	96901722	283	33	1.0463	0.14772	0.053004	0.50176	-	GPAT2
1169	55014	9	102468915	102936818	681	65	1.0089	0.15652	0.053027	0.55909	+	STX17
1170	64806	14	23642018	24045612	858	111	0.96389	0.16755	0.053028	0.64244	+	IL25
1171	431707	1	75394119	75827218	923	72	1.5738	0.057765	0.053134	0.12642	+	LHX8
1172	642968	9	136242141	136674472	1151	138	1.4486	0.073719	0.053151	0.17687	-	FAM163B
1173	48	9	32184601	32650834	1233	122	1.8148	0.034778	0.053199	0.055927	+	ACO1
1174	111	3	122801143	123367924	1328	92	1.3134	0.094516	0.053347	0.29008	-	ADCY5
1175	116173	14	23646017	24048981	853	110	0.9682	0.16647	0.053565	0.62799	+	CMTM5
1176	1337	12	120675893	121078545	1039	72	0.99868	0.15897	0.05363	0.56643	+	COX6A1
1177	64073	19	38594804	38995646	1083	85	1.0325	0.15092	0.053894	0.53989	+	C19orf33
1178	55272	15	75731426	76141047	579	55	1.5985	0.05496	0.053895	0.08727	-	IMP3
1179	2159	13	113577113	114003843	910	99	1.1048	0.13463	0.054072	0.42183	+	F10
1180	3015	4	100669242	101071512	961	84	2.5221	0.0058332	0.054123	0.0027828	-	H2AFZ
1181	79699	1	52992126	53493014	1176	66	1.0444	0.14814	0.054134	0.51007	+	ZYG11B
1182	56990	5	130399702	130930383	877	47	0.97456	0.16489	0.054155	0.57167	+	CDC42SE2
1183	57558	11	77699858	78125757	1084	58	1.2543	0.10487	0.054281	0.32916	+	USP35
1184	79711	14	24449425	24858124	511	65	1.9467	0.025786	0.054283	0.022561	-	IPO4
1185	7083	17	75970160	76383285	788	105	1.7345	0.041412	0.054344	0.063725	-	TK1
1186	27239	12	6730963	7136583	610	75	1.1273	0.12982	0.054421	0.39388	+	GPR162
1187	2114	21	39977231	40396879	1327	132	1.9474	0.02574	0.054435	0.033722	+	ETS2
1188	7564	8	145955744	146376274	700	46	1.36	0.086917	0.054464	0.21566	-	ZNF16
1189	283219	11	77682289	78100006	1097	56	1.2293	0.10948	0.054584	0.34505	-	KCTD21
1190	25792	9	130728344	131166662	703	62	2.3393	0.0096589	0.054596	0.0052445	-	CIZ1
1191	8106	14	23589397	23995394	932	125	0.98224	0.16299	0.054633	0.59646	+	PABPN1
1192	390431	14	20144427	20545371	584	46	1.8285	0.033738	0.054668	0.036735	+	OR4K2
1193	2099	6	151811631	152624409	2691	206	1.5771	0.05739	0.054758	0.1265	+	ESR1
1194	284352	19	45396431	45850543	828	83	0.93106	0.17591	0.054883	0.62108	+	PPP1R37
1195	2798	4	68403093	68821804	1128	77	1.4615	0.071941	0.054902	0.17589	-	GNRHR
1196	170680	6	30905311	31307127	5297	106	2.0561	0.019887	0.054929	0.015271	-	PSORS1C2
1197	390429	14	20095608	20496531	333	32	1.9642	0.024754	0.055021	0.023793	+	OR4N2
1198	57563	4	87881260	88361466	1218	79	1.089	0.13807	0.055054	0.42835	-	KLHL8
1199	57116	1	246908849	247371395	1592	106	2.291	0.010982	0.055112	0.0091642	-	ZNF695
1200	64745	14	21257432	21665194	689	115	1.0771	0.14072	0.055223	0.46109	+	METTL17
1201	401992	1	248416099	248817073	668	21	1.4801	0.069427	0.055266	0.11379	+	OR2T2
1202	1811	7	107205912	107643678	1014	121	1.1572	0.12359	0.055302	0.4258	-	SLC26A3
1203	122525	14	45166433	45576460	798	51	1.1512	0.12482	0.055463	0.37729	+	C14orf28
1204	9811	18	45865427	46589588	2156	252	1.2158	0.11203	0.055515	0.30006	+	CTIF
1205	83894	4	147428179	148067034	1609	83	1.824	0.03408	0.055547	0.053317	-	TTC29
1206	2303	16	86400857	86802539	2023	213	1.028	0.15198	0.055723	0.51396	+	FOXC2
1207	55929	1	44479104	44886351	836	80	1.732	0.041634	0.055784	0.076812	+	DMAP1
1208	348158	16	20348080	20787695	1056	65	1.072	0.14186	0.055885	0.4241	-	ACSM2B
1209	23008	7	129510349	129975560	1190	105	1.2369	0.10806	0.05591	0.3209	+	KLHDC10
1210	10594	17	1353923	1788176	786	72	1.1372	0.12773	0.055963	0.38038	-	PRPF8
1211	343173	1	248436652	248837608	661	21	1.4881	0.068365	0.056162	0.10931	+	OR2T3
1212	6305	22	50683429	51113467	719	76	1.3193	0.093539	0.056181	0.21782	-	SBF1
1213	23089	7	94085637	94499007	828	66	0.82091	0.20585	0.05626	0.8023	+	PEG10
1214	129450	2	200593634	201020459	867	77	0.90372	0.18307	0.056303	0.6852	-	TYW5
1215	285800	6	166518788	166922011	1451	150	1.5889	0.056039	0.056384	0.091462	-	PRR18
1216	25782	1	220121610	220645843	1394	94	1.1116	0.13316	0.056447	0.40321	-	RAB3GAP2
1217	3207	7	27020776	27424835	877	117	1.987	0.023463	0.056502	0.02869	-	HOXA11
1218	1802	1	44235653	44639043	951	93	1.6895	0.045565	0.056521	0.077959	+	DPH2
1219	54620	16	30734392	31160104	413	35	1.0718	0.14191	0.056549	0.45392	+	FBXL19
1220	6690	5	147004143	147418794	1068	114	1.164	0.1222	0.05657	0.37235	-	SPINK1
1221	6050	11	294512	707283	806	75	1.6376	0.050755	0.056583	0.074828	-	RNH1
1222	4221	11	64370986	64778766	474	48	1.2481	0.10599	0.056586	0.31443	-	MEN1
1223	518	2	175840986	176246490	898	67	1.4836	0.068957	0.056592	0.15873	-	ATP5G3
1224	79982	4	100617405	101067883	1117	80	2.5714	0.0050637	0.056623	0.0020116	-	DNAJB14
1225	83987	19	46713586	47116919	1281	113	1.1933	0.11638	0.056631	0.3255	-	CCDC8
1226	56833	1	159596440	160007282	1110	159	1.4175	0.078162	0.056712	0.17633	+	SLAMF8
1227	197257	16	74945758	75350670	1348	116	1.714	0.043262	0.056802	0.067943	-	LDHD
1228	94274	19	38541877	38947231	1104	86	1.0393	0.14932	0.056958	0.50736	-	PPP1R14A
1229	9518	19	18296968	18699986	820	74	1.0277	0.15205	0.056976	0.53707	+	GDF15
1230	401993	1	248451890	248852837	672	22	1.4831	0.069018	0.05711	0.10822	+	OR2T5
1231	79095	9	130722539	131126207	682	60	2.2934	0.010914	0.057182	0.0058716	+	C9orf16
1232	151195	2	208376264	208820898	883	103	1.1085	0.13383	0.057225	0.42393	+	CCNYL1
1233	93129	16	30760405	31166259	409	36	1.073	0.14164	0.057238	0.45321	+	ORAI3
1234	119710	11	36416043	36880841	1463	73	1.4557	0.072741	0.057395	0.15604	+	C11orf74
1235	58500	8	145902336	146327453	721	50	1.282	0.099914	0.05745	0.26102	-	ZNF250
1236	55561	11	64391661	64812041	538	54	1.172	0.1206	0.05753	0.35912	-	CDC42BPG
1237	214	3	104885557	105495757	1824	123	1.1083	0.13387	0.057564	0.40532	+	ALCAM
1238	55622	2	32653087	33246118	1798	113	1.3585	0.087158	0.057574	0.22107	+	TTC27
1239	58155	1	96987161	97480605	1031	65	1.1597	0.12309	0.057623	0.37306	+	PTBP2
1240	57724	18	43227574	43747305	1514	115	1.4541	0.072954	0.057645	0.15662	-	EPG5
1241	57698	10	118442888	119086097	1198	113	1.0916	0.13751	0.057697	0.43015	-	KIAA1598
1242	6862	6	166371144	166782157	1543	117	1.1011	0.13543	0.057899	0.36392	-	T
1243	83590	7	150578172	150980620	971	130	0.96485	0.16731	0.05791	0.57692	-	TMUB1
1244	3360	5	147630595	148234090	1332	106	1.1232	0.13067	0.058013	0.43284	-	HTR4
1245	170679	6	30882608	31307869	5420	105	2.2053	0.013715	0.058161	0.0076029	+	PSORS1C1
1246	5179	8	57153513	57559282	1280	75	1.4025	0.08039	0.058185	0.16696	-	PENK
1247	9547	5	134706369	135114969	1233	112	2.3999	0.0081999	0.058248	0.0049735	-	CXCL14
1248	79682	4	185415219	185855286	1452	102	1.2091	0.11332	0.058284	0.33663	-	CENPU
1249	94025	19	8759516	9292018	1255	100	1.0761	0.14095	0.058288	0.42369	-	MUC16
1250	8683	12	120699471	121107558	1090	73	1.0818	0.13967	0.058293	0.42275	-	SRSF9
1251	10893	20	33614539	34064804	885	58	2.5612	0.0052151	0.058315	0.0026432	+	MMP24
1252	55515	2	220178892	220603494	836	95	1.1311	0.12901	0.05837	0.36353	+	ASIC4
1253	6873	8	120543014	121045074	1547	84	1.8117	0.035016	0.058397	0.051839	-	TAF2
1254	23268	10	101435334	101969676	1309	77	0.92728	0.17689	0.0584	0.61872	-	DNMBP
1255	64344	19	46600303	47046690	1379	123	1.1432	0.12647	0.058429	0.35652	+	HIF3A
1256	533	1	44240118	44643972	949	92	1.6939	0.045141	0.058441	0.074065	+	ATP6V0B
1257	653192	2	95942715	96350479	178	22	1.0892	0.13803	0.058449	0.41357	-	TRIM43B
1258	149076	1	33521908	33966321	898	74	1.0847	0.13903	0.058602	0.44569	+	ZNF362
1259	79602	12	1600147	2097845	1478	145	1.5898	0.05594	0.058628	0.099735	+	ADIPOR2
1260	79080	11	60409429	60818561	1072	101	1.8341	0.03332	0.058648	0.065097	+	CCDC86
1261	4659	12	79967343	80529235	569	46	1.846	0.032449	0.058709	0.050492	-	PPP1R12A
1262	11267	17	46807458	47222484	971	82	1.238	0.10786	0.058721	0.29122	-	SNF8
1263	28512	3	23733552	24158537	1078	81	1.3843	0.083126	0.058728	0.16066	-	NKIRAS1
1264	54981	9	77476116	77903133	1261	117	1.2342	0.10857	0.058743	0.28438	-	NMRK1
1265	85453	8	98085714	98490192	1058	110	1.22	0.11123	0.058776	0.2708	-	TSPYL5
1266	63943	6	31896484	32298067	1574	92	2.2631	0.011816	0.058834	0.0093274	-	FKBPL
1267	9482	17	8953788	9679275	1943	224	1.5356	0.062319	0.058842	0.12829	-	STX8
1268	643226	5	145039204	145499816	965	82	0.83854	0.20086	0.058845	0.79716	-	GRXCR2
1269	55450	1	20608884	21012728	1275	118	1.0145	0.15518	0.05885	0.50364	-	CAMK2N1
1270	2300	16	86412115	86815304	1951	200	0.99339	0.16026	0.05897	0.52594	+	FOXL1
1271	220963	10	61210522	61669649	1380	131	1.3723	0.08498	0.059006	0.19382	-	SLC16A9
1272	55707	1	16567167	16986585	549	45	0.86943	0.19231	0.059091	0.68582	+	NECAP2
1273	55268	1	53161582	53592846	1264	60	1.0001	0.15862	0.059124	0.54668	-	ECHDC2
1274	161424	14	24569075	24977379	1067	96	1.7824	0.037344	0.059283	0.05821	+	NOP9
1275	157574	8	28085925	28547835	1025	127	2.0714	0.019159	0.05929	0.026858	-	FBXO16
1276	126364	19	18301947	18708428	822	77	1.0109	0.15602	0.059307	0.53683	-	LRRC25
1277	55824	8	81680045	82224303	1076	119	1.3669	0.085825	0.059374	0.20255	-	PAG1
1278	57693	19	9051056	9474091	1121	94	1.0303	0.15142	0.059394	0.45734	+	ZNF317
1279	92912	15	75935622	76393388	794	57	1.4944	0.067541	0.059478	0.11018	+	UBE2Q2
1280	121273	12	48676283	49090297	1208	66	1.7974	0.036134	0.059544	0.053342	+	C12orf54
1281	23352	1	19201000	19736812	1628	87	2.2884	0.011058	0.059563	0.0087857	-	UBR4
1282	164832	2	100689753	101139195	1574	72	0.9867	0.16189	0.059704	0.53749	-	LONRF2
1283	8537	20	52360079	52887304	2065	212	1.5283	0.063224	0.059708	0.1258	-	BCAS1
1284	83547	17	1349444	1753392	700	72	1.1213	0.13109	0.059757	0.37165	-	RILP
1285	9875	21	33483330	33965312	1305	104	1.2053	0.11405	0.059771	0.31089	-	URB1
1286	284677	1	159604264	160025544	1118	158	1.4103	0.07923	0.059779	0.17241	-	C1orf204
1287	81855	10	102590996	103000998	975	129	1.0068	0.15702	0.059856	0.48023	+	SFXN3
1288	54677	7	86774951	87229112	1134	89	1.4006	0.080672	0.059884	0.17018	+	CROT
1289	120103	11	92680850	93131095	1317	95	2.3218	0.010122	0.059932	0.0054507	-	SLC36A4
1290	115817	14	24559804	24969039	1042	95	1.8428	0.032677	0.059936	0.04709	-	DHRS1
1291	8914	12	56610157	57043200	595	71	1.2235	0.11056	0.059951	0.2915	-	TIMELESS
1292	401207	5	126178250	126609184	1174	45	1.6441	0.050082	0.060003	0.10927	-	C5orf63
1293	5897	11	36413493	36819829	1303	68	1.4757	0.070011	0.060155	0.1355	-	RAG2
1294	51016	14	24408081	24810837	500	53	2.043	0.020524	0.0607	0.017888	-	EMC9
1295	23564	6	31494817	31898039	1279	88	2.4538	0.0070682	0.060763	0.0029748	-	DDAH2
1296	283459	12	120684241	121101556	1096	74	0.97352	0.16515	0.060814	0.53225	+	GATC
1297	9746	12	7081681	7511541	811	82	1.061	0.14436	0.060822	0.41093	+	CLSTN3
1298	6036	14	21223630	21624594	828	126	0.99707	0.15936	0.060856	0.50935	+	RNASE2
1299	114799	18	18909242	19380697	446	26	1.1225	0.13082	0.060861	0.32835	-	ESCO1
1300	283116	11	48853152	49259529	1130	25	2.5981	0.004687	0.06089	0.0010847	+	TRIM49B
1301	51340	20	19815005	20236690	1355	133	2.2698	0.011611	0.060939	0.012776	-	CRNKL1
1302	25769	9	19307450	19989059	1849	165	1.465	0.071457	0.061009	0.15972	-	SLC24A2
1303	8578	17	1337152	1749083	709	71	1.1045	0.1347	0.061175	0.37717	-	SCARF1
1304	91749	6	111380482	111790263	803	69	1.1761	0.11978	0.061229	0.31777	+	KIAA1919
1305	26030	14	64971132	65413623	1352	106	1.1884	0.11735	0.061247	0.30608	+	PLEKHG3
1306	53343	4	88143728	88580606	1258	91	1.0296	0.15159	0.061255	0.45793	+	NUDT9
1307	65264	17	46785731	47206422	972	82	1.2173	0.11175	0.061614	0.28828	+	UBE2Z
1308	2173	6	122900646	123305219	1221	140	1.0761	0.14095	0.061701	0.41184	+	FABP7
1309	90522	19	38594200	39006615	1136	87	0.96272	0.16784	0.06178	0.55716	-	YIF1B
1310	9015	1	222530990	222963438	919	90	1.5768	0.057418	0.061793	0.092811	-	TAF1A
1311	221416	6	43768337	44173695	1122	145	1.396	0.081351	0.06184	0.17651	+	C6orf223
1312	10071	7	100412904	100862230	869	86	1.3995	0.080839	0.06187	0.16067	+	MUC12
1313	9751	20	1046948	1489971	1337	150	0.96513	0.16724	0.06196	0.54381	+	SNPH
1314	7643	19	19988803	20431977	1245	55	1.5502	0.060545	0.062072	0.10161	+	ZNF90
1315	127064	1	248257918	248658880	1016	31	1.5185	0.06445	0.062097	0.092376	-	OR2T12
1316	123876	16	20262846	20698991	1118	83	0.97132	0.16569	0.062183	0.51648	+	ACSM2A
1317	390078	11	5662186	6063127	1864	111	1.0035	0.1578	0.06222	0.53099	-	OR52E6
1318	57630	4	169815407	170392249	1184	96	1.162	0.12263	0.062244	0.33933	-	SH3RF1
1319	4884	17	78240633	78650404	1140	103	0.92596	0.17723	0.062268	0.55949	-	NPTX1
1320	1233	3	32793066	33196403	1037	107	1.2499	0.10566	0.062294	0.26149	+	CCR4
1321	27141	14	24574393	24980576	1079	97	1.8075	0.035339	0.062307	0.050289	-	CIDEB
1322	818	10	75372259	75834349	542	46	0.88708	0.18752	0.062372	0.65074	-	CAMK2G
1323	6469	7	155395558	155804967	1142	114	0.86818	0.19265	0.062451	0.68309	-	SHH
1324	9348	4	118755500	119379789	1569	69	1.0723	0.14179	0.062514	0.40602	+	NDST3
1325	10548	14	24458353	24866288	532	67	1.9317	0.026699	0.062531	0.023303	-	TM9SF1
1326	80014	4	183820463	184441930	1847	154	1.8862	0.029637	0.062581	0.049332	+	WWC2
1327	29767	15	51843758	52308560	1069	46	1.1462	0.12586	0.062738	0.34021	+	TMOD2
1328	3350	5	63055875	63458119	707	77	1.1855	0.1179	0.0629	0.32975	-	HTR1A
1329	57583	6	158757468	159256467	1584	123	1.0052	0.15739	0.062916	0.49057	+	TMEM181
1330	3206	7	27010210	27419880	887	114	1.9538	0.025362	0.062966	0.029837	-	HOXA10
1331	55691	10	13485706	14572866	4052	372	2.1238	0.016844	0.062967	0.020771	-	FRMD4A
1332	8483	15	65288337	65703840	616	65	1.3795	0.083869	0.06301	0.17964	-	CILP
1333	83959	20	3008063	3422109	1188	87	1.2411	0.10728	0.063031	0.25267	-	SLC4A11
1334	84365	2	122284521	122694503	1055	62	1.1654	0.12193	0.063104	0.28545	-	NIFK
1335	5786	20	2644841	3219316	1251	115	1.1983	0.1154	0.063173	0.28637	+	PTPRA
1336	374786	17	28056874	28635470	677	38	0.85167	0.1972	0.063268	0.69155	+	EFCAB5
1337	399697	15	48270546	48695951	393	33	0.86392	0.19382	0.063372	0.65689	+	CTXN2
1338	414236	10	75469727	75882535	504	44	0.89689	0.18489	0.06338	0.62253	-	C10orf55
1339	5557	12	56925364	57346146	813	84	1.1602	0.12299	0.063387	0.30404	-	PRIM1
1340	92922	16	57346090	57770477	1392	142	1.0019	0.1582	0.063414	0.47417	-	CCDC102A
1341	9739	16	30768615	31195985	425	38	1.03	0.15151	0.063428	0.45912	+	SETD1A
1342	9665	16	15488226	15937023	969	105	1.2816	0.099992	0.063483	0.21883	-	KIAA0430
1343	79648	8	6064113	6701140	3724	286	1.9961	0.022961	0.063486	0.035406	+	MCPH1
1344	51477	19	18345198	18749111	856	84	0.94392	0.17261	0.063564	0.57508	-	ISYNA1
1345	285313	3	150953778	151379272	1183	86	1.0499	0.14688	0.063799	0.43535	-	IGSF10
1346	285852	6	40996062	41406120	1272	124	1.2125	0.11266	0.063813	0.27822	+	TREML4
1347	79317	14	20188766	20589737	763	63	1.6417	0.050326	0.063822	0.061002	+	OR4K5
1348	611	7	128212543	128615844	1069	92	1.1116	0.13316	0.063863	0.34777	-	OPN1SW
1349	3346	4	70716159	71124559	1244	71	1.1845	0.11811	0.063898	0.30221	+	HTN1
1350	79544	14	20203767	20604842	802	65	1.5771	0.05739	0.063961	0.077024	+	OR4K1
1351	146760	17	1637971	2128178	1001	91	1.2056	0.11398	0.064224	0.28089	-	RTN4RL1
1352	6913	1	119225666	119732179	1334	80	2.2063	0.013682	0.06459	0.010482	-	TBX15
1353	7091	9	81986878	82541658	1345	125	1.6948	0.04506	0.064691	0.053557	+	TLE4
1354	5328	10	75470862	75877259	495	42	0.89253	0.18606	0.064697	0.61532	+	PLAU
1355	256471	4	128638960	129087185	625	47	1.1055	0.13447	0.064722	0.37754	-	MFSD8
1356	151194	2	208273839	208690652	873	95	1.0745	0.1413	0.064802	0.41783	-	METTL21A
1357	148362	1	222685906	223108529	1021	78	1.683	0.046191	0.06482	0.065075	+	BROX
1358	100288413	4	53409684	53817807	720	52	2.2824	0.011232	0.065025	0.0084197	-	ERVMER34-1
1359	5585	19	14344166	14782679	482	64	1.1713	0.12075	0.065038	0.29384	+	PKN1
1360	80739	6	31491121	31894487	1297	87	2.4926	0.0063399	0.065075	0.0023777	+	C6orf25
1361	151246	2	201190865	201648818	1168	105	0.91515	0.18006	0.065159	0.5763	+	SGOL2
1362	100861519	5	37640540	38075901	1543	145	1.3963	0.081319	0.065214	0.16401	+	GDNF-AS1
1363	9975	3	23786751	24222109	1048	68	1.5348	0.062415	0.065225	0.090811	+	NR1D2
1364	64853	1	222641355	223086602	963	94	1.5292	0.063108	0.065244	0.1067	-	AIDA
1365	282996	10	112204155	112799227	1517	135	1.3012	0.096598	0.065341	0.19337	+	RBM20
1366	81127	14	20243678	20644724	903	74	1.6082	0.053901	0.065537	0.067808	+	OR4K15
1367	392399	9	138355168	138762577	994	122	0.90612	0.18244	0.065545	0.59417	+	LCN9
1368	253635	2	37111594	37526387	1338	74	1.5945	0.055415	0.065643	0.0842	+	GPATCH11
1369	53942	11	98691706	100429616	6648	357	0.94517	0.17229	0.065648	0.54285	+	CNTN5
1370	353134	1	152569227	152970657	835	59	0.87978	0.18949	0.065699	0.6162	+	LCE1D
1371	10738	22	32550872	32957148	1817	139	1.1968	0.11568	0.066109	0.2804	+	RFPL3
1372	3692	20	33666709	34072619	777	56	2.4772	0.0066201	0.066159	0.0031212	-	EIF6
1373	125875	19	51670352	52072498	1156	129	0.71776	0.23645	0.066174	0.88159	-	CLDND2
1374	316	2	201250731	201736218	1165	115	1.4607	0.07205	0.066333	0.14178	+	AOX1
1375	57575	4	133870470	134312732	1475	87	1.35	0.088515	0.066349	0.18862	+	PCDH10
1376	1120	22	50817387	51221428	683	76	1.2852	0.099356	0.066376	0.2065	-	CHKB
1377	55702	19	4047111	4469085	469	46	2.409	0.0079984	0.066387	0.0044708	+	CCDC94
1378	127059	1	248108450	248509388	1036	50	1.2286	0.10962	0.066444	0.23649	+	OR2M5
1379	3934	9	130711732	131115734	697	62	2.2417	0.012491	0.066458	0.0060108	+	LCN2
1380	120534	11	30144649	30559165	1010	59	1.2406	0.10737	0.066474	0.23743	+	ARL14EP
1381	403253	11	48310345	48711274	1067	25	2.1816	0.01457	0.066515	0.0071361	+	OR4A47
1382	80270	16	30795949	31200473	407	35	1.011	0.156	0.066585	0.45782	+	HSD3B7
1383	201798	4	153489837	153900916	775	82	1.1035	0.13491	0.06661	0.33631	-	TIGD4
1384	360203	9	138315502	138731386	1025	121	0.88343	0.1885	0.066635	0.59954	-	GLT6D1
1385	832	1	19465267	20012066	1728	116	2.1389	0.01622	0.066643	0.011764	-	CAPZB
1386	54453	20	19538254	20183103	2154	202	2.079	0.018811	0.066743	0.015202	+	RIN2
1387	7368	4	115319611	115798202	1511	77	1.7009	0.044477	0.066803	0.065994	+	UGT8
1388	29106	15	51773550	52213223	1008	48	1.1265	0.12997	0.066838	0.33718	+	SCG3
1389	7461	7	73503805	74020273	545	55	1.986	0.023518	0.066907	0.021286	+	CLIP2
1390	85464	17	27752956	28457231	832	55	1.6765	0.046816	0.067211	0.071258	-	SSH2
1391	10965	14	73834324	74242362	996	98	1.944	0.025949	0.067214	0.028709	+	ACOT2
1392	5980	6	111420234	112004421	1339	75	1.0296	0.1516	0.067324	0.41203	-	REV3L
1393	151	2	96578623	96982281	309	38	0.91824	0.17925	0.067333	0.54242	-	ADRA2B
1394	8704	1	44244874	44656843	957	91	1.6408	0.050415	0.067354	0.076311	+	B4GALT2
1395	22985	14	23327773	23764823	816	102	0.99677	0.15944	0.067495	0.47334	-	ACIN1
1396	89849	11	72325451	72753793	652	62	1.4312	0.076184	0.067498	0.13407	+	ATG16L2
1397	25814	22	45867678	46441187	1117	101	1.8891	0.029439	0.067562	0.024895	+	ATXN10
1398	57176	6	30681982	31094236	2954	121	1.8445	0.032553	0.067574	0.035233	+	VARS2
1399	55286	4	37255552	37795132	2077	194	1.9003	0.028696	0.067576	0.034969	+	C4orf19
1400	127	4	99844832	100265449	1366	59	1.5703	0.058171	0.067609	0.10841	-	ADH4
1401	170463	19	18329679	18745372	874	83	0.93359	0.17526	0.067614	0.55772	+	SSBP4
1402	23770	19	18442568	18854887	836	74	0.93215	0.17563	0.067648	0.53053	-	FKBP8
1403	54535	6	30910216	31326015	5815	112	2.0395	0.020698	0.067718	0.013244	-	CCHCR1
1404	122970	14	73858410	74262470	997	101	1.9413	0.026111	0.067858	0.029139	+	ACOT4
1405	57495	4	37046690	37651087	2363	174	1.7406	0.040874	0.067931	0.052421	+	NWD2
1406	5408	10	118180465	118604654	1222	107	0.98822	0.16152	0.06794	0.48657	+	PNLIPRP2
1407	101059906	11	328484	732255	867	80	1.5511	0.060442	0.068008	0.084758	+	LOC101059906
1408	56288	10	34198488	35304253	2477	163	1.9138	0.027826	0.068009	0.033562	-	PARD3
1409	10235	11	64294383	64712928	512	55	1.0931	0.13718	0.068031	0.38357	-	RASGRP2
1410	1293	2	238032655	238522850	1560	133	1.0455	0.14788	0.068119	0.42448	-	COL6A3
1411	6846	1	168310003	168713235	1250	145	1.9251	0.027106	0.068214	0.026832	-	XCL2
1412	10143	16	77856443	78266003	2191	129	2.2368	0.012649	0.068234	0.0089222	+	CLEC3A
1413	56413	14	24579357	24981259	1075	97	1.758	0.039377	0.068465	0.053677	+	LTB4R2
1414	84899	13	101056090	101527103	1211	101	1.7988	0.036023	0.068569	0.040333	-	TMTC4
1415	101928635	15	58305734	58742179	1622	148	1.1866	0.1177	0.068605	0.27541	-	LOC101928635
1416	3265	11	332242	735561	874	81	1.4956	0.067378	0.06876	0.099227	-	HRAS
1417	84987	12	50303418	50714240	616	60	0.85672	0.1958	0.068842	0.63212	+	COX14
1418	390077	11	5625018	6042572	1944	120	0.99144	0.16074	0.068955	0.47113	+	OR52N2
1419	1355	10	101255886	101692423	1095	78	2.0472	0.020318	0.068966	0.017612	-	COX15
1420	54210	6	41042999	41454457	1248	125	1.1438	0.12635	0.069128	0.30907	-	TREM1
1421	5795	11	47802101	48392394	1138	50	2.1787	0.014678	0.06914	0.008377	+	PTPRJ
1422	11245	15	39891223	40413093	1399	114	1.077	0.14075	0.069265	0.35531	-	GPR176
1423	5205	18	55113658	55670327	1970	177	0.8284	0.20372	0.069478	0.66523	-	ATP8B1
1424	5393	4	122522445	122938176	1201	99	1.1711	0.12078	0.06951	0.28285	+	EXOSC9
1425	112755	16	30800577	31221829	415	37	0.97595	0.16455	0.069528	0.47812	-	STX1B
1426	374955	1	16522101	16963919	664	51	0.77125	0.22028	0.069623	0.74094	-	SPATA21
1427	10300	16	57569623	57991162	1466	179	0.82893	0.20357	0.069652	0.67399	+	KATNB1
1428	5577	7	106485178	107002256	1122	83	1.2657	0.10281	0.069663	0.22592	+	PRKAR2B
1429	8655	12	120707660	121136298	1165	79	0.96822	0.16647	0.069692	0.47354	+	DYNLL1
1430	400120	13	37048049	37471976	921	136	1.4609	0.072023	0.06984	0.12927	+	SERTM1
1431	868	3	105174306	105789354	1787	131	1.1627	0.12248	0.069862	0.2911	-	CBLB
1432	391195	1	248236154	248637116	1066	33	1.5213	0.064096	0.0699	0.080588	-	OR2T33
1433	9424	19	38610484	39019654	1147	85	0.9271	0.17694	0.069931	0.53472	+	KCNK6
1434	125061	17	75983398	76403782	866	109	1.6775	0.04672	0.069942	0.060163	+	AFMID
1435	64223	16	2055178	2459418	240	31	0.89941	0.18422	0.069969	0.52577	+	MLST8
1436	64753	7	128231464	128662187	1105	98	1.0361	0.15007	0.070131	0.38463	+	CCDC136
1437	3984	7	73298107	73736855	484	54	1.9724	0.024282	0.070136	0.017975	+	LIMK1
1438	5720	14	24405295	24808176	488	53	2.0106	0.022185	0.070152	0.017996	+	PSME1
1439	9906	1	1456277	1877438	248	11	1.3496	0.088576	0.070184	0.12705	-	SLC35E2
1439	26047	7	145613453	148318090	8994	499	0.70199	0.24134	0.070184	0.86859	+	CNTNAP2
1441	9095	1	168050278	168483664	1087	134	1.9866	0.023484	0.070269	0.024061	+	TBX19
1442	5228	14	75208533	75622467	698	50	1.6071	0.054016	0.070319	0.068086	-	PGF
1443	54832	15	61944588	62552664	1688	105	1.7144	0.043226	0.070352	0.05088	-	VPS13C
1444	10252	4	124117946	124524915	1148	108	1.3826	0.083387	0.070419	0.15113	+	SPRY1
1445	79147	19	47049303	47461832	607	73	1.1152	0.13238	0.070577	0.28825	+	FKRP
1446	116984	4	35867620	36445979	1914	141	1.2286	0.10962	0.070612	0.23291	-	ARAP2
1447	5536	19	46650251	47096238	1359	121	1.0443	0.14816	0.070846	0.38657	+	PPP5C
1448	9343	17	42727655	43176993	1057	76	1.7651	0.038777	0.07086	0.037745	-	EFTUD2
1449	6885	6	91023292	91497020	1465	118	1.4449	0.074237	0.070869	0.12102	-	MAP3K7
1450	9296	7	128302857	128705903	1035	97	1.0932	0.13715	0.070892	0.32451	+	ATP6V1F
1451	5982	7	73445832	73868788	535	52	1.9504	0.025562	0.070913	0.020238	-	RFC2
1452	8193	19	38501649	38920317	1140	93	0.91169	0.18097	0.070922	0.55064	-	DPF1
1453	128408	20	61437331	61838387	1269	116	1.2551	0.10472	0.070927	0.215	-	BHLHE23
1454	79760	19	45379024	45794782	711	77	0.79595	0.21303	0.070997	0.68518	+	GEMIN7
1455	2318	7	128270436	128699328	1085	94	1.0547	0.14578	0.071039	0.35763	+	FLNC
1456	23484	8	29752922	30195222	1112	79	1.4813	0.069259	0.071141	0.10586	+	LEPROTL1
1457	5071	6	161568590	163348834	6073	386	0.79367	0.21369	0.071207	0.71074	-	PARK2
1458	283629	14	24474753	24877568	565	74	1.8457	0.032468	0.071269	0.02898	+	TSSK4
1459	2782	1	1516725	2022552	283	16	1.2358	0.10827	0.071284	0.1961	-	GNB1
1460	65220	1	1482671	1911508	269	13	1.273	0.10152	0.071394	0.16401	-	NADK
1461	27241	7	32969144	33845680	2457	140	0.79366	0.2137	0.071449	0.67968	+	BBS9
1462	7779	1	211548381	211952099	1471	142	1.2763	0.10093	0.07146	0.17203	-	SLC30A1
1463	5444	7	94727669	95153884	916	102	1.2232	0.11063	0.071576	0.23253	-	PON1
1464	100130370	17	79149699	79559160	721	73	1.1873	0.11756	0.071662	0.25543	-	LOC100130370
1465	54994	20	61369421	61779827	1278	131	1.1639	0.12223	0.071747	0.28678	+	GID8
1466	1241	14	24580705	24987242	1091	98	1.7354	0.041334	0.071855	0.054222	+	LTB4R
1467	84229	16	57528713	57965367	1555	194	0.80425	0.21063	0.071975	0.68003	+	DRC7
1468	386746	11	3039174	3440043	899	108	1.776	0.037865	0.072078	0.038123	-	MRGPRG
1469	3902	12	6681670	7087621	615	82	1.0049	0.15748	0.072096	0.39804	+	LAG3
1470	401498	9	32583497	32989199	1156	109	1.7494	0.040112	0.072152	0.039142	+	TMEM215
1471	54956	15	65350436	65779212	610	64	1.4162	0.078359	0.072187	0.14087	-	PARP16
1472	79740	3	166758075	167298193	1502	78	0.86052	0.19475	0.072247	0.60027	-	ZBBX
1473	768211	4	37392422	37887999	2052	180	1.9079	0.028202	0.072333	0.033538	-	RELL1
1474	2695	17	46835918	47245955	963	80	1.1717	0.12065	0.072339	0.27589	-	GIP
1475	11179	7	111646643	112183989	1351	109	1.1111	0.13327	0.072354	0.32662	+	ZNF277
1476	4001	5	125912315	126372712	1345	103	0.95353	0.17016	0.072373	0.4894	+	LMNB1
1477	341	19	45217577	45622606	734	91	0.77	0.22065	0.072474	0.72968	+	APOC1
1478	57787	19	45554516	46008541	856	90	0.79305	0.21387	0.072512	0.65879	+	MARK4
1479	147664	19	53317344	53719833	1063	125	1.5147	0.06492	0.072616	0.097007	+	ERVV-1
1480	4016	15	74018789	74444478	1065	98	1.4705	0.070707	0.072626	0.10066	+	LOXL1
1481	9491	20	893872	1349017	1490	199	0.87472	0.19086	0.072642	0.59111	+	PSMF1
1482	6522	7	150555299	150973614	1091	121	0.83491	0.20188	0.072663	0.62441	+	SLC4A2
1483	353274	3	44281262	44719162	715	50	2.0357	0.020888	0.072689	0.013707	-	ZNF445
1484	6100	7	32934409	33349002	1166	71	0.78213	0.21707	0.072755	0.68512	-	RP9
1485	8935	7	26497397	27234862	2003	109	1.7118	0.043464	0.072876	0.06919	-	SKAP2
1486	101060022	1	227956662	228359059	870	85	1.9306	0.026768	0.072889	0.027494	+	LOC101060022
1487	1999	1	201779647	202186316	1145	146	1.662	0.048255	0.072898	0.062334	+	ELF3
1488	5407	10	118150478	118568687	1277	109	0.95174	0.17061	0.072981	0.48549	+	PNLIPRP1
1489	400823	1	222710558	223126932	1044	88	1.6065	0.054079	0.073117	0.071354	+	FAM177B
1490	402665	19	51615102	52034102	1074	125	0.67727	0.24912	0.07313	0.87049	+	IGLON5
1491	1369	10	101602065	102041642	1215	74	0.84983	0.19771	0.073146	0.60646	-	CPN1
1492	54478	17	6147735	6554385	1525	150	0.83994	0.20047	0.073226	0.60199	+	FAM64A
1493	160492	12	25429016	26001496	1821	150	1.5709	0.058102	0.073384	0.094109	-	LMNTD1
1494	4818	19	51674874	52075976	1161	128	0.6629	0.2537	0.073446	0.89349	-	NKG7
1495	55335	9	107326022	107740045	1581	151	1.7233	0.04242	0.073493	0.060662	+	NIPSNAP3B
1496	10464	13	73156202	73790592	1815	99	1.0994	0.1358	0.073836	0.32507	+	PIBF1
1497	5460	6	30932114	31338451	6093	108	1.9308	0.026753	0.073938	0.017528	-	POU5F1
1498	204	1	33273541	33702512	592	54	0.73415	0.23143	0.073961	0.77594	-	AK2
1499	100507027	10	61296748	61713203	1375	111	1.3899	0.082273	0.074005	0.14191	-	MRLN
1500	9362	14	24340046	24747309	457	48	2.1345	0.0164	0.074039	0.014531	+	CPNE6
1501	162979	19	45374758	45779688	695	74	0.79247	0.21404	0.074044	0.66513	-	ZNF296
1502	8807	2	102835254	103269025	1428	61	1.2904	0.098453	0.074082	0.18992	+	IL18RAP
1503	2308	13	40929801	41440734	1167	121	1.2467	0.10625	0.074085	0.20708	-	FOXO1
1504	80740	6	31486425	31889511	1319	91	2.3489	0.0094154	0.074096	0.0040794	-	LY6G6C
1505	63901	11	58710219	59122512	854	65	2.3157	0.010287	0.074182	0.0066861	+	FAM111A
1506	161514	15	73965922	74381555	1202	105	1.4468	0.073983	0.074199	0.10486	+	TBC1D21
1507	5731	19	14383278	14786174	440	61	1.1426	0.1266	0.074235	0.28104	-	PTGER1
1508	10612	11	6269843	6695689	1081	176	1.9637	0.024783	0.074238	0.03138	-	TRIM3
1509	2770	7	79564140	80048725	1142	113	0.87797	0.18998	0.074254	0.56294	+	GNAI1
1510	100505478	9	117228714	117644369	1329	99	1.0999	0.13569	0.074308	0.32683	-	LOC100505478
1511	51451	16	24923047	25389551	1167	101	1.0482	0.14727	0.074344	0.36597	+	LCMT1
1512	401137	4	70817793	71232326	1553	93	1.2113	0.11289	0.074384	0.23649	+	PRR27
1513	813	7	128179346	128613477	1197	95	1.3609	0.086768	0.074439	0.14812	+	CALU
1514	151176	2	238860579	239277516	1385	108	1.359	0.087076	0.074465	0.17238	+	FAM132B
1515	64839	5	106994734	107918080	2376	135	1.1437	0.12638	0.074607	0.28821	-	FBXL17
1516	100505679	15	84641138	85054921	595	64	1.8179	0.034542	0.074641	0.040058	+	UBE2Q2L
1517	3205	7	27002057	27405149	870	110	1.8364	0.033148	0.074675	0.037327	-	HOXA9
1518	1147	10	101748123	102189367	1126	80	1.531	0.062879	0.074682	0.097919	-	CHUK
1519	94120	6	158865931	159385908	1817	147	1.8098	0.035165	0.074685	0.038811	+	SYTL3
1520	124872	17	47009822	47447351	1021	100	1.0985	0.136	0.074858	0.33422	+	B4GALNT2
1521	222537	6	114176750	114863540	1517	128	1.2968	0.097344	0.074888	0.20275	-	HS3ST5
1522	161247	14	24400675	24802058	483	53	2.0348	0.020937	0.07494	0.015608	+	FITM1
1523	348	19	45209039	45612650	741	94	0.74351	0.22859	0.075068	0.74533	+	APOE
1524	10776	15	52639384	53061436	1074	72	1.075	0.14119	0.075074	0.35781	-	ARPP19
1525	55706	1	54031133	54504225	1158	96	0.93049	0.17606	0.07509	0.48345	-	NDC1
1526	727910	17	1406084	1813662	722	65	1.0445	0.14814	0.075171	0.35428	-	TLCD2
1527	127550	1	33572367	33986699	880	75	0.97738	0.16419	0.075182	0.44688	-	A3GALT2
1528	55920	1	17533251	17966250	1409	129	1.8949	0.029056	0.075202	0.031404	-	RCC2
1529	431705	2	96589589	97004175	311	37	0.87105	0.19186	0.075296	0.54226	-	ASTL
1530	128876	20	33673534	34080225	777	57	2.2214	0.013162	0.075305	0.0079556	-	FAM83C
1531	79924	22	50719985	51124866	689	74	1.2685	0.10231	0.075311	0.18918	+	ADM2
1532	23127	1	183698988	184206904	1239	124	1.2681	0.10238	0.075373	0.2121	-	COLGALT2
1533	100130967	6	159090887	159531385	1664	129	1.7429	0.040672	0.075555	0.048489	+	C6orf99
1534	132332	4	122480085	122886516	1231	104	1.1979	0.11549	0.075569	0.24652	-	TMEM155
1535	1009	16	64716794	65360015	2005	125	1.8102	0.03513	0.0757	0.035402	-	CDH11
1536	89886	1	159721282	160124044	1114	147	1.1844	0.11812	0.075798	0.23776	-	SLAMF9
1537	5592	10	52550911	54258110	4991	350	1.5984	0.054978	0.075809	0.088005	+	PRKG1
1538	51011	2	95868439	96282357	194	24	0.8597	0.19498	0.075838	0.55407	+	FAHD2A
1539	4488	5	173951575	174357902	1325	162	0.85134	0.19729	0.075866	0.57963	+	MSX2
1540	641372	14	73883548	74286592	1018	94	1.8888	0.029458	0.075876	0.030399	+	ACOT6
1541	347088	9	127013423	127439379	545	67	0.98872	0.1614	0.075918	0.43415	+	ADGRD2
1542	28957	8	80630952	81142516	1185	110	1.1369	0.1278	0.07594	0.27972	-	MRPS28
1543	163688	1	1646266	2048733	335	22	1.1235	0.13062	0.075968	0.26392	+	CALML6
1543	389376	6	30699127	31099952	2919	115	1.8777	0.030212	0.075968	0.027123	-	SFTA2
1545	1375	22	50807290	51217096	709	79	1.2381	0.10785	0.075971	0.20459	-	CPT1B
1546	5740	20	47920411	48384707	1267	144	1.6137	0.053298	0.076085	0.078226	-	PTGIS
1547	51279	12	7046000	7461869	760	84	0.95171	0.17062	0.076117	0.43342	-	C1RL
1548	57188	15	84122838	84908594	1659	104	1.4522	0.07322	0.076132	0.10209	+	ADAMTSL3
1549	283349	12	64804293	65291347	948	107	1.0895	0.13797	0.076144	0.34291	+	RASSF3
1550	80820	7	35992836	36541152	1832	171	1.1982	0.11542	0.076194	0.2471	+	EEPD1
1551	339456	1	1649029	2050740	337	22	1.1278	0.12971	0.076206	0.25975	-	TMEM52
1552	10653	19	38555098	38983254	1144	84	0.9186	0.17915	0.07633	0.50226	+	SPINT2
1553	840	10	115238921	115690668	1249	103	1.7011	0.044461	0.076334	0.065983	+	CASP7
1554	140628	20	60838553	61251026	1064	88	1.0201	0.15383	0.076335	0.35834	-	GATA5
1555	55586	22	50725213	51128750	692	74	1.2422	0.10708	0.076482	0.20062	+	MIOX
1556	29110	12	64645840	65095899	1020	89	1.1093	0.13365	0.076498	0.30415	+	TBK1
1557	205327	2	200575979	200992996	848	78	0.7672	0.22148	0.0765	0.68881	+	C2orf69
1558	1844	2	96608908	97011206	316	38	0.86434	0.1937	0.076568	0.54176	-	DUSP2
1559	83758	12	7076280	7481466	758	81	0.968	0.16652	0.076627	0.41024	-	RBP5
1560	989	7	35640596	36146715	1137	91	1.5084	0.065723	0.076662	0.098978	+	SEPT7
1561	54808	18	46367846	47187172	2297	130	1.2823	0.099869	0.076817	0.19917	-	DYM
1562	9543	15	65419465	65870378	690	57	1.3865	0.082799	0.076839	0.14221	-	IGDCC3
1563	7069	11	77574907	77979403	1127	64	1.0951	0.13674	0.076882	0.33497	+	THRSP
1564	125893	19	53252632	53666164	977	124	1.5609	0.059277	0.077045	0.080614	-	ZNF816
1565	80344	14	24383906	24794451	488	50	2.0802	0.018753	0.077075	0.013715	+	DCAF11
1566	25797	2	37371742	37800465	1639	120	1.4307	0.076255	0.077094	0.11241	+	QPCT
1567	153769	5	145116126	145658680	1182	70	1.3997	0.080808	0.0771	0.14201	+	SH3RF2
1568	25828	22	36663083	37078072	1267	96	1.1701	0.12099	0.077121	0.26249	-	TXN2
1569	374393	11	58674658	59094888	899	66	2.3578	0.0091916	0.077148	0.0048264	+	FAM111B
1570	124739	17	9348015	9833004	1187	132	1.6267	0.051901	0.077271	0.07716	+	USP43
1571	1666	8	90813580	91264232	1064	61	2.2691	0.011632	0.077354	0.0084934	+	DECR1
1572	7414	10	75557836	76079918	777	48	0.84633	0.19868	0.077418	0.57713	+	VCL
1573	6510	19	47063587	47492280	601	72	1.0616	0.14422	0.077424	0.307	-	SLC1A5
1574	256586	15	51815261	52243650	992	54	1.0356	0.1502	0.077454	0.36317	-	LYSMD2
1575	29082	14	24478787	24883036	577	75	1.729	0.041905	0.07748	0.04066	-	CHMP4A
1576	9846	11	77726336	78328868	1383	68	1.2818	0.099953	0.077553	0.19976	-	GAB2
1577	81894	10	101170275	101619039	1052	98	1.8963	0.028957	0.077617	0.026878	-	SLC25A28
[truncated: 16,875 more rows]

## Sheet: Suppl 9 LVID gene-wise
RANK	GENE	CHR	START	STOP	NSNPS	NPARAM	ZSTAT	P_JOINT	P_SNPWISE_MEAN	P_SNPWISE_TOP1	STRAND	HUGO
[truncated: 18,480 more rows]

[truncated: 17 more sheets: Suppl 10 LVM gene-wise, Suppl 11 LVWT gene-wise, Suppl 12 AROT enrichments, Suppl 13 LAS enrichments, Suppl 14 LVID enrichments, Suppl 15 LVM enrichments, Suppl 16 LVWT enrichments, Suppl 17 LAS AD gene-wise, Suppl 18 LVID AD gene-wise, Suppl 19 LVM AD gene-wise, Suppl 20 LAS LVID LVM AD gene- , Suppl 21 LVID LVM AD gene-wise , Suppl 22 LAS  AD enrich, Suppl 23 LVID AD enrich, Suppl 24 LVM AD enrich, Suppl 25 LAS LVID LVM AD enrich, Suppl 26 LVID LVM AD enrich]
